# Supplementary material for: Tracheal, bronchus, and lung cancer among older adults: thirty-year global burden trends, precision medicine breakthroughs, and lingering barriers
Source: BMC Cancer. 2025 May 28;25:954. doi: 10.1186/s12885-025-14363-x (PMC12117747; doi:10.1186/s12885-025-14363-x)
Supplement: Supplementary file 1 — Supplementary Material 1 [file 12885_2025_14363_MOESM1_ESM.zip › Table S1.xlsx]

## Sheet: Sheet1
Table S1. List of ICD codes mapped to global burden of disease cause list for tracheal, bronchus, and lung incidence and mortality
Cause		ICD-10
Tracheal, bronchus, and lung cancer	Incidence	C33, C34–C34.92, Z12.2, Z80.1–Z80.2, Z85.1–Z85.20
	Mortality	C33–C34.9, D02.1–D02.3, D14.2–D14.3, D38.1
Abbreviations: ICD = International Classification of Diseases.
