# Supplementary material for: Tracheal, bronchus, and lung cancer among older adults: thirty-year global burden trends, precision medicine breakthroughs, and lingering barriers
Source: BMC Cancer. 2025 May 28;25:954. doi: 10.1186/s12885-025-14363-x (PMC12117747; doi:10.1186/s12885-025-14363-x)
Supplement: Supplementary file 1 — Supplementary Material 1 [file 12885_2025_14363_MOESM1_ESM.zip › Table S10.xlsx]

## Sheet: Sheet1
Table S10. Deaths number of tracheal, bronchus, and lung cancer in older patients (aged 70 and older) in1990, 2004, 2015, and 2021, and the temporal trends (1990-2004, 2004-2015, 2015-2021), by sex, SDI quintile, and region level
		Death cases, 95%UI				1990–2004 Increase	2004–2015 Increase	2015–2021 Increase	1990–2021 Increase
Locations	Sex	1990	2004	2015	2021	(%)	(%)	(%)	(%)
Global	Both	412845.99(387125.79,433229.40)	686385.27(638154.86,716596.81)	885997.34(802995.82,941676.89)	1057091.53(941474.24,1156023.03)	0.66257	0.290816	0.193109	1.5605
	Male	289105.48(272794.90,305805.69)	464936.74(438901.25,486258.18)	586588.82(537967.10,629019.83)	680994.87(596851.86,760397.83)	0.608191	0.261653	0.160941	1.35552
	Female	123740.51(112356.77,132158.28)	221448.53(198640.48,235107.33)	299408.51(258944.30,324306.77)	376096.66(319861.86,420227.42)	0.78962	0.352046	0.256132	2.0394
5 SDI quintiles regions
High SDI	Both	202661.22(189565.97,208887.38)	293993.51(267718.72,306297.77)	345158.21(305248.16,364483.14)	384688.82(339215.90,409333.30)	0.450665	0.174033	0.114529	0.898187
	Male	139433.55(132985.42,142975.82)	185817.69(173734.48,191960.44)	209663.32(191666.55,218504.81)	230859.28(210203.53,243120.24)	0.332661	0.128328	0.101095	0.655694
	Female	63227.67(56684.03,66336.57)	108175.82(94616.99,115067.73)	135494.89(113360.86,147015.10)	153829.54(128511.49,167873.28)	0.710894	0.252543	0.135316	1.43295
High-middle SDI	Both	116785.91(108799.58,124622.56)	212796.71(199078.23,223593.42)	271453.95(247016.36,293631.30)	325523.09(283171.79,367323.26)	0.822109	0.275649	0.199183	1.78735
	Male	84429.42(77806.94,91219.15)	152924.15(143523.09,161962.00)	189473.36(171349.15,208767.88)	217392.95(181936.68,253285.64)	0.811266	0.239002	0.147354	1.57485
	Female	32356.49(28938.20,35469.12)	59872.56(54288.74,64643.56)	81980.59(70902.00,91053.10)	108130.13(88881.88,126979.65)	0.850403	0.369251	0.318972	2.34184
Middle SDI	Both	73531.41(66320.99,80268.64)	146756.35(136736.87,156353.53)	221094.64(197553.30,244619.20)	288052.80(239958.48,332776.61)	0.995832	0.506542	0.302848	2.91741
	Male	50106.77(43929.96,56416.44)	102356.14(94929.92,109983.68)	154144.25(134941.92,173554.90)	192785.17(152709.75,231886.92)	1.04276	0.50596	0.25068	2.84749
	Female	23424.64(20524.47,26811.73)	44400.20(40111.05,48322.49)	66950.39(58897.06,74556.07)	95267.63(78652.63,112431.31)	0.895449	0.507885	0.422959	3.06698
Low-middle SDI	Both	15445.64(13423.61,17756.13)	26619.37(24589.42,29038.42)	39465.32(36662.00,42005.16)	48340.95(43972.28,52949.81)	0.723423	0.482579	0.224897	2.12975
	Male	11643.23(9964.03,13983.74)	19114.53(17405.09,21595.03)	26931.23(25126.05,28899.07)	32575.10(29833.48,35946.37)	0.641686	0.40894	0.209566	1.79777
	Female	3802.41(3321.66,4361.95)	7504.84(6837.44,8167.18)	12534.09(11342.56,13660.53)	15765.85(13612.74,17801.21)	0.973706	0.670134	0.257838	3.14628
Low SDI	Both	3943.34(3253.67,4915.55)	5486.38(4715.19,6869.29)	7936.76(6963.21,9249.82)	9493.77(8280.02,10907.95)	0.391303	0.44663	0.196177	1.40755
	Male	3135.07(2496.75,4053.37)	4195.09(3558.10,5399.54)	5775.90(5009.79,6852.67)	6734.23(5805.55,7842.68)	0.338117	0.376824	0.165919	1.14803
	Female	808.28(630.62,997.51)	1291.29(1085.90,1532.64)	2160.86(1875.41,2470.65)	2759.54(2265.09,3226.94)	0.597578	0.673412	0.277056	2.41409
21 GBD region
Andean Latin America	Both	1184.38(1030.69,1340.43)	1934.85(1706.75,2171.35)	2662.66(2295.85,3060.98)	3361.96(2656.79,4086.52)	0.63364	0.376158	0.262632	1.83858
	Male	784.17(673.73,905.32)	1157.51(1005.80,1320.67)	1495.63(1269.80,1732.35)	1862.86(1478.22,2260.57)	0.476096	0.29211	0.245535	1.37558
	Female	400.22(349.76,460.06)	777.34(677.50,902.95)	1167.03(992.82,1367.57)	1499.10(1114.42,1894.60)	0.942282	0.501312	0.284543	2.74569
Australasia	Both	3807.31(3537.45,4024.27)	5576.79(5002.37,5963.33)	6628.39(5875.40,7211.06)	7874.40(6792.40,8836.97)	0.464759	0.188567	0.187981	1.06823
	Male	2712.92(2536.95,2876.58)	3540.27(3262.63,3761.62)	3933.53(3577.57,4262.08)	4615.37(4082.76,5155.15)	0.304967	0.111082	0.17334	0.701255
	Female	1094.39(992.74,1169.43)	2036.52(1747.05,2221.25)	2694.87(2257.09,2985.18)	3259.02(2683.46,3699.51)	0.860872	0.323272	0.209342	1.97793
Caribbean	Both	2809.17(2656.01,2972.26)	3693.38(3448.33,3926.44)	4859.52(4465.80,5168.64)	5397.67(4794.00,6052.53)	0.314758	0.315738	0.110741	0.921447
	Male	2016.49(1894.34,2150.30)	2507.80(2338.32,2679.32)	3149.79(2924.52,3376.89)	3433.55(3014.03,3872.27)	0.243646	0.255997	0.0900885	0.702736
	Female	792.68(735.42,850.54)	1185.58(1081.99,1272.91)	1709.74(1534.27,1859.23)	1964.11(1692.12,2237.92)	0.49566	0.442113	0.148777	1.47781
Central Asia	Both	2844.18(2687.96,2992.26)	3103.35(2938.45,3278.61)	3221.85(3009.33,3426.57)	3143.43(2847.44,3435.65)	0.0911229	0.0381845	-0.0243401	0.105215
	Male	1939.54(1817.61,2051.61)	2304.40(2177.34,2441.08)	2405.61(2242.76,2557.92)	2295.80(2077.72,2513.48)	0.188117	0.0439203	-0.0456475	0.183683
	Female	904.64(834.49,965.56)	798.95(745.30,858.24)	816.24(758.00,882.20)	847.63(761.63,938.90)	-0.116831	0.0216409	0.0384568	-0.0630195
Central Europe	Both	16422.88(15715.49,17032.15)	28097.14(26823.11,28980.84)	32996.10(31088.12,34208.04)	37933.71(35045.69,40423.73)	0.710853	0.174358	0.149642	1.30981
	Male	12399.77(11918.56,12849.62)	20721.64(19906.25,21341.30)	22570.95(21436.91,23377.69)	24702.66(22783.64,26439.87)	0.671131	0.0892453	0.0944449	0.992187
	Female	4023.11(3757.40,4251.42)	7375.50(6847.88,7728.60)	10425.16(9475.53,10967.52)	13231.05(11809.32,14320.00)	0.833283	0.413485	0.269146	2.28876
Central Latin America	Both	5085.49(4825.25,5242.08)	8430.88(7932.27,8740.91)	10618.96(9780.60,11143.46)	12304.35(10845.33,13749.49)	0.65783	0.259532	0.158715	1.4195
	Male	3347.26(3187.44,3459.98)	5421.05(5152.29,5614.02)	6314.97(5942.92,6594.78)	7247.19(6361.49,8095.10)	0.619549	0.164898	0.147621	1.16511
	Female	1738.22(1625.57,1817.18)	3009.83(2765.41,3149.62)	4304.00(3863.86,4595.72)	5057.15(4298.13,5775.45)	0.731559	0.429981	0.174988	1.90938
Central Sub-Saharan Africa	Both	586.53(418.82,885.31)	717.86(519.00,1171.88)	1046.23(754.33,1566.48)	1269.24(931.93,1847.76)	0.22391	0.457429	0.213156	1.16398
	Male	468.29(304.28,760.77)	522.79(337.30,941.32)	739.32(486.20,1180.96)	882.87(594.64,1383.86)	0.116381	0.414182	0.194165	0.885306
	Female	118.24(86.31,161.88)	195.07(145.88,253.97)	306.91(236.28,410.35)	386.37(281.38,541.15)	0.64978	0.573333	0.258903	2.26768
East Asia	Both	98681.95(86636.65,110618.19)	228203.33(209484.89,244594.28)	331865.71(292404.92,375017.89)	437495.15(357810.74,519849.18)	1.31251	0.454254	0.31829	3.43339
	Male	64764.97(53177.84,76527.54)	155052.16(139824.73,171156.34)	228004.87(192938.23,263552.48)	285797.67(215614.45,357277.57)	1.39407	0.470504	0.253472	3.41284
	Female	33916.98(28375.64,40357.39)	73151.17(65319.63,80537.84)	103860.84(88033.49,118464.17)	151697.48(120189.46,185634.20)	1.15677	0.419811	0.460584	3.47261
Eastern Europe	Both	25180.57(24226.06,25932.18)	29512.26(28578.14,30278.35)	28240.85(26998.73,28983.44)	28214.05(26038.98,30367.07)	0.172025	-0.0430807	-0.00094898	0.120469
	Male	17531.13(16963.76,18058.51)	22572.53(21931.61,23175.76)	20955.88(20135.52,21477.31)	20125.64(18278.49,21958.99)	0.287568	-0.0716202	-0.0396185	0.147994
	Female	7649.44(7267.49,7933.44)	6939.73(6593.88,7180.37)	7284.97(6775.93,7549.23)	8088.42(7244.11,8813.15)	-0.0927793	0.0497483	0.110289	0.0573872
Eastern Sub-Saharan Africa	Both	1529.68(1290.84,1804.67)	1920.87(1699.88,2251.56)	2736.39(2444.71,3092.53)	3360.90(2919.02,3881.52)	0.255733	0.424558	0.228224	1.19713
	Male	1196.41(972.43,1458.83)	1428.94(1239.70,1702.34)	1933.75(1690.27,2195.32)	2315.39(1950.53,2705.88)	0.194356	0.353276	0.197357	0.935281
	Female	333.27(271.45,409.22)	491.93(420.15,579.75)	802.64(675.46,937.27)	1045.51(835.43,1241.15)	0.47607	0.631614	0.302589	2.13713
High-income Asia Pacific	Both	27661.39(25613.22,28812.91)	54664.15(48484.00,57811.50)	78711.37(67543.16,84969.25)	93281.56(77730.34,102069.95)	0.97619	0.439908	0.185109	2.37227
	Male	19538.18(18472.61,20231.80)	38390.29(35630.78,39977.55)	54302.90(49130.13,57161.86)	63911.41(56410.57,67990.07)	0.964886	0.414496	0.176943	2.2711
	Female	8123.21(7099.89,8688.53)	16273.86(12954.42,17993.06)	24408.48(18567.02,27857.72)	29370.15(21562.95,34230.93)	1.00338	0.499858	0.203276	2.61558
High-income North America	Both	82202.78(75969.47,85541.02)	112365.27(101027.22,117801.33)	114810.51(101114.55,121960.48)	123087.19(108930.67,131212.78)	0.366928	0.0217615	0.0720899	0.49736
	Male	52178.79(49320.36,54083.19)	61513.36(56618.31,63984.70)	60112.20(54975.09,63045.54)	64419.33(58922.48,67856.62)	0.178896	-0.0227781	0.0716515	0.234588
	Female	30023.99(26793.70,31705.72)	50851.91(44382.93,54222.49)	54698.32(46139.46,59209.46)	58667.85(49520.97,63529.70)	0.693709	0.0756394	0.0725713	0.954032
North Africa and Middle East	Both	9429.61(7766.20,11277.88)	15654.43(13987.95,17578.73)	24918.62(22304.24,27184.15)	28744.35(24980.35,33496.72)	0.660135	0.591794	0.153529	2.04831
	Male	8075.19(6601.81,9777.57)	13047.41(11593.49,14758.99)	19689.44(17523.93,21653.33)	22415.86(19261.26,26390.42)	0.61574	0.509069	0.138471	1.77589
	Female	1354.42(1041.78,1686.43)	2607.01(2257.53,3091.69)	5229.18(4644.09,5740.05)	6328.49(5303.36,7324.35)	0.924817	1.00582	0.210226	3.67247
Oceania	Both	146.87(109.67,210.41)	244.27(181.94,343.58)	338.46(257.21,495.08)	423.19(313.40,611.13)	0.663172	0.385598	0.25034	1.88139
	Male	112.48(83.39,161.21)	182.49(135.12,266.14)	250.62(183.79,366.07)	311.09(227.49,455.63)	0.622422	0.373336	0.241282	1.76574
	Female	34.40(22.88,54.08)	61.78(41.91,89.96)	87.83(60.55,130.75)	112.10(80.13,161.28)	0.79593	0.421657	0.276329	2.25872
South Asia	Both	9244.79(7886.81,10758.64)	16401.12(14712.74,18037.12)	25154.02(23038.37,27319.05)	33391.54(28374.22,37815.16)	0.774093	0.533677	0.327483	2.61193
	Male	7596.09(6291.87,9003.08)	12740.67(11285.76,14088.59)	18056.23(16214.75,19888.09)	23383.42(19199.79,27023.10)	0.677267	0.417212	0.295033	2.07835
	Female	1648.70(1281.03,1957.22)	3660.45(3100.68,4088.35)	7097.79(6251.53,7835.60)	10008.13(8483.24,11619.62)	1.2202	0.939048	0.410035	5.07032
Southeast Asia	Both	15758.06(13822.73,17791.97)	30022.96(26440.71,33338.06)	39627.15(34477.71,44683.65)	50827.40(41620.73,58307.24)	0.905245	0.319895	0.282641	2.22549
	Male	11290.74(9408.48,13293.95)	20485.97(17801.86,22971.91)	26149.79(22752.70,29589.98)	33451.05(27611.98,38809.22)	0.814405	0.276473	0.279209	1.9627
	Female	4467.32(3720.92,5291.58)	9536.99(7960.92,11040.24)	13477.36(11236.88,15731.49)	17376.35(13480.62,20618.80)	1.13483	0.413167	0.289299	2.88966
Southern Latin America	Both	4981.37(4629.62,5346.75)	7225.46(6714.24,7706.30)	8827.07(8079.12,9492.04)	8855.19(7973.47,9750.34)	0.450497	0.221662	0.00318566	0.777662
	Male	3826.10(3502.29,4181.37)	5108.87(4736.54,5506.24)	5678.00(5179.01,6173.69)	5622.29(5042.31,6204.68)	0.335268	0.1114	-0.00981155	0.469457
	Female	1155.27(1036.60,1261.94)	2116.58(1861.70,2314.17)	3149.07(2771.49,3414.27)	3232.90(2799.43,3644.61)	0.832109	0.487811	0.0266206	1.79839
Southern Sub-Saharan Africa	Both	1427.55(1241.49,1693.10)	2678.59(2508.04,2849.55)	3322.34(3060.10,3574.45)	3565.13(3230.02,3932.67)	0.876355	0.240332	0.073078	1.49738
	Male	941.88(803.25,1146.30)	1674.41(1560.65,1790.58)	1956.65(1792.21,2120.96)	2053.49(1817.82,2289.68)	0.777732	0.168561	0.0494928	1.1802
	Female	485.67(370.04,646.64)	1004.19(917.23,1097.27)	1365.69(1219.22,1495.74)	1511.65(1298.23,1730.68)	1.06764	0.359992	0.106876	2.1125
Tropical Latin America	Both	5221.99(4888.86,5468.40)	10152.30(9374.28,10656.20)	15314.47(13877.27,16150.66)	18066.29(16053.87,19326.81)	0.944144	0.508473	0.179688	2.45966
	Male	3662.87(3475.67,3819.65)	6758.23(6333.24,7057.11)	9279.61(8622.36,9720.90)	10599.19(9676.18,11289.34)	0.845064	0.373083	0.142202	1.89368
	Female	1559.12(1412.47,1660.64)	3394.07(3018.38,3612.94)	6034.87(5274.86,6457.26)	7467.09(6300.41,8101.37)	1.17691	0.778063	0.237324	3.7893
Western Europe	Both	97511.20(91935.01,100709.92)	124079.59(113995.94,129027.13)	147556.05(131169.00,155532.36)	153575.65(134652.51,164331.60)	0.272465	0.189205	0.0407953	0.574954
	Male	73828.65(70317.92,76003.03)	88458.65(83295.34,91503.68)	97660.12(89036.15,102163.92)	99371.61(89487.86,105743.58)	0.198162	0.10402	0.017525	0.345976
	Female	23682.55(21491.20,24847.47)	35620.94(31378.37,37845.12)	49895.93(42364.85,54009.27)	54204.04(45272.44,59396.36)	0.504101	0.400747	0.0863419	1.28878
Western Sub-Saharan Africa	Both	1128.26(945.74,1329.20)	1706.43(1482.99,2024.53)	2540.60(2238.07,2933.44)	2919.19(2530.96,3372.58)	0.512444	0.488839	0.149016	1.58734
	Male	893.59(726.37,1066.40)	1347.31(1160.49,1615.61)	1948.98(1692.07,2255.73)	2177.13(1865.15,2540.22)	0.50775	0.446571	0.117061	1.43639
	Female	234.67(187.37,287.65)	359.13(306.78,422.47)	591.62(497.99,685.57)	742.06(602.46,866.05)	0.530362	0.64737	0.254285	2.16214
204 countries						#VALUE!	#VALUE!	#VALUE!	#VALUE!
Afghanistan	Both	196.29(112.90,379.13)	230.08(136.72,442.50)	310.70(205.33,510.31)	309.91(206.71,494.27)	0.172143	0.3504	-0.00254265	0.578837
	Male	149.65(77.72,316.85)	169.78(90.35,376.81)	216.23(131.10,402.54)	201.83(121.39,369.11)	0.134514	0.273589	-0.0665958	0.34868
	Female	46.64(26.38,74.22)	60.30(40.43,87.36)	94.47(67.53,128.50)	108.08(78.48,147.20)	0.292882	0.566667	0.144067	1.31732
Albania	Both	213.07(167.20,270.92)	340.79(277.61,415.62)	478.91(331.41,627.72)	556.25(384.38,773.90)	0.599427	0.405294	0.161492	1.61064
	Male	173.04(137.44,218.63)	265.10(213.18,327.45)	361.37(250.57,472.88)	410.41(280.37,564.30)	0.532016	0.363146	0.135706	1.37176
	Female	40.02(30.25,52.85)	75.69(58.10,97.68)	117.54(79.52,162.66)	145.83(99.72,208.82)	0.891304	0.552913	0.240684	2.64393
Algeria	Both	391.18(288.03,521.88)	503.56(394.36,630.56)	791.47(588.73,1056.07)	944.77(674.06,1318.00)	0.287285	0.571749	0.19369	1.41518
	Male	344.51(248.15,472.74)	420.79(320.34,538.84)	645.14(451.86,902.64)	766.34(501.15,1112.43)	0.221416	0.533164	0.187866	1.22443
	Female	46.67(32.76,62.85)	82.77(65.12,101.77)	146.33(113.27,184.78)	178.43(128.99,237.66)	0.773516	0.767911	0.219367	2.82323
American Samoa	Both	2.21(1.81,2.64)	3.74(3.20,4.35)	4.63(3.95,5.51)	5.18(4.18,6.42)	0.692308	0.237968	0.11879	1.34389
	Male	1.62(1.27,2.05)	2.56(2.08,3.09)	3.09(2.49,3.78)	3.46(2.76,4.30)	0.580247	0.207031	0.119741	1.1358
	Female	0.59(0.45,0.76)	1.18(0.96,1.43)	1.54(1.21,1.90)	1.72(1.27,2.29)	1	0.305085	0.116883	1.91525
Andorra	Both	11.35(8.09,15.54)	15.36(11.37,20.11)	18.54(13.95,23.40)	19.41(13.81,25.97)	0.353304	0.207031	0.0469256	0.710132
	Male	10.60(7.47,14.63)	13.72(10.05,18.25)	16.54(12.32,21.25)	17.37(12.41,23.42)	0.29434	0.205539	0.0501814	0.638679
	Female	0.74(0.48,1.07)	1.64(1.17,2.30)	2.00(1.42,2.71)	2.04(1.39,2.93)	1.21622	0.219512	0.02	1.75676
Angola	Both	109.26(74.84,152.63)	160.95(115.52,223.40)	277.10(201.40,368.00)	355.20(265.73,454.39)	0.473092	0.721653	0.281848	2.25096
	Male	91.53(58.45,130.59)	128.26(89.04,183.28)	212.37(150.96,290.03)	261.48(189.15,348.61)	0.401289	0.655777	0.231247	1.85677
	Female	17.73(10.33,28.76)	32.70(20.24,49.69)	64.73(38.29,105.43)	93.72(60.82,136.89)	0.844332	0.979511	0.44786	4.28596
Antigua and Barbuda	Both	3.01(2.75,3.27)	2.87(2.62,3.11)	3.65(3.33,3.96)	4.52(4.11,5.01)	-0.0465116	0.271777	0.238356	0.501661
	Male	2.26(2.05,2.46)	1.90(1.71,2.09)	2.22(1.99,2.45)	2.96(2.61,3.33)	-0.159292	0.168421	0.333333	0.309735
	Female	0.75(0.66,0.85)	0.98(0.86,1.10)	1.43(1.26,1.63)	1.56(1.35,1.77)	0.306667	0.459184	0.0909091	1.08
Argentina	Both	3587.81(3284.23,3910.25)	5188.55(4802.52,5577.38)	6039.26(5537.22,6543.21)	5798.42(5211.69,6395.35)	0.446161	0.163959	-0.0398791	0.616145
	Male	2765.41(2482.18,3075.90)	3712.08(3413.50,4035.30)	3970.97(3596.98,4367.80)	3746.28(3273.11,4223.93)	0.342325	0.0697426	-0.0565832	0.354692
	Female	822.40(727.95,912.42)	1476.47(1293.02,1631.43)	2068.29(1814.76,2265.92)	2052.14(1756.03,2324.04)	0.795319	0.400834	-0.00780838	1.49531
Armenia	Both	189.66(173.15,205.77)	431.33(401.36,460.23)	515.37(478.49,548.41)	505.46(450.47,565.50)	1.27423	0.194839	-0.0192289	1.66508
	Male	139.20(126.08,151.67)	343.14(317.74,368.05)	402.74(372.10,432.68)	395.18(350.76,445.20)	1.46509	0.17369	-0.0187714	1.83894
	Female	50.46(45.23,55.89)	88.19(79.57,96.94)	112.62(101.33,123.37)	110.28(95.69,125.89)	0.747721	0.277016	-0.0207778	1.18549
Australia	Both	3108.49(2885.45,3299.43)	4690.08(4191.87,5022.64)	5550.01(4903.38,6046.22)	6653.23(5730.98,7493.43)	0.508797	0.183351	0.198778	1.14034
	Male	2236.20(2077.14,2384.80)	2996.20(2765.51,3205.26)	3347.22(3032.24,3645.62)	3984.62(3515.61,4445.45)	0.339862	0.117155	0.190427	0.781871
	Female	872.29(789.47,934.85)	1693.88(1448.87,1856.36)	2202.79(1832.34,2459.88)	2668.62(2176.62,3057.33)	0.941877	0.30044	0.211473	2.05933
Austria	Both	1645.53(1521.21,1745.48)	1881.09(1725.91,2014.03)	2299.55(2047.26,2495.07)	2359.55(2080.93,2613.43)	0.143151	0.222456	0.0260921	0.433915
	Male	1151.02(1061.29,1229.14)	1228.88(1140.80,1318.19)	1437.00(1303.18,1574.30)	1386.12(1229.17,1552.81)	0.0676444	0.169357	-0.0354071	0.204254
	Female	494.51(447.19,531.94)	652.20(568.77,709.24)	862.55(733.53,942.03)	973.44(814.57,1079.60)	0.318881	0.322524	0.128561	0.968494
Azerbaijan	Both	221.12(194.17,251.39)	317.92(270.72,375.33)	397.93(285.93,527.91)	359.75(258.72,479.63)	0.437771	0.251667	-0.0959465	0.626945
	Male	151.54(128.02,178.33)	240.60(197.91,293.72)	287.70(193.86,393.45)	256.44(168.56,345.50)	0.5877	0.195761	-0.108655	0.692226
	Female	69.58(57.27,81.48)	77.31(63.81,92.10)	110.23(83.97,157.11)	103.32(78.61,140.63)	0.111095	0.425818	-0.0626871	0.484909
Bahamas	Both	8.29(7.38,9.14)	12.13(11.04,13.25)	18.92(16.77,21.13)	20.38(16.74,24.78)	0.463209	0.559769	0.077167	1.45838
	Male	5.95(5.22,6.68)	8.43(7.61,9.33)	12.46(10.73,14.09)	13.38(10.91,16.36)	0.416807	0.478055	0.0738363	1.24874
	Female	2.34(2.07,2.62)	3.70(3.30,4.14)	6.46(5.71,7.25)	6.99(5.70,8.54)	0.581197	0.745946	0.0820433	1.98718
Bahrain	Both	20.92(17.47,24.28)	35.26(30.90,40.00)	34.07(28.94,39.91)	50.96(40.96,64.89)	0.685468	-0.0337493	0.495744	1.43595
	Male	16.95(14.04,19.92)	27.25(23.26,31.28)	24.37(19.71,29.25)	36.65(27.55,48.80)	0.60767	-0.105688	0.503898	1.16224
	Female	3.97(3.09,5.00)	8.01(6.52,9.55)	9.70(7.92,11.82)	14.31(10.47,18.72)	1.01763	0.210986	0.475258	2.60453
Bangladesh	Both	1020.25(711.33,1496.29)	1287.43(916.56,1839.33)	1901.30(1403.98,2951.13)	2899.24(2126.76,3890.62)	0.261877	0.476818	0.524872	1.8417
	Male	894.50(625.88,1315.41)	1086.10(784.51,1553.08)	1441.98(1068.96,2270.74)	2153.73(1587.37,2972.56)	0.214198	0.327668	0.493592	1.40775
	Female	125.75(67.33,209.82)	201.33(125.03,313.28)	459.32(281.42,710.89)	745.52(493.13,1091.38)	0.601034	1.28143	0.623095	4.92859
Barbados	Both	18.01(16.61,19.46)	21.17(19.58,22.64)	21.37(18.93,23.72)	25.97(20.87,31.47)	0.175458	0.00944733	0.215255	0.441977
	Male	13.02(12.01,14.24)	14.25(13.00,15.39)	11.86(10.39,13.33)	15.87(12.55,19.39)	0.09447	-0.167719	0.338111	0.218894
	Female	4.98(4.48,5.47)	6.92(6.27,7.51)	9.51(8.38,10.65)	10.10(8.24,12.07)	0.389558	0.374277	0.06204	1.02811
Belarus	Both	1038.91(968.76,1124.14)	1464.05(1336.85,1596.28)	969.73(880.54,1062.00)	1182.12(953.46,1408.84)	0.409217	-0.337639	0.21902	0.137846
	Male	759.99(701.03,825.04)	1203.21(1089.96,1308.61)	757.61(689.33,835.95)	934.64(747.22,1118.48)	0.583192	-0.370343	0.233669	0.229806
	Female	278.92(255.77,304.04)	260.84(230.89,291.52)	212.12(183.94,242.01)	247.48(197.96,298.53)	-0.0648215	-0.186781	0.166698	-0.11272
Belgium	Both	3716.10(3371.00,4047.52)	3843.84(3490.53,4137.82)	4362.04(3802.59,4776.72)	4255.51(3638.29,4815.89)	0.0343747	0.134813	-0.0244221	0.145155
	Male	3154.45(2830.08,3467.56)	3070.43(2808.02,3337.28)	3123.82(2695.09,3463.09)	3002.73(2581.73,3450.49)	-0.0266354	0.0173884	-0.0387634	-0.0480971
	Female	561.65(485.77,610.18)	773.41(668.78,847.91)	1238.22(1031.99,1377.42)	1252.79(1006.80,1415.24)	0.377032	0.600988	0.0117669	1.23055
Belize	Both	4.39(3.97,4.80)	8.45(7.76,9.21)	10.29(9.46,11.09)	12.28(10.72,14.01)	0.924829	0.217751	0.193392	1.79727
	Male	3.35(3.01,3.68)	6.43(5.87,7.05)	7.55(6.84,8.25)	8.90(7.72,10.23)	0.919403	0.174184	0.178808	1.65672
	Female	1.05(0.92,1.17)	2.02(1.81,2.22)	2.74(2.46,2.98)	3.38(2.90,3.85)	0.92381	0.356436	0.233577	2.21905
Benin	Both	54.63(43.96,69.63)	69.24(55.39,91.58)	108.75(85.96,140.09)	123.21(94.77,161.75)	0.267435	0.570624	0.132966	1.25535
	Male	44.55(35.13,57.45)	53.36(41.28,70.41)	81.61(61.96,107.15)	89.89(68.93,118.12)	0.197755	0.529423	0.101458	1.01773
	Female	10.08(7.30,13.90)	15.88(11.01,23.94)	27.14(18.98,38.70)	33.31(22.71,46.86)	0.575397	0.709068	0.22734	2.30456
Bermuda	Both	11.88(10.97,12.88)	12.59(10.90,14.51)	16.37(14.43,18.65)	18.81(16.08,22.94)	0.0597643	0.300238	0.149053	0.583333
	Male	8.21(7.51,8.94)	8.37(7.35,9.50)	10.99(9.64,12.39)	12.24(10.57,14.63)	0.0194884	0.313023	0.11374	0.490865
	Female	3.68(3.28,4.09)	4.22(3.47,5.09)	5.37(4.51,6.34)	6.57(5.28,8.34)	0.146739	0.272512	0.223464	0.785326
Bhutan	Both	2.73(1.56,4.13)	6.09(3.90,8.61)	11.32(7.65,15.36)	14.09(9.64,19.83)	1.23077	0.858785	0.2447	4.16117
	Male	2.09(1.09,3.24)	4.42(2.65,6.32)	7.79(4.96,11.30)	9.46(6.03,13.79)	1.11483	0.762443	0.214377	3.52632
	Female	0.64(0.29,1.13)	1.67(0.87,2.73)	3.53(2.13,5.45)	4.64(2.81,7.72)	1.60938	1.11377	0.314448	6.25
Bolivia (Plurinational State of)	Both	199.80(145.95,263.42)	352.11(250.21,464.60)	532.44(375.57,706.08)	608.03(424.97,868.62)	0.762312	0.512141	0.141969	2.04319
	Male	137.83(94.16,206.12)	219.73(156.00,305.94)	321.67(220.32,439.60)	355.71(246.17,507.66)	0.59421	0.463933	0.105823	1.58079
	Female	61.97(39.11,87.38)	132.38(78.11,191.68)	210.76(124.85,304.80)	252.31(143.11,382.58)	1.13619	0.592083	0.197144	3.07149
Bosnia and Herzegovina	Both	354.46(301.52,414.87)	768.35(608.11,942.42)	998.05(828.31,1200.93)	976.32(736.42,1295.22)	1.16766	0.298952	-0.0217725	1.75439
	Male	274.97(233.24,321.89)	586.33(463.65,718.82)	727.11(598.73,881.25)	696.23(509.82,925.37)	1.13234	0.240104	-0.0424695	1.53202
	Female	79.49(64.53,96.22)	182.02(135.33,230.33)	270.94(216.69,333.16)	280.09(211.94,378.42)	1.28985	0.488518	0.0337713	2.52359
Botswana	Both	26.99(19.68,34.73)	52.02(39.45,64.82)	65.99(48.12,86.13)	71.14(51.74,90.67)	0.927381	0.268551	0.0780421	1.63579
	Male	19.88(14.13,26.57)	36.84(27.36,47.46)	40.53(28.88,54.38)	44.85(31.01,60.36)	0.853119	0.100163	0.106588	1.25604
	Female	7.11(4.60,11.21)	15.17(9.10,24.08)	25.46(17.11,35.31)	26.29(19.32,35.27)	1.13361	0.678312	0.0326002	2.69761
Brazil	Both	5132.51(4800.36,5378.05)	9923.96(9157.43,10420.87)	14954.16(13568.89,15789.50)	17650.82(15720.87,18884.51)	0.933549	0.506874	0.180328	2.43902
	Male	3595.05(3405.75,3753.76)	6583.42(6174.68,6884.90)	9009.30(8370.37,9448.10)	10287.21(9396.74,10973.93)	0.831246	0.368483	0.141843	1.86149
	Female	1537.46(1394.26,1636.14)	3340.54(2975.12,3557.00)	5944.86(5199.07,6360.22)	7363.61(6211.73,7997.98)	1.17277	0.77961	0.238652	3.78946
Brunei Darussalam	Both	16.57(12.93,21.55)	20.44(16.58,24.42)	29.92(24.67,35.68)	33.59(26.33,41.10)	0.233555	0.463796	0.12266	1.02716
	Male	11.23(8.72,14.66)	12.56(10.34,14.95)	17.07(14.08,20.24)	18.40(14.57,22.83)	0.118433	0.359076	0.0779145	0.638468
	Female	5.34(3.89,7.24)	7.88(6.19,9.64)	12.85(10.32,15.81)	15.18(11.58,19.13)	0.475655	0.630711	0.181323	1.8427
Bulgaria	Both	887.15(791.32,993.65)	1468.88(1325.18,1623.94)	1671.69(1502.22,1864.06)	1900.55(1592.08,2218.26)	0.655729	0.138071	0.136903	1.14231
	Male	683.01(605.83,771.46)	1123.65(1004.58,1254.85)	1226.07(1089.69,1383.64)	1357.86(1142.36,1586.57)	0.645144	0.0911494	0.10749	0.988053
	Female	204.14(180.73,229.74)	345.23(309.44,381.32)	445.62(391.74,501.04)	542.68(446.88,642.63)	0.691143	0.290792	0.217809	1.65837
Burkina Faso	Both	83.92(61.20,123.73)	117.05(86.96,174.92)	186.93(140.28,280.24)	214.99(157.46,315.28)	0.394781	0.59701	0.15011	1.56184
	Male	64.64(46.61,98.62)	89.83(64.14,137.81)	143.66(106.17,219.88)	161.32(117.25,238.10)	0.389697	0.599243	0.122929	1.49567
	Female	19.29(12.89,28.90)	27.22(18.58,40.17)	43.27(29.41,63.34)	53.68(35.57,79.97)	0.411094	0.58964	0.240582	1.78279
Burundi	Both	57.65(43.79,77.83)	48.74(36.60,70.17)	60.89(45.18,86.30)	76.10(53.37,108.35)	-0.154553	0.249282	0.249795	0.320035
	Male	43.72(32.35,62.33)	35.96(25.79,55.69)	45.89(34.06,66.37)	58.09(40.67,84.86)	-0.177493	0.27614	0.265853	0.328683
	Female	13.93(9.55,19.23)	12.78(9.13,17.80)	15.00(9.85,22.06)	18.01(11.24,26.86)	-0.0825556	0.173709	0.200667	0.292893
Cabo Verde	Both	15.40(12.65,18.55)	24.46(19.48,31.40)	29.25(23.83,35.55)	37.39(28.14,46.05)	0.588312	0.19583	0.278291	1.42792
	Male	9.81(7.85,12.33)	16.50(12.63,21.26)	15.96(12.76,20.30)	23.71(16.87,29.96)	0.681957	-0.0327273	0.485589	1.41692
	Female	5.58(4.42,6.87)	7.97(5.85,10.84)	13.29(10.36,16.76)	13.69(9.75,18.68)	0.428315	0.667503	0.0300978	1.45341
Cambodia	Both	326.87(232.80,439.32)	530.38(388.63,679.68)	872.20(630.13,1120.62)	1114.48(802.11,1466.84)	0.622602	0.644481	0.27778	2.40955
	Male	254.82(171.59,365.81)	404.44(280.67,546.21)	640.66(421.21,867.80)	795.40(523.40,1103.41)	0.58716	0.584067	0.241532	2.12142
	Female	72.04(50.42,102.35)	125.94(92.84,165.60)	231.54(169.36,311.56)	319.08(228.57,431.78)	0.748195	0.838495	0.378077	3.42921
Cameroon	Both	111.77(90.85,134.57)	188.71(149.12,230.59)	297.82(219.26,392.68)	348.36(260.86,457.76)	0.688378	0.578189	0.1697	2.11676
	Male	85.77(67.35,105.75)	144.68(109.86,183.84)	221.99(160.32,297.32)	254.52(180.24,342.05)	0.686837	0.534352	0.146538	1.96747
	Female	25.99(19.21,34.76)	44.03(31.65,58.65)	75.84(50.78,105.87)	93.85(61.91,131.70)	0.694113	0.722462	0.237474	2.611
Canada	Both	7034.51(6539.01,7461.24)	11333.33(10351.76,12038.11)	13084.17(11568.20,14287.50)	14433.53(12751.76,15958.98)	0.611104	0.154486	0.103129	1.05182
	Male	4777.76(4409.12,5156.05)	6534.64(5971.18,7008.63)	6943.69(6265.76,7569.49)	7533.80(6740.02,8342.47)	0.36772	0.0625972	0.0849851	0.576848
	Female	2256.76(2021.40,2420.62)	4798.69(4258.17,5216.35)	6140.48(5248.94,6772.07)	6899.73(5868.18,7783.88)	1.12636	0.279616	0.123647	2.05736
Central African Republic	Both	27.51(18.22,47.43)	33.46(22.15,57.44)	39.32(25.89,67.55)	40.35(26.13,71.36)	0.216285	0.175134	0.0261953	0.466739
	Male	22.03(12.85,41.73)	25.77(15.20,50.05)	29.20(17.05,56.93)	29.49(16.91,59.33)	0.169768	0.133101	0.00993151	0.338629
	Female	5.49(3.64,8.15)	7.69(5.06,11.34)	10.12(7.00,13.92)	10.87(7.30,15.30)	0.400729	0.315995	0.0741107	0.979964
Chad	Both	58.66(40.61,86.04)	85.87(60.47,127.31)	129.50(91.37,187.01)	145.12(101.24,213.48)	0.46386	0.508094	0.120618	1.47392
	Male	47.60(31.08,71.24)	70.72(47.53,109.64)	107.22(72.59,158.14)	119.61(81.10,179.41)	0.485714	0.51612	0.115557	1.51282
	Female	11.07(6.39,16.52)	15.15(9.02,23.66)	22.28(13.11,35.58)	25.51(15.16,39.04)	0.368564	0.470627	0.144973	1.30443
Chile	Both	746.43(686.29,806.36)	1282.73(1171.33,1390.55)	1942.94(1735.09,2111.95)	2145.94(1874.74,2384.06)	0.718487	0.514691	0.104481	1.87494
	Male	508.13(462.99,556.58)	800.35(730.04,876.67)	1101.63(987.22,1212.44)	1215.06(1063.36,1357.55)	0.575089	0.376435	0.102966	1.39124
	Female	238.30(213.67,262.56)	482.38(421.53,529.51)	841.31(723.27,931.71)	930.88(778.36,1067.22)	1.02426	0.744081	0.106465	2.90634
China	Both	95973.73(83952.10,107987.17)	221642.82(202746.82,237803.88)	322616.00(283359.42,365493.28)	428030.93(348045.90,510339.94)	1.30941	0.455567	0.32675	3.45988
	Male	63047.64(51533.26,74625.31)	150671.22(135330.16,166477.10)	222316.80(187153.14,257804.98)	280167.47(209619.12,351497.61)	1.3898	0.475509	0.260217	3.44374
	Female	32926.09(27485.00,39389.51)	70971.60(63315.74,78416.87)	100299.20(84379.61,114802.54)	147863.46(117064.21,181418.87)	1.15548	0.41323	0.474224	3.49077
Colombia	Both	1107.13(1021.48,1181.04)	2055.94(1888.72,2197.47)	2849.58(2558.84,3090.46)	3391.50(2829.41,4027.38)	0.857	0.386023	0.190175	2.06333
	Male	720.13(660.34,777.01)	1246.50(1147.51,1344.96)	1550.97(1396.19,1702.98)	1921.18(1574.99,2308.63)	0.730937	0.24426	0.238696	1.66782
	Female	387.00(352.04,417.76)	809.44(737.32,885.95)	1298.61(1135.07,1438.47)	1470.32(1199.74,1757.32)	1.09158	0.604331	0.132226	2.79928
Comoros	Both	4.16(2.85,5.79)	6.71(4.73,8.83)	10.79(7.04,14.77)	12.98(8.36,18.69)	0.612981	0.608048	0.202966	2.12019
	Male	3.03(1.94,4.27)	4.56(2.91,6.56)	7.28(4.09,10.72)	8.61(4.79,12.91)	0.50495	0.596491	0.182692	1.84158
	Female	1.13(0.73,1.76)	2.15(1.44,2.87)	3.51(2.19,5.21)	4.37(2.62,6.75)	0.902655	0.632558	0.245014	2.86726
Congo	Both	44.93(30.15,60.19)	58.43(42.90,74.39)	84.23(61.17,111.85)	95.09(69.90,125.87)	0.300467	0.441554	0.128933	1.1164
	Male	33.48(21.89,46.45)	39.73(27.27,55.08)	57.71(40.97,76.85)	65.68(46.61,90.19)	0.186679	0.452555	0.138104	0.961768
	Female	11.45(7.02,17.26)	18.70(11.34,25.69)	26.52(16.79,36.98)	29.41(19.06,43.26)	0.633188	0.418182	0.108974	1.56856
Cook Islands	Both	1.87(1.51,2.36)	2.97(2.45,3.56)	3.63(3.03,4.26)	4.06(3.19,4.91)	0.588235	0.222222	0.118457	1.17112
	Male	1.55(1.22,2.02)	2.52(2.04,3.09)	2.94(2.42,3.53)	3.21(2.50,3.94)	0.625806	0.166667	0.0918367	1.07097
	Female	0.32(0.25,0.40)	0.44(0.36,0.54)	0.69(0.56,0.87)	0.85(0.64,1.13)	0.375	0.568182	0.231884	1.65625
Costa Rica	Both	100.08(91.35,108.94)	175.26(158.21,188.56)	210.62(187.97,230.35)	227.17(193.90,259.85)	0.751199	0.201757	0.0785775	1.26988
	Male	72.62(65.90,79.87)	115.70(104.44,126.75)	133.16(118.27,148.56)	138.18(116.98,159.34)	0.593225	0.150908	0.037699	0.902782
	Female	27.47(24.28,30.23)	59.55(51.81,65.25)	77.46(66.66,85.57)	88.99(74.34,101.77)	1.16782	0.300756	0.148851	2.23953
Côte d'Ivoire	Both	43.58(36.07,54.05)	93.33(74.60,113.59)	118.18(92.15,150.65)	135.17(100.79,181.79)	1.14158	0.26626	0.143764	2.10165
	Male	34.40(26.84,43.57)	72.31(56.20,89.53)	86.48(65.38,114.97)	97.17(70.15,136.80)	1.10203	0.195962	0.123612	1.82471
	Female	9.19(6.88,12.13)	21.02(15.21,27.90)	31.70(21.93,43.55)	38.00(26.05,53.43)	1.28727	0.508088	0.198738	3.13493
Croatia	Both	780.06(689.48,866.10)	1307.97(1209.08,1412.72)	1415.15(1300.02,1544.83)	1504.63(1315.25,1695.84)	0.676756	0.0819438	0.06323	0.928864
	Male	592.44(520.87,663.42)	989.82(914.25,1073.95)	1006.14(921.40,1093.80)	1032.40(904.13,1166.72)	0.670751	0.0164878	0.0260997	0.742624
	Female	187.62(164.37,210.86)	318.15(285.17,354.56)	409.01(356.34,458.15)	472.23(383.54,565.05)	0.695715	0.285589	0.154568	1.51695
Cuba	Both	1820.03(1702.53,1947.20)	2241.47(2079.35,2405.14)	3069.86(2830.84,3283.79)	3406.52(2947.06,3883.27)	0.231557	0.369574	0.109666	0.871683
	Male	1320.75(1218.17,1428.79)	1537.01(1412.27,1657.78)	1983.28(1825.33,2132.45)	2162.85(1869.21,2489.61)	0.16374	0.290349	0.0905419	0.637592
	Female	499.28(455.83,545.33)	704.46(633.17,774.33)	1086.58(961.82,1200.52)	1243.67(1041.65,1461.67)	0.410952	0.54243	0.144573	1.49093
Cyprus	Both	95.13(73.93,117.32)	144.85(122.72,167.18)	216.93(185.99,251.83)	245.54(196.20,302.68)	0.522653	0.497618	0.131886	1.5811
	Male	77.03(58.60,99.75)	113.43(95.23,133.26)	166.35(140.13,196.00)	190.19(150.42,236.41)	0.472543	0.466543	0.143312	1.46904
	Female	18.09(12.89,26.46)	31.42(25.26,38.34)	50.58(39.43,62.67)	55.34(40.74,73.09)	0.736871	0.609803	0.0941083	2.05915
Czechia	Both	2104.07(1955.86,2271.80)	2653.25(2477.38,2832.28)	2909.94(2633.09,3155.60)	3689.07(3238.79,4166.11)	0.261008	0.0967455	0.267748	0.753302
Philippines	Male	1647.65(1527.12,1778.47)	1903.02(1781.36,2030.64)	1923.98(1763.49,2076.44)	2351.71(2049.85,2683.49)	0.15499	0.0110141	0.222315	0.427312
Poland	Female	456.42(408.86,500.92)	750.23(677.81,824.26)	985.96(859.76,1089.07)	1337.36(1118.50,1546.50)	0.643727	0.31421	0.356404	1.93011
Democratic People's Republic of Korea	Both	1156.38(858.31,1466.83)	1702.58(1264.16,2217.36)	2980.58(2090.77,4039.34)	2882.70(1850.47,4197.45)	0.472336	0.750626	-0.0328392	1.49287
	Male	612.92(434.24,880.70)	854.34(590.89,1261.22)	1622.20(1097.30,2426.38)	1563.85(998.64,2371.31)	0.393885	0.898776	-0.0359697	1.55147
	Female	543.46(364.22,705.87)	848.24(583.61,1164.05)	1358.38(822.88,1956.16)	1318.85(723.17,2046.66)	0.560814	0.60141	-0.0291008	1.42677
Democratic Republic of the Congo	Both	367.86(237.25,619.69)	418.06(264.74,805.64)	582.76(367.06,1070.90)	709.29(440.35,1237.22)	0.136465	0.393963	0.217122	0.928152
	Male	292.87(171.06,535.08)	296.62(164.47,646.88)	396.98(216.20,808.06)	479.16(268.68,940.14)	0.0128043	0.338345	0.207013	0.636084
	Female	75.00(52.03,104.03)	121.44(83.33,180.21)	185.79(118.12,282.97)	230.13(134.72,360.73)	0.6192	0.529891	0.238657	2.0684
Denmark	Both	1986.45(1829.78,2133.71)	2239.71(2034.50,2386.46)	2612.10(2294.89,2854.45)	2941.47(2505.56,3348.35)	0.127494	0.166267	0.126094	0.480767
	Male	1343.61(1238.66,1463.34)	1248.56(1128.97,1357.31)	1350.54(1181.36,1521.47)	1495.60(1255.87,1781.72)	-0.0707423	0.0816781	0.107409	0.113121
	Female	642.83(570.99,720.98)	991.15(878.15,1066.58)	1261.56(1091.97,1369.41)	1445.87(1222.44,1613.12)	0.541854	0.272824	0.146097	1.24923
Djibouti	Both	2.47(1.75,3.37)	5.69(4.11,7.64)	11.40(7.61,15.78)	17.16(11.11,23.89)	1.30364	1.00351	0.505263	5.94737
	Male	1.78(1.16,2.56)	4.20(2.88,5.80)	8.55(5.33,12.51)	12.75(7.30,18.65)	1.35955	1.03571	0.491228	6.16292
	Female	0.69(0.45,1.04)	1.49(1.00,2.08)	2.85(1.92,4.12)	4.41(2.86,6.25)	1.15942	0.912752	0.547368	5.3913
Dominica	Both	5.78(4.81,6.86)	5.53(4.70,6.58)	6.26(5.26,7.30)	6.95(5.55,8.56)	-0.0432526	0.132007	0.110224	0.202422
	Male	4.07(3.34,4.80)	3.41(2.80,4.13)	3.60(2.93,4.30)	4.37(3.35,5.46)	-0.162162	0.0557185	0.213889	0.0737101
	Female	1.71(1.32,2.31)	2.11(1.71,2.57)	2.66(2.18,3.21)	2.58(2.00,3.28)	0.233918	0.260664	-0.0300752	0.508772
Dominican Republic	Both	160.33(134.84,188.69)	373.29(306.39,446.93)	501.33(392.53,613.09)	607.70(416.84,824.75)	1.32826	0.343004	0.212176	2.79031
	Male	107.39(88.02,127.16)	239.23(186.24,298.19)	319.07(237.81,400.96)	375.99(238.88,528.52)	1.22767	0.333737	0.178393	2.50116
	Female	52.94(42.83,63.99)	134.06(102.46,167.93)	182.26(138.99,231.19)	231.71(166.83,312.71)	1.5323	0.359541	0.271316	3.37684
Ecuador	Both	216.31(199.03,233.79)	496.73(440.13,557.58)	642.42(569.10,700.74)	761.84(619.70,929.34)	1.29638	0.293298	0.185891	2.52198
	Male	145.01(131.80,159.67)	309.48(270.99,352.25)	359.32(312.45,407.08)	427.86(336.92,533.84)	1.1342	0.161044	0.190749	1.95056
	Female	71.30(64.73,77.68)	187.26(163.87,212.63)	283.10(245.50,321.76)	333.99(268.32,415.53)	1.62637	0.511802	0.17976	3.68429
Egypt	Both	335.63(279.20,399.62)	1114.92(926.16,1339.67)	2153.79(1867.56,2488.03)	2598.86(2047.28,3249.14)	2.32187	0.931789	0.206645	6.74323
	Male	259.24(210.94,312.59)	862.22(701.44,1068.11)	1640.14(1380.27,1912.57)	1945.95(1499.90,2491.15)	2.32595	0.902229	0.186454	6.50636
	Female	76.39(62.28,93.07)	252.70(208.02,302.55)	513.65(432.25,619.97)	652.90(517.78,800.65)	2.30802	1.03265	0.271099	7.54693
El Salvador	Both	109.49(95.05,127.22)	203.29(178.88,225.89)	282.16(243.61,323.05)	301.23(240.89,383.08)	0.856699	0.387968	0.0675858	1.75121
	Male	61.18(52.72,70.85)	111.73(98.71,125.62)	145.22(124.85,165.76)	145.89(118.14,180.13)	0.82625	0.29974	0.00461369	1.3846
	Female	48.31(40.74,56.89)	91.56(78.53,104.18)	136.94(112.29,162.85)	155.34(119.50,202.36)	0.89526	0.495631	0.134365	2.21548
Equatorial Guinea	Both	5.62(3.81,8.83)	9.38(6.38,13.93)	18.70(11.73,29.32)	21.26(14.21,29.81)	0.669039	0.993603	0.136898	2.78292
	Male	4.47(2.82,7.67)	6.51(4.10,10.35)	12.63(7.75,20.72)	13.88(9.33,20.45)	0.456376	0.940092	0.0989707	2.10515
	Female	1.15(0.76,1.68)	2.87(1.58,5.46)	6.07(3.26,11.47)	7.38(4.41,12.30)	1.49565	1.11498	0.215815	5.41739
Eritrea	Both	11.82(8.90,15.85)	26.38(19.77,34.09)	44.96(34.74,56.93)	50.98(39.34,64.56)	1.23181	0.704321	0.133897	3.31303
	Male	7.46(4.88,11.72)	16.06(11.09,22.76)	27.46(19.50,38.83)	30.11(21.50,41.62)	1.15282	0.709838	0.096504	3.03619
	Female	4.36(3.08,6.04)	10.32(7.05,14.05)	17.50(12.06,24.43)	20.87(14.78,29.77)	1.36697	0.695736	0.192571	3.7867
Estonia	Both	246.04(230.82,262.97)	337.39(314.57,360.02)	384.16(350.91,418.41)	378.80(319.28,432.03)	0.371281	0.138623	-0.0139525	0.539587
	Male	175.91(163.96,188.45)	251.15(234.27,269.93)	276.92(252.52,301.10)	256.81(217.16,294.47)	0.427719	0.102608	-0.0726203	0.459894
	Female	70.12(63.51,76.59)	86.24(77.23,94.02)	107.24(93.63,120.44)	121.99(100.71,141.18)	0.229892	0.243506	0.137542	0.739732
Eswatini	Both	13.37(8.32,21.35)	23.20(13.23,33.88)	28.72(17.11,42.35)	29.81(17.12,43.02)	0.735228	0.237931	0.0379526	1.22962
	Male	8.91(5.00,15.97)	14.73(7.56,23.87)	17.04(9.14,27.44)	16.31(9.24,25.45)	0.653199	0.156823	-0.0428404	0.830527
	Female	4.46(2.54,9.24)	8.47(3.99,16.68)	11.68(5.44,20.56)	13.49(6.44,23.17)	0.899103	0.378985	0.154966	2.02466
Ethiopia	Both	573.57(439.83,751.62)	618.88(518.29,774.86)	888.57(761.34,1020.99)	1122.29(898.00,1370.51)	0.0789965	0.435771	0.263029	0.956675
	Male	504.69(372.47,700.09)	533.74(438.91,697.21)	748.75(624.31,874.05)	925.61(722.05,1150.10)	0.0575601	0.402837	0.236207	0.834017
	Female	68.87(45.34,102.10)	85.14(65.03,106.59)	139.82(119.70,165.49)	196.69(158.62,242.43)	0.236242	0.642236	0.406737	1.85596
Fiji	Both	11.78(9.54,14.38)	14.14(12.28,16.30)	21.88(17.60,26.53)	26.66(19.77,33.57)	0.20034	0.547383	0.218464	1.26316
	Male	8.73(6.72,10.92)	9.97(8.38,11.69)	14.06(10.87,17.42)	16.56(12.23,21.00)	0.142039	0.410231	0.177809	0.896907
	Female	3.05(2.24,4.17)	4.17(3.50,4.97)	7.82(6.03,9.95)	10.10(7.22,13.31)	0.367213	0.8753	0.29156	2.31148
Finland	Both	1006.34(924.71,1072.89)	1222.95(1089.92,1318.77)	1508.40(1330.00,1645.38)	1800.76(1559.92,1997.43)	0.215245	0.233411	0.193821	0.789415
	Male	778.50(714.96,838.51)	864.33(777.01,943.31)	963.81(857.22,1069.46)	1151.05(1002.43,1296.46)	0.11025	0.115095	0.194271	0.478548
	Female	227.84(207.00,246.29)	358.62(304.67,397.52)	544.59(449.16,603.76)	649.72(525.95,745.59)	0.573999	0.518571	0.193044	1.85165
France	Both	10687.33(9908.68,11431.99)	16100.46(14822.02,17150.82)	19297.03(17039.16,21053.26)	20713.73(18120.47,23076.59)	0.5065	0.198539	0.0734154	0.938158
	Male	8762.76(8105.66,9422.59)	12436.46(11525.82,13347.40)	13522.97(12060.36,14807.29)	14399.64(12563.03,15957.07)	0.41924	0.0873649	0.0648282	0.643277
	Female	1924.57(1674.93,2115.40)	3664.00(3146.63,4003.06)	5774.06(4717.85,6523.27)	6314.09(5132.44,7276.73)	0.903802	0.57589	0.0935269	2.28078
Gabon	Both	31.33(20.47,45.50)	37.57(25.59,54.28)	44.11(31.27,60.07)	48.06(34.70,64.48)	0.19917	0.174075	0.0895489	0.533993
	Male	23.91(14.13,35.12)	25.90(16.39,38.94)	30.43(20.37,43.47)	33.20(23.26,46.27)	0.0832288	0.174903	0.0910286	0.38854
	Female	7.42(4.32,14.24)	11.67(7.07,20.20)	13.68(8.77,21.19)	14.86(9.45,21.60)	0.572776	0.172237	0.0862573	1.0027
Gambia	Both	3.38(2.60,4.25)	7.09(5.58,8.76)	10.29(7.52,13.48)	11.15(7.90,15.54)	1.09763	0.45134	0.0835763	2.29882
	Male	2.80(2.10,3.54)	5.63(4.29,7.02)	8.02(5.84,10.82)	8.58(6.04,12.02)	1.01071	0.424512	0.0698254	2.06429
	Female	0.58(0.43,0.75)	1.46(1.10,1.95)	2.27(1.46,3.42)	2.57(1.56,4.06)	1.51724	0.554795	0.132159	3.43103
Georgia	Both	398.72(359.43,436.94)	455.73(410.96,506.53)	647.30(592.73,707.15)	592.90(521.51,665.40)	0.142983	0.420359	-0.0840414	0.487008
	Male	283.65(253.22,316.13)	343.94(308.05,384.61)	510.93(465.22,561.08)	463.64(404.63,517.37)	0.212551	0.485521	-0.0925567	0.63455
	Female	115.07(102.61,125.28)	111.79(100.84,123.72)	136.37(123.65,149.64)	129.26(112.11,148.46)	-0.0285044	0.219877	-0.0521376	0.123316
Germany	Both	18150.02(16723.07,19397.27)	22063.47(20294.66,23580.11)	29271.44(26253.16,31416.22)	29445.16(25634.64,32675.61)	0.215617	0.326692	0.0059348	0.622321
	Male	13511.91(12426.02,14582.39)	15286.44(14081.22,16416.73)	19058.76(17311.58,20601.44)	18519.69(16112.37,20871.11)	0.131331	0.246776	-0.0282846	0.37062
	Female	4638.11(4115.69,5021.37)	6777.04(5951.75,7438.61)	10212.68(8758.31,11261.39)	10925.47(9191.27,12206.31)	0.461164	0.506953	0.0697946	1.35559
Ghana	Both	117.20(92.73,146.29)	219.59(178.63,262.23)	340.06(269.44,413.06)	390.75(294.76,492.34)	0.873635	0.548613	0.149062	2.33404
	Male	101.66(78.27,128.31)	188.81(150.34,227.80)	285.47(221.44,356.38)	319.34(232.81,407.30)	0.857269	0.511943	0.118646	2.14126
	Female	15.54(10.91,21.92)	30.78(23.94,38.93)	54.59(41.77,71.08)	71.42(50.57,95.07)	0.980695	0.773554	0.308298	3.59588
Greece	Both	3236.44(2949.30,3492.20)	4406.77(4055.41,4737.30)	4921.57(4393.33,5348.09)	5243.36(4633.27,5740.64)	0.36161	0.11682	0.0653836	0.620101
	Male	2631.89(2376.12,2864.50)	3536.50(3228.97,3841.02)	3882.17(3507.01,4240.19)	4068.05(3624.18,4447.50)	0.343711	0.0977435	0.0478804	0.545676
	Female	604.55(546.63,655.03)	870.27(769.81,948.16)	1039.41(884.37,1146.90)	1175.31(976.63,1315.58)	0.439534	0.194353	0.130747	0.944107
Greenland	Both	9.89(8.19,11.78)	13.04(11.24,14.84)	15.05(12.49,18.06)	15.77(12.10,20.34)	0.318504	0.154141	0.0478405	0.59454
	Male	5.39(4.38,6.54)	7.04(6.04,8.10)	9.17(7.31,11.27)	9.87(7.29,13.29)	0.306122	0.302557	0.0763359	0.831169
	Female	4.50(3.76,5.32)	6.00(4.92,7.23)	5.89(4.60,7.27)	5.89(4.33,7.53)	0.333333	-0.0183333	0	0.308889
Grenada	Both	4.57(4.09,5.05)	6.11(5.50,6.78)	5.05(4.62,5.48)	5.61(4.84,6.38)	0.33698	-0.173486	0.110891	0.227571
	Male	3.22(2.81,3.61)	4.95(4.41,5.56)	3.12(2.77,3.47)	3.54(2.99,4.19)	0.537267	-0.369697	0.134615	0.0993789
	Female	1.35(1.18,1.52)	1.16(1.01,1.29)	1.93(1.72,2.17)	2.06(1.78,2.35)	-0.140741	0.663793	0.0673575	0.525926
Guam	Both	8.82(7.50,10.14)	14.56(12.53,16.62)	19.91(17.23,22.52)	20.05(16.05,24.10)	0.650794	0.367445	0.00703164	1.27324
	Male	6.16(5.07,7.42)	9.86(8.32,11.66)	12.85(10.98,14.78)	14.19(11.69,17.37)	0.600649	0.303245	0.10428	1.30357
	Female	2.66(2.14,3.26)	4.70(3.87,5.55)	7.05(5.73,8.42)	5.86(3.70,7.94)	0.766917	0.5	-0.168794	1.20301
Guatemala	Both	114.29(105.85,123.32)	251.76(232.77,268.67)	269.39(248.71,288.32)	311.99(265.81,360.03)	1.20282	0.070027	0.158135	1.72981
	Male	68.54(60.83,76.44)	144.94(131.71,158.80)	157.67(142.99,172.46)	170.14(141.82,201.16)	1.11468	0.0878294	0.0790892	1.48235
	Female	45.76(41.95,50.15)	106.82(97.27,115.71)	111.72(101.24,121.47)	141.85(121.14,162.59)	1.33435	0.0458716	0.269692	2.09987
Guinea	Both	86.66(66.06,110.95)	156.19(119.21,198.42)	169.15(127.34,225.93)	171.78(118.48,239.34)	0.802331	0.0829759	0.0155483	0.982229
	Male	72.87(54.49,94.93)	129.36(98.74,166.61)	142.79(106.67,190.68)	144.04(99.52,207.14)	0.775216	0.103819	0.00875411	0.976671
	Female	13.80(9.47,18.84)	26.83(19.60,37.06)	26.36(17.47,37.16)	27.75(16.59,40.22)	0.944203	-0.0175177	0.0527314	1.01087
Guinea-Bissau	Both	10.87(7.83,15.04)	10.93(8.19,14.86)	15.10(11.03,20.20)	17.17(12.89,22.74)	0.00551978	0.381519	0.137086	0.579577
	Male	9.06(6.02,13.29)	8.28(5.65,12.38)	11.15(7.65,16.36)	12.46(8.92,17.90)	-0.0860927	0.346618	0.117489	0.375276
	Female	1.82(1.24,2.50)	2.65(1.89,3.61)	3.95(2.80,5.36)	4.71(3.26,6.46)	0.456044	0.490566	0.192405	1.58791
Guyana	Both	10.17(9.06,11.34)	11.09(9.86,12.37)	12.97(11.14,14.89)	14.50(11.50,17.96)	0.0904621	0.169522	0.117965	0.425762
	Male	7.22(6.26,8.27)	7.37(6.33,8.40)	7.98(6.59,9.34)	8.62(6.68,10.98)	0.0207756	0.082768	0.0802005	0.193906
	Female	2.95(2.58,3.41)	3.72(3.25,4.24)	5.00(4.26,5.83)	5.88(4.48,7.36)	0.261017	0.344086	0.176	0.99322
Haiti	Both	131.59(91.53,202.23)	187.10(129.68,293.32)	228.78(150.08,360.31)	250.50(158.20,400.12)	0.421841	0.222769	0.0949384	0.90364
	Male	98.84(61.83,166.71)	136.18(85.60,243.58)	164.26(97.92,298.16)	177.33(102.35,320.86)	0.377782	0.206198	0.079569	0.794112
	Female	32.74(23.91,45.08)	50.92(36.29,68.83)	64.52(44.05,91.18)	73.17(50.45,106.95)	0.555284	0.267086	0.134067	1.23488
Honduras	Both	97.60(75.59,123.84)	219.19(149.80,308.77)	469.15(308.16,660.34)	542.52(355.19,781.16)	1.2458	1.14038	0.156389	4.55861
	Male	58.91(44.52,75.47)	116.93(79.50,164.28)	263.53(178.31,372.00)	286.30(208.02,387.27)	0.984892	1.25374	0.0864038	3.85996
	Female	38.69(29.27,52.54)	102.27(64.20,156.22)	205.62(107.17,336.75)	256.22(135.62,424.99)	1.64332	1.01056	0.246085	5.62238
Hungary	Both	2279.53(2059.36,2492.19)	3091.43(2807.21,3365.71)	3562.39(3230.18,3884.02)	3768.30(3210.21,4346.47)	0.35617	0.152344	0.0578011	0.653104
	Male	1639.15(1493.71,1792.19)	2053.09(1842.16,2244.94)	2084.51(1907.55,2303.48)	2115.97(1815.01,2444.57)	0.252533	0.0153038	0.0150923	0.290895
	Female	640.38(549.17,726.26)	1038.34(888.36,1168.46)	1477.88(1267.59,1674.01)	1652.34(1371.95,1915.85)	0.621444	0.42331	0.118047	1.58025
Iceland	Both	47.66(43.13,52.16)	71.51(63.80,78.10)	90.81(78.45,100.64)	93.15(78.13,105.23)	0.50042	0.269892	0.0257681	0.954469
	Male	26.80(24.30,29.24)	37.45(33.46,41.28)	38.96(34.72,43.24)	37.43(32.03,42.91)	0.397388	0.0403204	-0.039271	0.396642
	Female	20.87(18.26,23.42)	34.06(28.96,38.27)	51.85(43.28,58.27)	55.71(44.94,63.90)	0.632008	0.522314	0.0744455	1.66938
India	Both	5535.29(4671.66,6486.76)	11130.57(9788.83,12242.79)	18337.01(16641.60,19932.63)	24880.87(20488.73,28569.11)	1.01084	0.647446	0.356866	3.49495
	Male	4318.36(3474.40,5277.74)	8252.21(7177.49,9119.27)	12570.30(11196.87,13913.68)	16727.25(13221.24,19592.90)	0.910959	0.523265	0.330696	2.87352
	Female	1216.92(966.68,1479.19)	2878.36(2386.07,3271.92)	5766.71(5095.75,6398.98)	8153.62(6755.18,9677.28)	1.36528	1.00347	0.413912	5.70021
Indonesia	Both	4504.34(3328.56,5597.92)	9735.14(7188.81,12201.60)	13823.67(9722.22,17639.52)	17680.29(11732.24,22524.99)	1.16128	0.419976	0.278987	2.92517
	Male	3189.94(2214.73,3953.83)	6672.46(4956.20,8511.13)	9407.06(6824.04,12344.24)	12151.25(8123.50,15898.15)	1.09172	0.409834	0.291716	2.80924
	Female	1314.40(806.69,1862.47)	3062.68(1961.80,4058.94)	4416.61(2652.22,6110.06)	5529.04(3167.54,7622.07)	1.3301	0.442074	0.251874	3.20651
Iran (Islamic Republic of)	Both	815.70(647.23,1001.82)	1932.80(1765.87,2089.88)	3293.47(2967.16,3564.50)	3489.93(3068.24,3858.66)	1.3695	0.703989	0.0596514	3.27845
	Male	619.10(497.92,773.87)	1431.14(1301.77,1561.34)	2283.61(2039.27,2495.69)	2317.74(2041.98,2611.60)	1.31165	0.595658	0.0149456	2.74372
	Female	196.60(146.16,249.78)	501.65(445.99,553.38)	1009.86(890.49,1097.74)	1172.19(964.26,1365.27)	1.55163	1.01308	0.160745	4.96231
Iraq	Both	439.14(324.49,574.83)	569.37(424.84,772.39)	1057.68(798.22,1358.76)	1654.55(1227.25,2092.88)	0.296557	0.857632	0.56432	2.76771
	Male	362.83(262.66,483.76)	446.30(323.66,608.35)	787.68(585.01,1016.49)	1245.88(885.23,1615.95)	0.230053	0.764911	0.581708	2.43378
	Female	76.30(51.15,106.85)	123.06(94.18,164.01)	270.00(207.66,344.66)	408.67(306.99,541.44)	0.612844	1.19405	0.513593	4.35609
Ireland	Both	890.12(828.46,948.65)	1064.73(976.53,1134.44)	1187.39(1064.35,1299.03)	1222.89(1036.53,1374.26)	0.196165	0.115203	0.0298975	0.373848
	Male	589.87(545.95,634.11)	620.96(574.63,667.62)	659.17(597.91,727.21)	677.42(594.47,752.20)	0.0527065	0.0615338	0.0276863	0.148423
	Female	300.26(273.95,324.73)	443.77(392.40,476.27)	528.21(451.28,587.81)	545.47(438.90,638.31)	0.477952	0.190279	0.0326764	0.816659
Israel	Both	582.85(529.52,633.76)	980.95(885.42,1059.87)	1226.05(1079.35,1344.58)	1427.07(1212.02,1593.53)	0.683023	0.24986	0.163957	1.44843
	Male	391.73(357.90,424.50)	640.13(578.22,692.18)	759.31(677.40,828.83)	891.75(768.12,990.13)	0.63411	0.186181	0.174422	1.27644
	Female	191.12(170.13,213.08)	340.82(295.18,378.80)	466.74(385.94,524.58)	535.31(431.46,617.75)	0.783278	0.369462	0.146913	1.80091
Italy	Both	14067.68(13106.53,14621.17)	21774.31(19698.44,22955.10)	24873.44(21565.02,26546.53)	25495.83(21999.34,27640.31)	0.547825	0.14233	0.0250223	0.812369
	Male	11143.48(10490.82,11531.86)	16858.01(15583.95,17609.33)	17992.52(16077.93,19048.05)	17989.74(16049.40,19249.60)	0.512814	0.067298	-0.000154509	0.614374
	Female	2924.19(2572.13,3120.50)	4916.30(4088.36,5381.79)	6880.92(5432.00,7619.58)	7506.08(5895.17,8485.86)	0.681252	0.399614	0.0908541	1.56689
Jamaica	Both	136.82(123.61,150.06)	184.13(166.87,202.60)	235.48(205.69,268.31)	236.64(183.34,300.71)	0.345783	0.278879	0.00492611	0.729572
	Male	102.50(92.75,112.80)	137.72(125.42,151.84)	171.85(146.86,200.53)	167.14(126.98,213.57)	0.34361	0.247822	-0.0274076	0.630634
	Female	34.32(29.49,38.88)	46.41(40.53,52.26)	63.62(53.37,73.62)	69.50(52.99,87.90)	0.352273	0.370825	0.0924238	1.02506
Japan	Both	24798.23(22876.19,25802.35)	46268.05(40730.41,49101.48)	65289.54(55313.29,70487.08)	76838.80(64117.99,83321.49)	0.86578	0.411115	0.176893	2.09856
	Male	17630.55(16670.36,18254.74)	32765.71(30299.97,34138.44)	44920.54(40209.13,47217.56)	52588.29(46597.97,55641.36)	0.858462	0.370962	0.170696	1.98279
	Female	7167.68(6233.95,7654.96)	13502.34(10541.25,15052.68)	20369.00(15091.24,23351.39)	24250.50(17556.01,27993.50)	0.883781	0.508553	0.190559	2.38331
Jordan	Both	43.94(34.49,55.74)	82.80(67.96,97.59)	201.60(163.51,246.20)	263.25(203.94,343.98)	0.884388	1.43478	0.305804	4.99112
	Male	35.55(27.03,46.55)	62.24(48.64,75.74)	157.16(123.88,196.18)	200.15(147.57,273.81)	0.750774	1.52506	0.273543	4.6301
	Female	8.39(6.28,11.20)	20.56(16.65,25.17)	44.44(34.48,56.03)	63.11(41.14,85.44)	1.45054	1.16148	0.420117	6.52205
Kazakhstan	Both	1134.32(1050.76,1224.49)	1017.85(909.60,1116.96)	841.11(759.39,923.92)	806.51(688.47,933.91)	-0.102678	-0.173641	-0.0411361	-0.288993
	Male	779.59(709.41,848.08)	760.04(678.89,846.23)	623.65(559.01,698.14)	577.55(495.25,663.51)	-0.0250773	-0.179451	-0.0739197	-0.259162
	Female	354.73(311.15,401.45)	257.81(224.57,285.29)	217.47(188.77,246.48)	228.95(189.73,271.38)	-0.273222	-0.156472	0.0527889	-0.35458
Kenya	Both	55.62(35.65,80.68)	108.27(75.85,152.95)	180.43(139.90,236.39)	236.85(186.27,299.82)	0.946602	0.666482	0.312697	3.25836
	Male	36.56(23.35,49.77)	68.48(47.44,92.59)	104.71(81.10,130.01)	133.52(103.96,162.41)	0.873085	0.52906	0.275141	2.65208
	Female	19.07(10.23,32.80)	39.79(24.04,67.42)	75.72(50.34,115.09)	103.33(72.21,150.74)	1.08652	0.902991	0.364633	4.41846
Kiribati	Both	1.57(1.18,1.94)	2.28(1.76,2.83)	2.89(2.21,3.78)	3.14(2.35,4.28)	0.452229	0.267544	0.0865052	1
	Male	1.20(0.78,1.50)	1.68(1.26,2.10)	2.10(1.59,2.78)	2.22(1.66,2.96)	0.4	0.25	0.0571429	0.85
	Female	0.37(0.27,0.51)	0.60(0.43,0.81)	0.78(0.50,1.11)	0.92(0.59,1.37)	0.621622	0.3	0.179487	1.48649
Kuwait	Both	22.87(20.01,25.86)	50.03(44.49,55.27)	67.08(58.66,74.51)	82.10(66.28,102.03)	1.18758	0.340796	0.223912	2.58986
	Male	18.20(15.91,21.01)	41.72(36.84,46.41)	56.78(49.93,63.34)	69.89(55.95,87.52)	1.29231	0.360978	0.230891	2.84011
	Female	4.66(3.97,5.28)	8.30(7.22,9.30)	10.30(8.37,11.86)	12.21(9.61,14.57)	0.781116	0.240964	0.185437	1.62017
Kyrgyzstan	Both	177.82(157.50,195.75)	149.03(135.26,165.22)	134.10(120.56,149.61)	139.33(113.58,170.00)	-0.161905	-0.100181	0.0390007	-0.216455
	Male	120.45(105.40,134.34)	104.58(92.57,118.35)	93.24(82.21,104.81)	97.85(78.60,119.60)	-0.131756	-0.108434	0.0494423	-0.18763
	Female	57.37(51.44,63.47)	44.44(39.25,49.66)	40.86(35.76,45.90)	41.49(33.72,50.69)	-0.225379	-0.0805581	0.0154185	-0.2768
Lao People's Democratic Republic	Both	153.02(102.14,242.88)	213.25(155.30,292.51)	281.60(207.11,379.58)	339.96(243.32,465.41)	0.393609	0.320516	0.207244	1.22167
	Male	122.99(76.22,217.45)	164.94(112.81,242.80)	207.16(139.52,286.77)	247.43(164.45,350.30)	0.341085	0.255972	0.194391	1.01179
	Female	30.04(18.46,48.52)	48.31(32.92,73.77)	74.45(51.59,116.67)	92.53(62.26,149.03)	0.608189	0.541089	0.242848	2.08023
Latvia	Both	369.29(335.33,405.57)	478.95(436.73,521.91)	490.54(434.23,544.46)	463.89(392.03,536.71)	0.296948	0.0241988	-0.0543279	0.256167
	Male	264.70(237.60,293.22)	365.59(329.60,403.05)	363.71(318.13,408.76)	323.60(270.80,377.49)	0.381148	-0.00514237	-0.11028	0.222516
	Female	104.59(94.08,115.16)	113.36(101.99,123.39)	126.83(110.26,141.62)	140.29(116.36,164.26)	0.0838512	0.118825	0.106126	0.341333
Lebanon	Both	193.92(146.31,253.92)	493.68(407.38,593.68)	842.76(669.60,1037.02)	851.20(653.07,1117.84)	1.54579	0.707098	0.0100147	3.38944
	Male	151.85(108.06,206.04)	381.66(308.01,467.38)	630.49(479.18,797.63)	615.57(451.40,831.29)	1.5134	0.651968	-0.0236641	3.0538
	Female	42.07(30.69,57.15)	112.02(88.33,140.37)	212.28(150.58,274.87)	235.63(149.79,322.67)	1.66271	0.895019	0.109996	4.6009
Lesotho	Both	34.20(25.30,50.93)	52.81(39.04,70.16)	58.70(41.65,76.61)	66.31(47.06,89.27)	0.544152	0.111532	0.129642	0.938889
	Male	24.26(16.54,38.41)	32.45(23.55,49.03)	35.56(24.07,51.42)	42.93(28.55,61.37)	0.337593	0.0958398	0.207255	0.76958
	Female	9.94(6.91,13.71)	20.35(13.52,28.63)	23.14(13.76,33.96)	23.37(13.12,35.96)	1.04728	0.137101	0.0099395	1.35111
Liberia	Both	29.00(22.34,37.42)	28.43(20.75,43.56)	35.99(24.88,52.99)	37.92(24.79,56.63)	-0.0196552	0.265916	0.053626	0.307586
	Male	23.37(17.54,31.49)	22.00(15.42,35.37)	26.98(17.42,41.69)	28.03(17.26,44.59)	-0.0586222	0.226364	0.0389177	0.199401
	Female	5.63(4.15,7.53)	6.44(4.70,8.67)	9.01(6.07,12.60)	9.89(6.02,14.21)	0.143872	0.399068	0.0976693	0.756661
Libya	Both	173.12(126.61,227.33)	302.53(251.63,355.37)	415.70(318.15,530.09)	457.21(332.53,622.83)	0.747516	0.374079	0.0998557	1.641
	Male	159.89(114.98,210.69)	274.23(226.60,325.29)	374.41(283.58,479.38)	411.05(291.31,565.31)	0.715117	0.365314	0.0978606	1.57083
	Female	13.23(8.01,20.21)	28.30(22.15,35.76)	41.29(29.42,56.96)	46.16(27.49,65.63)	1.13908	0.459011	0.117946	2.48904
Lithuania	Both	450.20(416.45,481.59)	631.67(587.27,677.16)	683.50(617.14,743.51)	662.26(568.35,761.21)	0.403088	0.0820523	-0.0310753	0.471035
	Male	339.25(310.69,367.58)	494.81(455.36,538.63)	521.93(469.57,571.73)	483.79(411.29,557.93)	0.458541	0.0548089	-0.0730749	0.426057
	Female	110.95(99.81,120.89)	136.85(122.70,148.10)	161.56(140.73,179.92)	178.46(145.95,210.54)	0.233438	0.180563	0.104605	0.608472
Luxembourg	Both	106.79(99.35,114.06)	130.97(121.24,140.29)	168.75(151.98,184.29)	158.21(138.69,176.37)	0.226426	0.288463	-0.0624593	0.481506
	Male	86.02(79.38,92.31)	93.31(86.14,101.01)	109.47(100.14,119.54)	103.19(90.62,115.37)	0.0847477	0.173186	-0.0573673	0.199605
	Female	20.77(18.71,22.78)	37.66(33.59,41.28)	59.28(51.78,65.61)	55.03(46.66,62.60)	0.813192	0.574084	-0.0716937	1.64949
Madagascar	Both	91.65(74.79,111.90)	92.02(73.14,119.57)	113.00(87.08,144.86)	141.70(104.80,180.23)	0.0040371	0.227994	0.253982	0.546099
	Male	67.35(53.77,83.86)	64.08(49.20,84.24)	76.17(56.14,101.20)	93.67(68.27,123.77)	-0.0485523	0.18867	0.229749	0.390794
	Female	24.29(17.93,31.89)	27.95(20.82,36.41)	36.83(27.22,49.75)	48.03(32.70,66.74)	0.150679	0.31771	0.3041	0.977357
Malawi	Both	25.57(20.15,31.42)	37.86(30.64,46.20)	46.54(37.05,58.28)	57.04(43.23,75.42)	0.480641	0.229266	0.225612	1.23074
	Male	21.36(15.94,26.72)	30.99(24.88,38.98)	37.31(28.65,48.41)	44.66(32.02,61.33)	0.450843	0.203937	0.196998	1.09082
	Female	4.21(3.06,5.48)	6.87(5.28,8.90)	9.23(6.50,12.55)	12.38(7.65,18.13)	0.631829	0.343523	0.341278	1.94062
Malaysia	Both	562.38(450.54,713.50)	1077.96(919.51,1252.82)	1565.62(1320.08,1813.34)	2069.87(1686.25,2490.55)	0.916782	0.452392	0.322077	2.68055
	Male	434.46(348.47,552.77)	759.80(653.54,906.39)	1082.99(888.31,1289.09)	1471.97(1162.63,1810.22)	0.748838	0.425362	0.359172	2.38804
	Female	127.92(90.98,179.77)	318.15(248.61,413.20)	482.64(377.28,589.88)	597.90(468.35,729.57)	1.4871	0.51702	0.238812	3.67402
Maldives	Both	3.81(2.78,5.23)	8.26(6.81,10.07)	11.09(9.26,13.19)	12.28(9.59,15.13)	1.16798	0.342615	0.107304	2.2231
	Male	3.32(2.36,4.61)	6.74(5.41,8.41)	8.37(6.68,10.20)	9.00(6.68,11.25)	1.03012	0.24184	0.0752688	1.71084
	Female	0.49(0.30,0.75)	1.53(1.20,1.90)	2.72(2.15,3.35)	3.28(2.51,4.20)	2.12245	0.777778	0.205882	5.69388
Mali	Both	56.15(45.63,69.30)	71.41(57.81,86.58)	128.04(97.82,161.15)	145.87(108.30,190.37)	0.271772	0.793026	0.139253	1.59786
	Male	41.95(33.34,52.38)	51.58(39.91,65.00)	93.52(67.97,119.66)	103.38(71.63,137.57)	0.229559	0.813106	0.105432	1.46436
	Female	14.19(10.72,18.56)	19.84(15.05,25.35)	34.52(25.75,45.24)	42.49(30.02,57.78)	0.398168	0.739919	0.230881	1.99436
Malta	Both	54.96(49.39,61.24)	76.17(68.62,84.11)	96.55(84.14,107.13)	111.42(94.36,128.00)	0.385917	0.267559	0.154013	1.02729
	Male	47.84(43.04,52.99)	63.13(57.06,69.50)	75.44(66.52,83.53)	83.05(70.91,95.49)	0.319607	0.194994	0.100875	0.735995
	Female	7.12(6.26,8.05)	13.04(11.27,14.82)	21.11(17.35,24.31)	28.37(23.08,33.71)	0.831461	0.618865	0.343913	2.98455
Marshall Islands	Both	1.37(1.02,1.98)	1.40(1.00,1.98)	1.82(1.26,2.55)	2.66(1.80,3.72)	0.0218978	0.3	0.461538	0.941606
	Male	1.03(0.66,1.62)	1.04(0.67,1.68)	1.38(0.88,2.15)	2.01(1.26,3.17)	0.00970874	0.326923	0.456522	0.951456
	Female	0.34(0.26,0.45)	0.36(0.23,0.48)	0.44(0.28,0.63)	0.65(0.39,0.95)	0.0588235	0.222222	0.477273	0.911765
Mauritania	Both	29.56(22.37,37.27)	35.22(27.77,45.31)	53.71(40.58,69.08)	69.77(50.88,95.59)	0.191475	0.524986	0.299013	1.36028
	Male	20.79(15.72,26.58)	24.79(19.00,32.07)	38.25(27.58,50.59)	49.72(35.30,70.65)	0.1924	0.542961	0.299869	1.39153
	Female	8.77(5.87,11.92)	10.44(8.19,13.37)	15.46(11.68,20.22)	20.05(14.26,27.87)	0.190422	0.480843	0.296895	1.2862
Mauritius	Both	37.30(34.27,40.44)	62.97(58.00,68.15)	65.30(59.29,71.08)	84.31(75.98,92.25)	0.688204	0.0370017	0.291118	1.26032
	Male	25.97(23.48,28.42)	43.73(40.23,47.71)	44.71(39.99,49.10)	56.24(49.87,62.45)	0.683866	0.0224102	0.257884	1.16558
	Female	11.33(10.13,12.64)	19.24(17.16,21.49)	20.59(18.14,23.10)	28.07(24.43,32.00)	0.698147	0.0701663	0.363283	1.47749
Mexico	Both	2790.58(2667.59,2877.62)	4024.63(3815.95,4164.87)	4365.42(4125.13,4521.33)	4899.86(4403.03,5425.72)	0.44222	0.0846761	0.122426	0.755857
	Male	1889.79(1809.57,1952.84)	2729.49(2597.22,2820.38)	2803.07(2656.94,2903.22)	3036.00(2590.25,3512.46)	0.444335	0.0269574	0.0830982	0.606528
	Female	900.79(853.12,947.70)	1295.14(1211.53,1357.54)	1562.35(1446.59,1634.45)	1863.86(1625.38,2101.84)	0.437782	0.206317	0.192985	1.06914
Micronesia (Federated States of)	Both	4.94(3.71,6.60)	5.20(3.93,7.08)	4.91(3.58,6.68)	5.90(4.22,8.17)	0.0526316	-0.0557692	0.201629	0.194332
	Male	3.47(2.47,4.99)	3.54(2.47,5.30)	3.15(2.13,4.70)	3.87(2.57,5.87)	0.0201729	-0.110169	0.228571	0.115274
	Female	1.47(1.09,1.95)	1.66(1.23,2.23)	1.76(1.27,2.34)	2.03(1.41,2.72)	0.129252	0.060241	0.153409	0.380952
Monaco	Both	19.35(14.94,24.88)	36.29(28.75,44.23)	37.12(29.66,44.96)	39.68(31.09,48.86)	0.875452	0.0228713	0.0689655	1.05065
	Male	13.98(10.84,17.94)	23.08(18.54,28.28)	22.89(18.34,27.59)	24.19(19.27,30.19)	0.65093	-0.00823224	0.0567934	0.730329
	Female	5.37(3.64,7.06)	13.21(9.63,16.71)	14.23(10.74,18.39)	15.49(11.45,19.85)	1.45996	0.0772142	0.0885453	1.88454
Mongolia	Both	113.47(86.58,147.32)	106.96(76.15,142.73)	133.08(102.08,169.60)	148.72(111.83,197.38)	-0.057372	0.244203	0.117523	0.310655
	Male	85.98(64.42,112.64)	81.14(57.60,108.00)	98.60(75.41,125.12)	105.85(79.97,141.64)	-0.0562922	0.215184	0.0735294	0.2311
	Female	27.49(19.21,38.04)	25.81(17.30,36.28)	34.48(24.69,45.99)	42.87(29.92,56.74)	-0.0611131	0.335916	0.243329	0.559476
Montenegro	Both	84.21(66.67,104.24)	151.83(126.28,179.90)	193.75(151.73,241.00)	206.09(155.95,265.39)	0.802993	0.276098	0.0636903	1.44733
	Male	63.87(50.45,78.95)	114.27(93.86,137.11)	141.64(110.15,178.76)	145.84(107.77,190.65)	0.789103	0.23952	0.0296526	1.28339
	Female	20.34(14.47,28.37)	37.55(30.48,45.46)	52.11(39.12,66.52)	60.25(44.26,78.87)	0.846116	0.38775	0.156208	1.96214
Morocco	Both	690.90(543.95,892.77)	951.98(769.98,1188.14)	1548.70(1122.23,2018.42)	1840.59(1353.44,2274.41)	0.377884	0.62682	0.188474	1.66405
	Male	656.73(506.04,849.81)	889.22(713.90,1121.04)	1437.93(1030.20,1891.20)	1710.18(1248.17,2139.24)	0.354012	0.617069	0.189335	1.60408
	Female	34.17(24.44,46.21)	62.76(49.41,81.33)	110.78(80.39,148.22)	130.41(92.03,174.85)	0.836699	0.765137	0.177198	2.81651
Mozambique	Both	113.89(92.20,137.28)	160.41(134.02,194.41)	226.50(177.40,281.81)	252.92(183.21,336.65)	0.408464	0.412007	0.116645	1.22074
	Male	78.57(59.34,96.85)	108.38(88.93,132.73)	143.72(112.90,180.08)	153.31(114.83,201.74)	0.379407	0.326075	0.066727	0.951254
	Female	35.32(27.39,45.87)	52.03(40.29,68.53)	82.77(57.41,112.92)	99.61(63.37,147.30)	0.473103	0.590813	0.203455	1.82022
Myanmar	Both	1564.89(1148.67,2214.27)	2446.16(1831.65,3246.43)	2856.46(2239.01,3599.41)	3408.16(2665.22,4363.67)	0.563151	0.167732	0.193141	1.17789
	Male	1129.86(766.66,1732.64)	1664.00(1167.70,2408.09)	1842.61(1322.43,2433.02)	2147.61(1438.65,2808.64)	0.472749	0.107338	0.165526	0.900775
	Female	435.03(317.67,605.37)	782.17(590.48,1031.05)	1013.85(756.05,1417.32)	1260.55(911.45,1783.64)	0.797968	0.296202	0.24333	1.89762
Namibia	Both	9.32(7.34,11.39)	17.71(14.68,20.98)	21.65(17.29,26.50)	24.44(19.02,30.51)	0.900215	0.222473	0.128868	1.62232
	Male	5.93(4.56,7.67)	10.63(8.54,13.14)	12.37(9.94,15.48)	13.50(10.74,17.12)	0.79258	0.163688	0.09135	1.27656
	Female	3.39(2.35,4.55)	7.08(5.36,9.13)	9.28(6.62,12.45)	10.94(7.72,14.76)	1.0885	0.310734	0.178879	2.22714
Nauru	Both	0.51(0.28,0.72)	0.60(0.31,0.77)	0.60(0.31,0.77)	0.68(0.37,0.87)	0.176471	0	0.133333	0.333333
	Male	0.40(0.19,0.58)	0.44(0.20,0.64)	0.41(0.19,0.55)	0.43(0.20,0.59)	0.1	-0.0681818	0.0487805	0.075
	Female	0.11(0.06,0.19)	0.16(0.10,0.23)	0.19(0.11,0.29)	0.25(0.14,0.36)	0.454545	0.1875	0.315789	1.27273
Nepal	Both	137.48(87.65,205.00)	213.58(142.01,314.68)	406.18(299.81,567.50)	513.14(363.10,717.66)	0.553535	0.90177	0.263332	2.73247
	Male	106.73(67.63,155.13)	153.19(106.94,218.71)	283.86(210.02,386.79)	344.16(255.95,467.23)	0.435304	0.852993	0.212429	2.22459
	Female	30.75(13.92,58.33)	60.39(31.87,115.70)	122.33(74.45,199.91)	168.98(101.63,275.71)	0.963902	1.02567	0.381346	4.49528
Netherlands	Both	4722.19(4401.20,5013.04)	5534.96(5122.86,5901.75)	6578.35(5877.75,7047.76)	7397.29(6499.70,8145.13)	0.172117	0.188509	0.12449	0.566496
	Male	4080.72(3822.38,4328.93)	4033.55(3738.57,4327.39)	4218.62(3844.77,4557.70)	4657.74(4159.35,5094.93)	-0.0115592	0.0458827	0.104091	0.141402
	Female	641.48(562.23,707.93)	1501.41(1321.02,1658.32)	2359.73(2004.35,2600.05)	2739.55(2277.83,3094.19)	1.34054	0.571676	0.160959	3.27067
New Zealand	Both	698.82(640.51,756.90)	886.71(802.26,945.83)	1078.38(953.44,1166.10)	1221.16(1069.09,1351.48)	0.268868	0.216159	0.132402	0.74746
	Male	476.72(436.13,518.20)	544.07(500.59,587.72)	586.30(530.68,636.66)	630.76(553.24,708.83)	0.141278	0.0776187	0.0758315	0.323125
	Female	222.10(196.63,245.55)	342.64(296.58,374.34)	492.08(417.52,540.94)	590.41(498.84,665.13)	0.542729	0.436143	0.199825	1.65831
Nicaragua	Both	35.89(30.39,41.74)	82.56(71.62,95.08)	98.26(83.80,111.56)	109.92(86.58,135.95)	1.30036	0.190165	0.118665	2.06269
	Male	23.81(19.24,28.43)	52.98(44.49,62.89)	57.80(47.22,67.98)	62.87(48.22,80.56)	1.22512	0.0909777	0.0877163	1.64049
	Female	12.08(9.71,14.82)	29.58(25.01,34.79)	40.46(33.88,47.18)	47.05(36.10,59.80)	1.44868	0.367816	0.162877	2.89487
Niger	Both	36.08(24.93,53.92)	55.53(38.44,85.40)	102.83(70.72,164.37)	131.77(93.02,219.85)	0.53908	0.851792	0.281435	2.65216
	Male	29.46(18.36,46.53)	45.13(28.25,72.52)	82.05(52.41,134.99)	102.33(69.08,171.91)	0.531908	0.818081	0.247166	2.47352
	Female	6.62(4.17,10.63)	10.41(6.66,16.61)	20.78(12.84,36.12)	29.44(18.59,49.87)	0.572508	0.996158	0.416747	3.44713
Nigeria	Both	215.64(156.52,274.71)	304.82(234.71,389.95)	453.57(369.18,565.59)	494.52(413.83,599.92)	0.41356	0.487993	0.0902837	1.29327
	Male	161.26(109.21,216.05)	237.12(165.64,315.67)	331.48(244.15,446.57)	335.57(254.98,441.67)	0.47042	0.397942	0.0123386	1.08093
	Female	54.38(34.45,77.68)	67.71(48.33,91.12)	122.09(93.53,156.11)	158.95(121.00,204.14)	0.245127	0.803131	0.301908	1.92295
Niue	Both	0.29(0.22,0.36)	0.32(0.23,0.41)	0.33(0.24,0.42)	0.31(0.23,0.41)	0.103448	0.03125	-0.0606061	0.0689655
	Male	0.17(0.13,0.22)	0.21(0.15,0.27)	0.21(0.15,0.27)	0.19(0.14,0.25)	0.235294	0	-0.0952381	0.117647
	Female	0.12(0.09,0.15)	0.11(0.08,0.15)	0.12(0.08,0.16)	0.12(0.08,0.16)	-0.0833333	0.0909091	0	0
North Macedonia	Both	154.82(130.72,184.37)	314.63(272.97,359.80)	401.27(344.31,469.70)	392.53(308.71,484.94)	1.03223	0.275371	-0.0217808	1.5354
	Male	128.35(107.92,151.78)	250.33(216.74,287.53)	310.66(260.52,364.60)	296.87(231.72,366.51)	0.95037	0.241002	-0.0443894	1.31297
	Female	26.47(20.56,33.61)	64.30(53.01,76.28)	90.61(73.45,109.23)	95.66(73.60,122.80)	1.42917	0.409176	0.0557334	2.6139
Northern Mariana Islands	Both	1.95(1.64,2.37)	3.73(3.22,4.29)	4.80(4.05,5.48)	6.94(5.74,8.06)	0.912821	0.286863	0.445833	2.55897
	Male	1.52(1.25,1.82)	2.94(2.51,3.41)	3.63(2.96,4.25)	5.23(4.20,6.26)	0.934211	0.234694	0.440771	2.44079
	Female	0.43(0.32,0.58)	0.80(0.63,0.99)	1.17(0.92,1.42)	1.72(1.34,2.10)	0.860465	0.4625	0.470085	3
Norway	Both	879.84(815.39,917.92)	1217.58(1107.67,1284.73)	1372.53(1213.07,1466.70)	1704.77(1486.03,1829.41)	0.383865	0.127261	0.242064	0.937591
	Male	619.27(586.07,644.84)	754.82(701.59,794.61)	764.03(695.01,808.31)	878.24(785.77,943.48)	0.218887	0.0122016	0.149484	0.418186
	Female	260.58(231.73,277.63)	462.76(402.77,499.82)	608.51(510.80,663.39)	826.53(701.78,907.09)	0.775885	0.314958	0.358285	2.17189
Oman	Both	12.96(8.68,18.07)	17.74(14.07,22.48)	27.17(21.59,34.03)	27.12(20.36,36.34)	0.368827	0.531567	-0.00184026	1.09259
	Male	10.90(7.05,15.36)	14.72(11.32,18.86)	21.74(17.15,28.03)	20.78(15.13,29.00)	0.350459	0.476902	-0.0441582	0.906422
	Female	2.06(1.20,3.22)	3.02(2.34,3.82)	5.44(3.90,6.98)	6.34(4.27,8.84)	0.466019	0.801325	0.165441	2.07767
Pakistan	Both	2549.04(1976.89,3081.19)	3763.45(3080.54,4491.51)	4498.21(3459.16,5644.55)	5084.20(3840.83,6610.51)	0.476419	0.195236	0.130272	0.994555
	Male	2274.41(1722.47,2767.65)	3244.75(2592.15,3934.34)	3752.31(2819.90,4849.58)	4148.82(3042.21,5489.21)	0.426634	0.156425	0.105671	0.82413
	Female	274.63(215.66,345.71)	518.70(401.96,646.65)	745.91(543.07,994.55)	935.37(628.89,1331.69)	0.888723	0.438037	0.253998	2.40593
Palau	Both	2.03(1.61,2.56)	2.80(2.29,3.38)	3.00(2.46,3.61)	3.76(2.99,4.68)	0.37931	0.0714286	0.253333	0.852217
	Male	1.00(0.78,1.26)	1.29(1.05,1.61)	1.13(0.91,1.43)	1.48(1.14,1.88)	0.29	-0.124031	0.309735	0.48
	Female	1.03(0.78,1.35)	1.51(1.20,1.86)	1.87(1.52,2.29)	2.28(1.81,2.82)	0.466019	0.238411	0.219251	1.21359
Palestine	Both	75.46(57.46,97.27)	119.95(99.44,141.00)	138.63(118.71,159.05)	162.98(131.97,196.38)	0.589584	0.155732	0.175647	1.15982
	Male	64.03(47.23,82.80)	98.75(81.04,117.99)	105.75(89.11,121.83)	124.66(101.23,152.32)	0.542246	0.0708861	0.178818	0.9469
	Female	11.43(7.66,16.47)	21.20(16.72,26.30)	32.88(27.55,39.36)	38.32(29.54,47.10)	0.854768	0.550943	0.16545	2.35258
Panama	Both	88.93(80.57,97.65)	156.86(142.47,171.08)	198.72(178.32,216.52)	210.67(160.01,253.64)	0.763859	0.266862	0.0601349	1.36894
	Male	64.33(57.92,70.80)	106.23(96.85,116.00)	132.69(120.94,146.03)	136.31(104.42,165.23)	0.651329	0.249082	0.0272816	1.11892
	Female	24.60(21.61,27.86)	50.64(44.64,56.04)	66.03(56.61,72.62)	74.36(56.82,89.30)	1.05854	0.30391	0.126155	2.02276
Papua New Guinea	Both	80.34(49.89,134.65)	146.21(92.33,237.68)	212.43(136.70,355.38)	279.46(176.55,454.56)	0.81989	0.45291	0.315539	2.47847
	Male	62.05(38.14,103.51)	110.15(69.29,184.35)	162.27(104.48,265.66)	210.58(132.90,347.00)	0.775181	0.473173	0.297714	2.39371
	Female	18.28(8.86,34.48)	36.05(18.10,62.15)	50.16(25.67,90.95)	68.88(36.14,119.65)	0.972101	0.391401	0.373206	2.76805
Paraguay	Both	89.47(74.07,108.42)	228.33(190.00,270.70)	360.31(291.13,433.60)	415.47(311.55,556.55)	1.55203	0.578023	0.15309	3.64368
	Male	67.82(53.57,84.36)	174.81(140.73,214.56)	270.30(211.82,331.30)	311.99(225.50,430.62)	1.57756	0.54625	0.154236	3.60027
	Female	21.65(17.26,27.18)	53.53(42.38,66.23)	90.00(72.52,111.78)	103.48(75.48,140.44)	1.47252	0.6813	0.149778	3.77968
Peru	Both	768.28(639.53,917.88)	1086.01(921.70,1272.56)	1487.80(1242.13,1773.29)	1992.09(1433.60,2567.67)	0.41356	0.369969	0.33895	1.59292
	Male	501.33(412.75,594.94)	628.31(521.70,763.29)	814.63(655.06,998.39)	1079.29(775.74,1381.87)	0.253286	0.296542	0.324884	1.15285
	Female	266.95(215.74,323.05)	457.70(374.98,545.18)	673.17(558.63,810.96)	912.80(627.12,1235.55)	0.714553	0.470767	0.355972	2.41937
Philippines	Both	1730.84(1552.95,1965.73)	2715.16(2493.71,2916.74)	3729.68(3473.02,3982.71)	4631.72(3931.79,5430.99)	0.568695	0.37365	0.241855	1.676
	Male	1201.18(1063.93,1366.80)	1838.01(1672.90,2011.59)	2450.88(2237.87,2664.51)	2947.13(2356.74,3644.36)	0.53017	0.333442	0.202478	1.45353
	Female	529.66(457.79,628.13)	877.15(791.50,964.18)	1278.80(1163.87,1396.51)	1684.58(1379.88,2040.89)	0.656062	0.457903	0.317313	2.18049
Poland	Both	5828.25(5588.25,6025.56)	10892.78(10379.13,11296.58)	12656.87(11861.56,13210.52)	15459.25(13890.45,16811.34)	0.868962	0.16195	0.221412	1.65247
	Male	4400.45(4223.92,4546.80)	8155.00(7815.07,8429.28)	8615.68(8137.67,8969.31)	9750.35(8752.23,10749.88)	0.85322	0.0564905	0.131698	1.21576
	Female	1427.80(1332.89,1500.33)	2737.78(2510.15,2884.09)	4041.19(3618.27,4289.03)	5708.89(4996.06,6313.53)	0.917481	0.476083	0.412675	2.99838
Portugal	Both	1254.51(1138.31,1369.90)	1905.63(1740.23,2061.22)	2424.25(2150.23,2664.07)	2646.77(2260.22,2968.75)	0.519023	0.272151	0.0917892	1.1098
	Male	939.65(850.86,1034.31)	1469.21(1329.11,1607.06)	1779.95(1580.21,1969.64)	1918.72(1659.54,2175.39)	0.563572	0.211501	0.0779629	1.04195
	Female	314.85(283.40,341.56)	436.42(390.41,473.52)	644.30(532.25,719.96)	728.04(584.20,834.54)	0.38612	0.47633	0.129971	1.31234
Puerto Rico	Both	326.20(301.69,348.77)	401.57(369.35,433.41)	440.41(394.78,477.47)	456.70(370.92,538.76)	0.231055	0.0967204	0.0369883	0.400061
	Male	218.77(199.27,239.49)	245.51(223.71,268.66)	261.48(235.14,288.53)	264.06(218.59,312.01)	0.122229	0.0650483	0.00986691	0.207021
	Female	107.43(97.78,118.09)	156.06(139.12,170.26)	178.94(154.39,197.15)	192.64(155.04,231.51)	0.452667	0.14661	0.076562	0.793168
Qatar	Both	6.08(4.92,7.55)	11.67(9.32,14.59)	17.48(14.17,22.66)	23.29(17.66,32.52)	0.919408	0.497858	0.33238	2.83059
	Male	5.23(4.17,6.52)	9.83(7.72,12.27)	13.85(10.66,18.29)	17.73(12.71,25.38)	0.879541	0.408952	0.280144	2.39006
	Female	0.85(0.60,1.18)	1.84(1.42,2.43)	3.63(2.63,4.77)	5.56(3.91,7.66)	1.16471	0.972826	0.53168	5.54118
Republic of Korea	Both	2522.97(2223.58,2878.07)	7912.25(7048.09,8762.37)	12798.92(10953.35,14369.75)	15553.44(12489.42,18525.15)	2.13609	0.617608	0.215215	5.16473
	Male	1678.24(1454.06,1918.90)	5302.56(4787.51,5861.75)	8968.87(7905.24,10096.78)	10775.90(8936.12,12619.65)	2.1596	0.691423	0.201478	5.42095
	Female	844.73(690.58,1048.92)	2609.69(2183.28,3020.25)	3830.05(2890.98,4531.83)	4777.54(3380.02,6090.91)	2.08938	0.467626	0.247383	4.6557
Republic of Moldova	Both	319.25(295.36,342.38)	251.45(228.17,276.26)	315.37(290.86,340.83)	332.58(293.84,374.41)	-0.212373	0.254206	0.0545708	0.0417541
	Male	225.73(207.67,243.38)	183.62(163.52,203.40)	225.08(204.23,245.20)	233.01(204.07,267.75)	-0.18655	0.225792	0.0352319	0.0322509
	Female	93.52(83.36,103.68)	67.83(59.41,76.79)	90.29(79.92,101.36)	99.56(83.21,118.68)	-0.274701	0.331122	0.102669	0.0645851
Romania	Both	1291.38(1174.11,1409.77)	2977.52(2747.31,3244.42)	4120.35(3794.23,4452.50)	4414.43(3879.13,4992.85)	1.30569	0.383819	0.0713726	2.41838
	Male	927.22(830.16,1028.42)	2196.25(1987.33,2418.96)	2941.36(2677.07,3212.48)	3058.16(2661.93,3503.46)	1.36864	0.339265	0.0397095	2.2982
	Female	364.16(331.54,392.58)	781.27(719.70,841.35)	1178.99(1066.95,1266.41)	1356.27(1174.81,1544.90)	1.1454	0.509069	0.150366	2.72438
Russian Federation	Both	15699.52(15134.20,16111.70)	19920.70(19312.84,20390.86)	20609.28(19665.06,21145.08)	20843.51(19036.44,22558.05)	0.268873	0.0345661	0.0113653	0.327653
	Male	11006.42(10677.51,11280.91)	15223.35(14843.97,15546.00)	15195.64(14615.24,15561.48)	14730.94(13155.80,16197.11)	0.383134	-0.00182023	-0.0305811	0.338395
	Female	4693.10(4449.97,4854.51)	4697.35(4468.16,4891.42)	5413.64(5047.86,5616.66)	6112.57(5457.22,6671.80)	0.000905585	0.152488	0.129105	0.302459
Rwanda	Both	66.17(49.19,81.96)	65.07(47.92,85.75)	103.05(75.54,147.02)	144.38(97.86,198.41)	-0.0166238	0.583679	0.401067	1.18196
	Male	46.14(31.23,62.17)	43.63(28.97,57.92)	65.76(34.75,96.49)	91.02(46.68,135.96)	-0.0543997	0.50722	0.384124	0.972692
	Female	20.03(13.57,27.98)	21.44(12.47,30.36)	37.29(20.06,57.50)	53.36(28.02,81.71)	0.0703944	0.739272	0.430947	1.664
Saint Kitts and Nevis	Both	2.45(2.25,2.65)	2.18(2.00,2.36)	2.02(1.83,2.20)	2.41(2.05,2.73)	-0.110204	-0.0733945	0.193069	-0.0163265
	Male	1.57(1.43,1.74)	1.39(1.27,1.53)	1.11(1.00,1.23)	1.43(1.21,1.70)	-0.11465	-0.201439	0.288288	-0.089172
	Female	0.87(0.78,0.98)	0.78(0.70,0.88)	0.90(0.80,1.01)	0.97(0.82,1.14)	-0.103448	0.153846	0.0777778	0.114943
Saint Lucia	Both	5.93(5.43,6.49)	7.98(7.23,8.72)	9.03(8.04,9.98)	12.60(10.43,14.97)	0.3457	0.131579	0.395349	1.12479
	Male	4.12(3.73,4.52)	5.56(5.01,6.11)	6.02(5.39,6.71)	8.16(6.68,9.75)	0.349515	0.0827338	0.355482	0.980583
	Female	1.81(1.63,2.02)	2.42(2.14,2.69)	3.01(2.60,3.40)	4.44(3.62,5.32)	0.337017	0.243802	0.475083	1.45304
Saint Vincent and the Grenadines	Both	3.59(3.29,3.92)	3.95(3.64,4.24)	5.35(4.91,5.78)	5.90(5.25,6.69)	0.100279	0.35443	0.102804	0.643454
	Male	2.27(2.05,2.52)	2.47(2.27,2.68)	3.42(3.11,3.76)	3.78(3.38,4.28)	0.0881057	0.384615	0.105263	0.665198
	Female	1.32(1.19,1.47)	1.48(1.33,1.65)	1.93(1.75,2.15)	2.11(1.76,2.51)	0.121212	0.304054	0.0932642	0.598485
Samoa	Both	2.61(2.13,3.13)	3.78(3.01,4.66)	4.23(3.26,5.25)	4.51(3.39,5.75)	0.448276	0.119048	0.0661939	0.727969
	Male	2.22(1.81,2.71)	3.12(2.41,3.98)	3.36(2.58,4.20)	3.59(2.67,4.60)	0.405405	0.0769231	0.0684524	0.617117
	Female	0.39(0.30,0.51)	0.66(0.47,0.87)	0.87(0.56,1.23)	0.93(0.58,1.32)	0.692308	0.318182	0.0689655	1.38462
San Marino	Both	7.29(6.04,8.73)	10.49(8.68,12.37)	12.74(10.20,15.47)	8.23(5.52,11.37)	0.438957	0.21449	-0.354003	0.128944
	Male	5.82(4.69,7.00)	8.36(6.85,9.95)	9.77(7.77,11.98)	6.04(4.17,8.29)	0.436426	0.16866	-0.381781	0.0378007
	Female	1.46(1.10,1.90)	2.13(1.58,2.71)	2.98(2.15,3.84)	2.20(1.33,3.18)	0.458904	0.399061	-0.261745	0.506849
Sao Tome and Principe	Both	3.74(3.05,4.49)	5.47(4.55,6.77)	7.26(5.56,9.36)	7.52(5.77,9.87)	0.462567	0.327239	0.0358127	1.0107
	Male	2.85(2.22,3.54)	4.28(3.39,5.44)	5.58(4.21,7.36)	5.75(4.33,7.86)	0.501754	0.303738	0.0304659	1.01754
	Female	0.89(0.69,1.12)	1.18(0.86,1.61)	1.68(1.05,2.52)	1.77(1.06,2.78)	0.325843	0.423729	0.0535714	0.988764
Saudi Arabia	Both	124.37(94.58,158.92)	210.99(181.14,246.19)	236.14(198.56,284.73)	281.44(226.29,347.00)	0.69647	0.1192	0.191835	1.26293
	Male	102.69(77.01,132.58)	165.59(140.24,192.80)	188.28(152.64,230.92)	228.73(177.03,289.94)	0.612523	0.137025	0.21484	1.22738
	Female	21.68(15.85,28.80)	45.40(35.86,56.71)	47.86(37.67,60.00)	52.71(36.62,71.33)	1.0941	0.054185	0.101337	1.43127
Senegal	Both	87.83(67.19,111.62)	134.21(104.25,171.51)	208.31(161.73,274.01)	256.61(193.33,329.86)	0.528066	0.55212	0.231866	1.92167
	Male	71.88(52.59,94.57)	105.80(79.09,140.88)	158.83(119.66,215.73)	191.69(140.42,255.33)	0.471898	0.501229	0.206888	1.66681
	Female	15.95(11.30,21.78)	28.41(20.36,37.79)	49.48(37.49,64.29)	64.92(49.55,84.47)	0.781191	0.74164	0.312045	3.07022
Serbia	Both	1145.43(916.84,1420.38)	2210.03(1942.83,2508.03)	2499.83(2178.53,2928.69)	2718.92(2152.81,3373.71)	0.929433	0.131129	0.087642	1.37371
	Male	848.93(679.92,1049.96)	1656.03(1430.18,1890.20)	1769.15(1518.71,2069.53)	1883.71(1462.92,2346.58)	0.950726	0.0683079	0.0647543	1.21892
	Female	296.49(216.44,397.65)	554.00(452.47,661.58)	730.68(613.47,883.40)	835.21(640.67,1058.81)	0.868528	0.318917	0.143059	1.81699
Seychelles	Both	5.15(4.42,5.94)	6.46(5.60,7.39)	6.24(5.33,7.13)	7.19(6.02,8.55)	0.254369	-0.0340557	0.152244	0.396117
	Male	4.04(3.37,4.81)	4.67(3.92,5.55)	4.17(3.38,4.93)	5.08(4.13,6.24)	0.155941	-0.107066	0.218225	0.257426
	Female	1.11(0.92,1.34)	1.79(1.49,2.12)	2.07(1.74,2.45)	2.11(1.68,2.60)	0.612613	0.156425	0.0193237	0.900901
Sierra Leone	Both	56.30(43.65,73.63)	56.41(42.22,76.99)	77.31(55.59,105.40)	90.88(64.05,124.64)	0.00195382	0.370502	0.175527	0.61421
	Male	46.95(36.23,61.84)	44.62(32.70,62.81)	58.23(40.68,82.72)	67.81(46.77,95.98)	-0.0496273	0.30502	0.16452	0.444302
	Female	9.35(6.70,12.93)	11.79(9.11,15.43)	19.08(13.85,25.10)	23.07(15.44,32.22)	0.260963	0.618321	0.209119	1.46738
Singapore	Both	323.62(298.11,350.14)	463.41(426.49,495.27)	593.00(527.79,642.30)	855.74(747.29,959.99)	0.431957	0.279644	0.443069	1.64427
	Male	218.15(199.54,239.09)	309.46(284.93,330.66)	396.42(359.97,434.92)	528.81(465.92,596.48)	0.418565	0.281006	0.333964	1.42407
	Female	105.47(95.61,113.52)	153.96(136.27,165.18)	196.58(166.68,217.13)	326.92(273.03,369.69)	0.459752	0.276825	0.663038	2.09965
Slovakia	Both	767.67(637.07,903.27)	939.79(840.38,1055.77)	955.46(790.55,1140.55)	1091.62(854.82,1353.63)	0.224211	0.0166739	0.142507	0.421991
	Male	624.34(520.12,740.10)	722.50(638.30,819.46)	697.05(572.24,846.68)	793.62(605.33,994.23)	0.157222	-0.0352249	0.138541	0.271134
	Female	143.33(110.92,178.56)	217.30(185.35,256.34)	258.41(199.88,315.55)	298.00(227.11,391.60)	0.516082	0.189185	0.153206	1.07912
Slovenia	Both	270.15(246.22,292.36)	549.19(504.18,594.54)	633.47(571.15,684.65)	703.61(601.02,794.29)	1.03291	0.153462	0.110723	1.60452
	Male	198.05(179.20,217.34)	388.61(353.25,424.98)	424.90(383.37,464.98)	449.96(385.44,513.28)	0.962181	0.0933841	0.0589786	1.27195
	Female	72.10(64.61,78.68)	160.59(144.07,176.02)	208.57(181.16,231.63)	253.65(204.04,296.27)	1.22732	0.298773	0.216138	2.51803
Solomon Islands	Both	6.69(4.87,8.89)	11.33(8.66,15.04)	16.05(12.77,20.26)	18.00(13.99,23.01)	0.693572	0.416593	0.121495	1.69058
	Male	5.54(4.03,7.44)	8.75(6.56,11.95)	11.68(9.03,14.96)	12.74(9.72,16.47)	0.579422	0.334857	0.0907534	1.29964
	Female	1.16(0.76,1.70)	2.58(1.86,3.47)	4.37(3.33,5.66)	5.26(4.01,6.94)	1.22414	0.693798	0.203661	3.53448
Somalia	Both	26.32(17.35,44.09)	33.91(22.30,59.92)	51.63(33.67,91.33)	64.92(41.19,116.11)	0.288374	0.52256	0.257408	1.46657
	Male	20.45(12.81,36.33)	24.56(14.88,47.03)	37.14(22.57,70.94)	46.42(27.68,91.62)	0.200978	0.512215	0.249865	1.26993
	Female	5.87(3.42,9.48)	9.35(5.96,14.78)	14.48(8.82,22.80)	18.50(11.42,30.09)	0.592845	0.548663	0.277624	2.15162
South Africa	Both	1169.08(998.28,1430.13)	2244.26(2090.51,2394.23)	2893.09(2661.10,3115.04)	3092.23(2779.70,3426.01)	0.91968	0.289106	0.068833	1.64501
	Male	766.78(641.93,955.57)	1416.25(1316.90,1521.63)	1706.22(1557.51,1857.32)	1785.89(1568.26,2006.70)	0.84701	0.204745	0.0466939	1.32908
	Female	402.30(293.10,559.56)	828.01(745.54,907.99)	1186.86(1046.52,1299.05)	1306.35(1114.97,1498.64)	1.05819	0.433388	0.100677	2.2472
South Sudan	Both	69.86(45.24,103.76)	73.61(51.42,109.10)	79.81(55.34,111.60)	79.22(56.85,106.63)	0.0536788	0.0842277	-0.00739256	0.133982
	Male	58.16(34.98,89.33)	62.52(40.72,94.98)	65.83(42.18,94.27)	63.10(43.00,87.05)	0.0749656	0.0529431	-0.0414705	0.0849381
	Female	11.70(5.65,20.67)	11.09(5.79,19.71)	13.98(8.29,22.36)	16.12(10.96,22.94)	-0.0521368	0.260595	0.153076	0.377778
Spain	Both	7353.32(6806.09,7821.22)	11787.65(10855.30,12598.38)	13176.74(11729.02,14498.06)	12911.75(11114.51,14364.06)	0.603038	0.117843	-0.0201104	0.755908
	Male	6285.71(5805.90,6714.36)	10115.11(9344.63,10854.97)	10721.55(9685.70,11829.01)	10334.81(9019.95,11520.15)	0.609223	0.0599539	-0.0360713	0.644175
	Female	1067.61(944.53,1171.89)	1672.54(1404.10,1833.14)	2455.18(1969.05,2765.93)	2576.94(2020.87,2976.47)	0.566621	0.467935	0.0495931	1.41375
Sri Lanka	Both	344.43(293.23,414.26)	525.58(479.03,581.59)	714.66(601.64,841.73)	854.25(576.09,1156.87)	0.525941	0.359755	0.195324	1.48018
	Male	267.37(216.73,339.21)	371.35(330.98,420.11)	496.25(401.55,609.12)	556.19(352.47,777.79)	0.388899	0.33634	0.120786	1.08023
	Female	77.06(61.92,93.17)	154.23(128.21,176.02)	218.41(181.39,259.43)	298.06(209.55,397.08)	1.00143	0.416132	0.364681	2.8679
Sudan	Both	265.02(182.42,437.51)	393.91(267.71,627.08)	536.60(388.54,762.41)	631.08(431.84,929.24)	0.486341	0.36224	0.176072	1.38125
	Male	214.38(139.42,368.12)	318.83(205.57,532.53)	425.59(297.31,632.67)	497.16(323.86,764.60)	0.487219	0.334849	0.168167	1.31906
	Female	50.63(34.21,75.53)	75.07(52.40,113.71)	111.01(80.87,152.84)	133.91(89.24,191.00)	0.482718	0.478753	0.206288	1.64487
Suriname	Both	12.89(11.07,14.99)	23.57(20.47,27.12)	33.48(28.81,38.61)	32.40(23.82,43.09)	0.828549	0.42045	-0.0322581	1.51358
	Male	8.88(7.52,10.47)	16.28(13.88,18.91)	21.44(18.01,25.53)	19.97(14.19,27.34)	0.833333	0.316953	-0.0685634	1.24887
	Female	4.01(3.24,4.96)	7.29(5.97,8.82)	12.04(9.93,14.41)	12.43(9.12,16.57)	0.817955	0.651578	0.032392	2.09975
Sweden	Both	1681.19(1529.30,1810.87)	2173.87(1987.34,2344.00)	2663.49(2345.88,2869.21)	3055.58(2566.50,3477.86)	0.293054	0.22523	0.147209	0.81751
	Male	1137.23(1040.02,1230.53)	1256.53(1161.21,1355.24)	1369.30(1226.15,1474.78)	1439.14(1213.32,1678.00)	0.104904	0.0897472	0.0510042	0.265478
	Female	543.96(480.97,592.47)	917.34(808.72,1005.66)	1294.20(1107.02,1412.54)	1616.44(1302.51,1881.91)	0.686411	0.410818	0.248988	1.97162
Switzerland	Both	1378.02(1249.39,1487.96)	1612.68(1453.41,1727.62)	2183.40(1930.31,2379.17)	2283.72(1945.39,2511.20)	0.170288	0.353895	0.0459467	0.657247
	Male	1003.04(919.52,1083.26)	1118.51(1024.03,1202.26)	1379.25(1235.18,1499.38)	1384.93(1207.98,1527.91)	0.11512	0.233114	0.00411818	0.380733
	Female	374.98(318.02,432.10)	494.17(417.24,551.42)	804.15(660.69,913.17)	898.79(714.29,1050.31)	0.317857	0.627274	0.117689	1.3969
Syrian Arab Republic	Both	210.83(157.64,266.05)	335.63(282.31,397.48)	497.26(373.37,626.71)	556.73(402.54,725.69)	0.591946	0.481572	0.119595	1.64066
	Male	163.77(120.46,206.78)	256.28(214.13,308.10)	367.69(274.88,466.05)	406.41(292.20,529.12)	0.564878	0.43472	0.105306	1.48159
	Female	47.05(30.23,67.74)	79.34(64.25,96.06)	129.57(90.51,173.36)	150.32(93.52,212.21)	0.686291	0.633098	0.160145	2.1949
Taiwan (Province of China)	Both	1551.84(1460.34,1638.52)	4857.93(4558.86,5140.57)	6269.13(5734.81,6674.14)	6581.52(5786.63,7190.32)	2.13043	0.290494	0.0498299	3.24111
	Male	1104.41(1029.11,1175.21)	3526.59(3303.01,3754.91)	4065.87(3747.97,4353.55)	4066.35(3625.62,4429.81)	2.19319	0.152918	0.000118056	2.68192
	Female	447.43(410.34,482.80)	1331.34(1207.17,1432.06)	2203.26(1932.46,2391.58)	2515.17(2084.68,2861.35)	1.97553	0.654919	0.141567	4.62137
Tajikistan	Both	115.52(91.51,142.66)	113.57(80.98,157.63)	102.77(71.17,140.32)	109.05(72.07,157.58)	-0.0168802	-0.0950955	0.0611073	-0.0560076
	Male	75.34(59.57,92.33)	79.84(56.32,112.49)	73.18(48.01,102.58)	74.91(48.88,108.40)	0.0597292	-0.0834168	0.0236403	-0.00570746
	Female	40.18(29.60,52.60)	33.73(22.89,47.41)	29.59(19.47,44.33)	34.13(20.62,54.06)	-0.160528	-0.122739	0.15343	-0.150572
Thailand	Both	3994.76(3283.76,4773.42)	7618.04(6511.56,8812.42)	9913.34(8500.50,11423.64)	13914.02(10693.19,17125.83)	0.907008	0.301298	0.403565	2.48307
	Male	2739.00(2070.53,3450.79)	4904.82(3994.25,5929.77)	6169.53(5173.23,7356.64)	8686.16(6534.45,10998.09)	0.790734	0.25785	0.407913	2.17129
	Female	1255.76(940.15,1560.12)	2713.22(2214.69,3315.78)	3743.81(2993.23,4486.46)	5227.85(3805.88,6695.68)	1.16062	0.37984	0.396398	3.1631
Timor-Leste	Both	8.65(6.05,12.37)	21.18(16.55,27.29)	42.29(32.41,56.93)	53.60(40.39,70.21)	1.44855	0.996695	0.267439	5.19653
	Male	6.53(4.13,10.12)	15.70(11.64,21.93)	30.86(21.96,44.59)	38.45(27.38,54.57)	1.40429	0.965605	0.245949	4.88821
	Female	2.12(1.17,3.43)	5.49(3.97,7.75)	11.43(8.32,15.87)	15.16(11.07,20.89)	1.58962	1.08197	0.326334	6.15094
Togo	Both	27.85(20.79,37.01)	42.43(30.20,56.93)	68.51(46.94,97.09)	89.20(58.98,127.47)	0.523519	0.614659	0.302	2.20287
	Male	21.90(15.54,30.31)	32.50(21.97,45.62)	49.69(32.74,71.66)	62.20(39.33,90.94)	0.484018	0.528923	0.251761	1.84018
	Female	5.95(4.35,7.98)	9.93(6.51,13.40)	18.82(11.28,27.37)	27.00(15.57,39.25)	0.668908	0.895267	0.434644	3.53782
Tokelau	Both	0.15(0.11,0.18)	0.20(0.15,0.25)	0.20(0.15,0.24)	0.19(0.15,0.24)	0.333333	0	-0.05	0.266667
	Male	0.10(0.08,0.13)	0.14(0.11,0.20)	0.13(0.10,0.17)	0.12(0.10,0.16)	0.4	-0.0714286	-0.0769231	0.2
	Female	0.04(0.03,0.06)	0.06(0.04,0.08)	0.07(0.05,0.09)	0.07(0.05,0.09)	0.5	0.166667	0	0.75
Tonga	Both	6.52(5.26,8.02)	10.81(8.91,12.95)	11.34(9.07,13.80)	11.57(8.93,14.53)	0.657975	0.0490287	0.0202822	0.77454
	Male	5.40(4.26,6.74)	8.86(7.10,10.75)	8.79(6.88,10.88)	8.78(6.78,11.18)	0.640741	-0.00790068	-0.00113766	0.625926
	Female	1.12(0.87,1.48)	1.95(1.52,2.40)	2.55(1.88,3.35)	2.79(1.92,3.80)	0.741071	0.307692	0.0941176	1.49107
Trinidad and Tobago	Both	42.52(39.53,45.76)	53.26(49.34,57.52)	63.58(58.49,69.40)	81.42(63.79,100.90)	0.252587	0.193766	0.280591	0.914864
	Male	32.36(29.66,35.26)	40.22(36.65,44.04)	44.93(40.82,49.69)	58.09(44.27,73.04)	0.242892	0.117106	0.2929	0.795117
	Female	10.16(9.19,11.11)	13.04(11.83,14.35)	18.65(16.37,20.90)	23.33(18.61,28.69)	0.283465	0.430215	0.250938	1.29626
Tunisia	Both	389.90(314.41,483.45)	641.39(472.16,809.55)	820.68(583.65,1108.78)	921.95(628.95,1273.68)	0.645012	0.279534	0.123398	1.36458
	Male	363.68(291.30,451.77)	583.32(422.86,737.79)	728.59(514.57,990.41)	812.08(552.58,1136.68)	0.603938	0.24904	0.114591	1.23295
	Female	26.22(19.15,33.56)	58.07(44.65,75.17)	92.09(63.87,125.35)	109.87(75.40,153.72)	1.21472	0.585845	0.193072	3.19031
Türkiye	Both	4881.18(3775.89,6243.15)	7377.92(5987.53,8888.93)	11434.14(9617.81,13280.08)	13016.44(10317.70,16279.24)	0.511503	0.549778	0.138384	1.66666
	Male	4265.88(3217.03,5498.57)	6373.11(5073.98,7754.47)	9209.96(7636.12,10881.85)	10352.44(8060.50,13208.49)	0.493973	0.445128	0.124048	1.4268
	Female	615.30(441.55,810.64)	1004.82(756.65,1337.48)	2224.19(1853.25,2630.89)	2664.01(2028.62,3446.26)	0.633057	1.21352	0.197744	3.32961
Turkmenistan	Both	64.77(58.40,71.13)	52.02(45.79,58.93)	66.83(59.43,75.12)	72.29(56.51,92.94)	-0.19685	0.284698	0.0816998	0.116103
	Male	42.76(38.33,46.95)	36.42(32.07,41.21)	48.18(43.08,53.81)	51.11(40.28,65.40)	-0.148269	0.3229	0.0608136	0.195276
	Female	22.01(19.48,24.33)	15.60(13.65,17.80)	18.65(16.34,21.23)	21.19(16.30,27.75)	-0.291231	0.195513	0.136193	-0.0372558
Tuvalu	Both	0.45(0.34,0.67)	0.82(0.63,1.11)	0.87(0.68,1.17)	1.00(0.78,1.30)	0.822222	0.0609756	0.149425	1.22222
	Male	0.30(0.21,0.48)	0.57(0.41,0.83)	0.59(0.42,0.88)	0.66(0.48,0.94)	0.9	0.0350877	0.118644	1.2
	Female	0.15(0.11,0.20)	0.25(0.19,0.32)	0.28(0.20,0.37)	0.34(0.24,0.47)	0.666667	0.12	0.214286	1.26667
Uganda	Both	130.58(104.55,160.22)	189.37(158.25,227.71)	265.67(216.49,324.55)	320.25(241.56,414.37)	0.450222	0.402915	0.205443	1.45252
	Male	88.27(66.43,111.81)	106.34(85.77,132.43)	130.53(103.88,165.36)	144.38(107.65,195.33)	0.204713	0.227478	0.106106	0.635663
	Female	42.31(29.98,55.98)	83.04(64.03,106.88)	135.15(101.63,171.45)	175.87(118.81,253.33)	0.962657	0.627529	0.301295	3.1567
Ukraine	Both	7057.36(6620.26,7515.30)	6428.05(6001.47,6847.95)	4788.27(4440.65,5124.25)	4350.89(3334.17,5588.38)	-0.0891707	-0.255098	-0.0913441	-0.383496
	Male	4759.13(4406.93,5117.10)	4850.80(4472.22,5218.84)	3614.99(3322.74,3906.20)	3162.83(2225.72,4360.13)	0.0192619	-0.254764	-0.125079	-0.335418
	Female	2298.24(2130.24,2472.56)	1577.25(1457.48,1692.38)	1173.28(1083.19,1261.97)	1188.06(841.38,1611.09)	-0.313714	-0.256123	0.0125972	-0.483057
United Arab Emirates	Both	17.85(11.85,24.98)	27.35(21.35,34.59)	67.67(50.08,90.68)	79.27(57.86,115.19)	0.532213	1.47422	0.17142	3.4409
	Male	13.62(8.83,18.98)	19.57(14.90,25.39)	38.35(28.18,55.52)	42.93(29.85,67.94)	0.436858	0.959632	0.119426	2.15198
	Female	4.24(2.14,7.36)	7.78(5.52,11.23)	29.32(19.28,41.28)	36.34(23.29,53.68)	0.834906	2.76864	0.239427	7.57075
United Kingdom	Both	23850.60(22714.12,24456.57)	23678.82(22034.55,24556.24)	26830.42(24020.81,28229.26)	27859.58(24658.62,29386.46)	-0.00720233	0.133098	0.038358	0.168087
	Male	15975.04(15443.02,16314.88)	13493.25(12808.14,13878.78)	14154.29(12969.45,14738.61)	14627.27(13390.89,15325.40)	-0.155354	0.0489904	0.033416	-0.0843672
	Female	7875.56(7266.47,8194.67)	10185.57(9249.02,10705.65)	12676.13(11039.37,13511.57)	13232.31(11375.83,14127.52)	0.293314	0.244518	0.0438762	0.680174
United Republic of Tanzania	Both	232.29(178.78,304.68)	343.39(264.42,449.99)	480.54(383.40,632.56)	580.79(427.52,769.00)	0.478281	0.3994	0.208619	1.50028
	Male	167.35(127.23,222.30)	240.15(182.15,325.13)	317.31(229.11,430.59)	379.29(265.63,533.01)	0.435016	0.321299	0.195329	1.26645
	Female	64.94(46.27,91.32)	103.24(72.28,146.02)	163.23(120.33,223.00)	201.50(142.52,265.51)	0.589775	0.581073	0.234454	2.10286
United States of America	Both	75156.49(69424.75,78369.30)	101016.78(90712.01,106029.39)	101709.39(89253.75,108273.54)	108635.96(95722.54,116056.61)	0.344086	0.00685639	0.0681016	0.445463
	Male	47394.45(44698.29,49181.57)	54970.52(50441.24,57272.75)	53158.34(48338.97,55810.94)	56874.65(51880.18,59918.49)	0.159851	-0.0329664	0.0699102	0.200028
	Female	27762.04(24749.79,29347.11)	46046.26(40095.24,49175.38)	48551.04(40861.53,52706.10)	51761.31(43578.83,56147.34)	0.658605	0.054397	0.0661215	0.864463
United States Virgin Islands	Both	5.60(4.48,6.85)	10.06(8.12,12.34)	11.77(9.18,14.94)	13.20(9.69,18.00)	0.796429	0.16998	0.121495	1.35714
	Male	3.44(2.68,4.37)	6.31(4.90,7.97)	7.13(5.42,9.24)	8.66(6.29,11.90)	0.834302	0.129952	0.214586	1.51744
	Female	2.15(1.71,2.66)	3.74(2.99,4.58)	4.64(3.49,6.07)	4.54(2.99,6.40)	0.739535	0.240642	-0.0215517	1.11163
Uruguay	Both	646.88(598.09,691.11)	753.78(697.27,803.29)	844.40(772.22,908.59)	910.34(822.88,1002.28)	0.165255	0.120221	0.078091	0.407278
	Male	552.38(509.44,590.47)	596.16(552.49,637.98)	605.10(553.17,655.97)	660.64(600.10,727.35)	0.079257	0.014996	0.0917865	0.195988
	Female	94.50(82.83,104.05)	157.62(139.38,172.13)	239.30(210.72,263.17)	249.70(207.69,283.23)	0.667937	0.518208	0.0434601	1.64233
Uzbekistan	Both	428.78(381.31,473.85)	458.96(399.47,522.25)	383.36(336.87,432.65)	409.42(339.30,487.84)	0.0703857	-0.16472	0.0679779	-0.0451514
	Male	261.03(226.74,296.90)	314.68(266.78,362.36)	267.38(231.99,308.46)	273.28(221.29,326.65)	0.205532	-0.150311	0.022066	0.0469295
	Female	167.74(149.56,186.37)	144.28(120.70,172.69)	115.98(103.26,128.97)	136.14(111.40,162.79)	-0.139859	-0.196146	0.173823	-0.188387
Vanuatu	Both	3.40(2.23,5.63)	5.67(3.83,9.44)	8.39(5.57,13.47)	10.12(6.83,16.09)	0.667647	0.479718	0.206198	1.97647
	Male	2.83(1.85,4.92)	4.59(3.01,8.20)	6.59(4.18,11.18)	7.79(4.97,13.54)	0.621908	0.43573	0.182094	1.75265
	Female	0.57(0.34,0.91)	1.08(0.72,1.64)	1.80(1.25,2.63)	2.33(1.63,3.42)	0.894737	0.666667	0.294444	3.08772
Venezuela (Bolivarian Republic of)	Both	641.49(591.66,688.85)	1261.40(1162.01,1347.90)	1875.65(1704.89,2012.27)	2309.49(1794.97,2896.99)	0.96636	0.486959	0.231301	2.6002
	Male	387.95(352.90,424.05)	796.55(730.85,863.66)	1070.85(982.80,1162.78)	1350.33(1064.29,1691.40)	1.05323	0.34436	0.260989	2.48068
	Female	253.53(229.47,274.25)	464.85(413.87,505.79)	804.80(702.44,874.27)	959.17(692.19,1304.03)	0.833511	0.731311	0.191812	2.78326
Viet Nam	Both	2498.83(2034.64,3066.41)	5019.07(4250.73,5841.70)	5689.04(4832.18,6628.71)	6586.37(5185.90,7862.30)	1.00857	0.133485	0.15773	1.63578
	Male	1894.93(1498.75,2394.18)	3605.75(2966.26,4320.53)	3727.61(3053.11,4410.28)	4292.48(3302.52,5309.61)	0.902841	0.033796	0.151537	1.26524
	Female	603.90(475.11,782.29)	1413.32(1116.10,1770.20)	1961.43(1524.22,2440.84)	2293.90(1728.79,2911.54)	1.34032	0.387817	0.169504	2.79848
Yemen	Both	117.20(70.83,206.13)	239.20(154.81,379.64)	403.50(273.10,600.86)	473.90(291.15,766.81)	1.04096	0.686873	0.174473	3.04352
	Male	92.08(55.43,166.56)	191.12(122.74,306.36)	318.09(214.34,488.91)	370.81(221.71,608.41)	1.07559	0.664347	0.165739	3.02704
	Female	25.12(12.18,44.60)	48.08(29.29,76.17)	85.41(56.31,129.95)	103.09(57.42,161.04)	0.914013	0.776414	0.207002	3.1039
Zambia	Both	66.97(52.69,81.75)	108.95(88.04,135.03)	170.34(133.01,235.67)	200.39(151.20,279.05)	0.626848	0.563469	0.176412	1.99224
	Male	50.66(38.12,62.55)	84.10(64.14,107.13)	115.74(83.25,163.88)	128.83(88.22,203.96)	0.660087	0.376219	0.113098	1.54303
	Female	16.31(11.89,21.81)	24.85(18.18,33.64)	54.60(37.79,79.52)	71.57(47.19,104.78)	0.523605	1.19718	0.310806	3.38811
Zimbabwe	Both	174.59(140.09,207.08)	288.60(243.18,343.01)	254.19(210.90,313.23)	281.21(223.27,357.85)	0.653016	-0.119231	0.106298	0.610688
	Male	116.11(91.62,143.16)	163.50(134.70,194.78)	144.93(115.92,180.94)	150.00(115.67,192.33)	0.408147	-0.113578	0.0349824	0.291878
	Female	58.48(43.08,77.31)	125.10(93.27,165.82)	109.27(77.69,149.59)	131.21(86.62,190.54)	1.13919	-0.126539	0.200787	1.24367
Abbreviations: SDI = sociodemographic index, UI = uncertainty interval.
