# Supplementary material for: Tracheal, bronchus, and lung cancer among older adults: thirty-year global burden trends, precision medicine breakthroughs, and lingering barriers
Source: BMC Cancer. 2025 May 28;25:954. doi: 10.1186/s12885-025-14363-x (PMC12117747; doi:10.1186/s12885-025-14363-x)
Supplement: Supplementary file 1 — Supplementary Material 1 [file 12885_2025_14363_MOESM1_ESM.zip › Table S11.xlsx]

## Sheet: Sheet1
Table S11. DALYs number of tracheal, bronchus, and lung cancer in older patients (aged 70 and older) in1990, 2004, 2015, and 2021, and the temporal trends (1990-2004, 2004-2015, 2015-2021), by sex, SDI quintile, and region level
		DALY, 95%UI				1990–2004 Increase	2004–2015 Increase	2015–2021 Increase	1990–2021 Increase
Locations	Sex	1990	2004	2015	2021	(%)	(%)	(%)	(%)
Global	Both	6773619.78(6388937.32,7100598.54)	11053624.22(10380008.75,11515691.23)	13644303.21(12577741.73,14472773.26)	16376343.78(14665347.42,17876316.67)	0.631864	0.234374	0.200233	1.41767
	Male	4798754.66(4526216.73,5083737.23)	7626066.92(7220473.39,7961528.84)	9191332.16(8495115.64,9867793.69)	10737127.23(9422373.62,12027867.57)	0.589176	0.205252	0.16818	1.23748
	Female	1974865.12(1801440.98,2109475.22)	3427557.30(3110418.12,3632966.60)	4452971.05(3913485.21,4800625.35)	5639216.55(4869130.21,6294338.54)	0.735591	0.299168	0.266394	1.85549
5 SDI quintiles regions
High SDI	Both	3257700.22(3076744.32,3348048.44)	4571897.51(4218158.78,4741129.97)	5109736.75(4600857.89,5370377.92)	5696677.33(5110732.11,6023870.47)	0.403413	0.11764	0.114867	0.748681
	Male	2265353.58(2176195.67,2318600.96)	2954928.73(2785402.86,3045226.08)	3167599.62(2938151.37,3288930.77)	3482107.17(3208703.15,3657606.26)	0.304401	0.0719716	0.0992889	0.537114
	Female	992346.64(901627.18,1035915.73)	1616968.78(1436454.77,1706334.25)	1942137.13(1661707.05,2089669.28)	2214570.16(1895622.33,2390007.24)	0.629439	0.201097	0.140275	1.23165
High-middle SDI	Both	1940128.81(1807385.17,2073341.14)	3510597.31(3290115.82,3692704.93)	4228401.71(3860030.98,4595477.95)	5124022.53(4463388.84,5792272.98)	0.809466	0.204468	0.211811	1.64107
	Male	1420911.88(1308167.31,1540699.20)	2559660.74(2403942.73,2711963.09)	2992379.05(2705544.83,3283420.08)	3475689.33(2903484.30,4058526.78)	0.801421	0.169053	0.161514	1.4461
	Female	519216.93(465356.16,569384.93)	950936.56(864380.92,1024305.31)	1236022.66(1078137.39,1369856.05)	1648333.20(1366628.68,1939935.59)	0.831482	0.299795	0.333578	2.17465
Middle SDI	Both	1237495.58(1115268.14,1353286.94)	2419386.55(2255870.75,2579731.72)	3513336.18(3135466.45,3886116.65)	4581141.81(3828644.48,5319345.12)	0.955067	0.45216	0.303929	2.70195
	Male	853270.31(742641.54,964648.79)	1708632.75(1584582.41,1837485.09)	2479513.84(2154506.09,2801908.51)	3110285.41(2473008.42,3752476.01)	1.00245	0.451168	0.254393	2.64513
	Female	384225.28(337565.19,442141.22)	710753.80(644014.30,774023.46)	1033822.34(916069.29,1153426.72)	1470856.40(1218923.91,1729557.49)	0.849836	0.454544	0.422736	2.82811
Low-middle SDI	Both	261571.57(227637.40,301433.28)	446077.73(412027.37,485719.99)	646308.28(602939.13,690019.67)	799441.23(730108.27,877294.37)	0.705375	0.448869	0.236935	2.0563
	Male	198409.88(169480.63,239299.23)	322393.53(294291.53,364003.48)	445851.81(415040.50,478085.91)	545577.77(500726.44,602035.14)	0.624886	0.382943	0.223675	1.74975
	Female	63161.69(55017.94,72869.44)	123684.20(112820.72,134922.50)	200456.48(181228.76,218758.88)	253863.46(220396.62,287467.68)	0.958215	0.620712	0.266427	3.01926
Low SDI	Both	68978.71(56980.85,86062.83)	93621.19(80362.61,117225.36)	132550.65(116028.00,154934.37)	159255.04(138817.16,183304.94)	0.357248	0.415819	0.201466	1.30876
	Male	54950.49(43760.59,71171.54)	71608.39(60663.56,92238.68)	96376.78(83300.73,115071.34)	112955.20(97294.24,132403.62)	0.303144	0.345887	0.172017	1.05558
	Female	14028.22(10964.78,17151.57)	22012.81(18524.54,25982.30)	36173.86(31465.70,41440.44)	46299.84(38094.82,54038.74)	0.569181	0.64331	0.279925	2.30048
21 GBD region
Andean Latin America	Both	18707.02(16289.21,21362.34)	29815.16(26210.19,33623.83)	39572.48(33861.82,45645.66)	50919.72(39866.12,62145.80)	0.593795	0.32726	0.286746	1.72196
	Male	12560.24(10730.85,14643.64)	18034.76(15673.81,20615.97)	22374.62(19041.07,25918.54)	28499.42(22385.14,34868.58)	0.435861	0.240639	0.273739	1.26902
	Female	6146.78(5323.73,7083.69)	11780.40(10233.18,13888.73)	17197.86(14488.95,20285.35)	22420.31(16429.68,28585.08)	0.916516	0.459871	0.303669	2.64749
Australasia	Both	62283.93(58294.10,65627.09)	86199.05(78116.24,91612.77)	98472.35(88340.44,105986.18)	118147.89(103132.43,130976.75)	0.383969	0.142383	0.199808	0.896924
	Male	44662.10(41875.55,47369.33)	55612.71(51502.23,58951.42)	58889.34(54217.31,63526.31)	69471.53(62019.22,76847.53)	0.245188	0.0589187	0.179696	0.555492
	Female	17621.83(15953.97,18817.56)	30586.33(26680.14,33198.97)	39583.01(33560.93,43267.05)	48676.35(40413.60,54452.08)	0.735707	0.294141	0.229728	1.76228
Caribbean	Both	43899.33(41543.43,46449.06)	56310.16(52687.00,59841.86)	74310.79(68639.59,79012.06)	82547.07(73313.98,92391.79)	0.282711	0.319669	0.110836	0.880372
	Male	31772.86(29938.43,33919.58)	38588.15(35984.01,41298.17)	48736.33(45239.11,52107.84)	53337.12(47168.51,60084.71)	0.2145	0.262987	0.0944017	0.678701
	Female	12126.47(11360.19,12961.93)	17722.01(16323.80,19019.65)	25574.46(23188.56,27739.37)	29209.95(25094.25,33286.60)	0.461432	0.44309	0.142153	1.40878
Central Asia	Both	47913.33(45360.47,50373.26)	55009.44(52154.97,57988.36)	52942.42(49518.43,56201.07)	53204.85(48383.96,58092.58)	0.148103	-0.0375757	0.00495689	0.110439
	Male	33151.57(31075.47,35030.29)	41579.56(39323.69,44146.29)	40134.62(37361.15,42660.60)	39626.49(35820.28,43459.25)	0.254226	-0.0347512	-0.0126606	0.195313
	Female	14761.76(13639.71,15679.74)	13429.89(12565.61,14366.33)	12807.80(11906.34,13808.25)	13578.36(12206.13,14994.13)	-0.0902243	-0.0463213	0.0601633	-0.0801666
Central Europe	Both	268928.85(258119.69,278425.77)	475197.64(456030.99,489768.24)	526893.09(499467.73,544961.64)	618669.07(572364.02,658395.97)	0.767001	0.108787	0.174183	1.30049
	Male	205934.02(198418.67,213355.93)	356607.02(343492.40,366732.93)	367340.34(350980.57,379144.86)	410771.13(377787.03,438651.32)	0.731657	0.0300985	0.11823	0.994673
	Female	62994.83(59136.52,66426.29)	118590.62(110192.29,124118.86)	159552.75(146169.06,167584.46)	207897.94(189044.44,225034.33)	0.882545	0.345408	0.303004	2.30024
Central Latin America	Both	80174.50(76564.66,82572.83)	132498.90(126028.81,137099.58)	162323.19(151082.14,170308.29)	190642.41(169350.66,213582.70)	0.652631	0.225091	0.174462	1.37784
	Male	53375.70(51046.66,55081.68)	85960.84(82026.25,88941.47)	97809.00(92583.14,102105.55)	113805.49(100041.89,127676.28)	0.610486	0.137832	0.163548	1.13216
	Female	26798.80(25189.95,27904.56)	46538.06(43310.31,48737.67)	64514.20(58724.98,68923.83)	76836.92(65643.00,88026.66)	0.736573	0.386267	0.191008	1.86718
Central Sub-Saharan Africa	Both	10495.02(7481.96,15887.24)	12520.43(9053.92,20324.71)	17951.31(13037.31,27048.81)	21820.20(16077.78,31693.21)	0.192988	0.433761	0.215521	1.0791
	Male	8382.43(5422.33,13705.66)	9150.10(5877.67,16563.92)	12780.41(8407.51,20440.95)	15314.88(10379.58,23885.92)	0.0915808	0.396751	0.198309	0.827022
	Female	2112.59(1542.77,2938.99)	3370.33(2523.85,4332.55)	5170.89(4021.19,6809.48)	6505.32(4740.26,9023.78)	0.595355	0.534238	0.258066	2.07931
East Asia	Both	1673989.32(1462378.87,1877218.55)	3759333.81(3455036.76,4039143.49)	5212213.60(4579968.37,5868535.84)	6894182.53(5628961.87,8225715.93)	1.24573	0.386473	0.322698	3.11841
	Male	1114235.06(908404.11,1317367.18)	2585729.71(2326011.77,2856585.71)	3622194.35(3055334.64,4176455.31)	4566149.86(3448619.22,5736270.38)	1.32063	0.40084	0.260603	3.09801
	Female	559754.26(469911.15,667450.39)	1173604.10(1058999.03,1295081.98)	1590019.25(1354523.46,1811527.05)	2328032.67(1860256.41,2844935.48)	1.09664	0.354817	0.464154	3.15903
Eastern Europe	Both	425263.35(410157.62,436711.21)	514194.71(499602.73,526754.97)	452952.60(435141.56,464420.35)	469429.91(433949.85,505523.70)	0.209121	-0.119103	0.0363776	0.103857
	Male	301403.67(292018.35,310081.91)	401220.07(389943.67,411544.86)	343251.63(331605.64,351535.75)	345404.94(313126.20,376991.76)	0.331172	-0.14448	0.00627327	0.145988
	Female	123859.68(117682.77,128310.05)	112974.64(107821.34,116698.04)	109700.97(102834.89,113482.33)	124024.98(111639.39,135431.76)	-0.087882	-0.028977	0.130573	0.00133457
Eastern Sub-Saharan Africa	Both	27186.73(22948.19,32171.04)	32922.75(29255.91,38728.18)	45689.82(40785.02,51744.69)	55880.86(48660.47,64832.36)	0.210986	0.387789	0.223048	1.05545
	Male	21335.91(17230.17,26134.54)	24429.55(21275.98,29121.29)	32044.33(28110.63,36429.98)	38154.09(32279.10,44824.40)	0.144997	0.311704	0.190666	0.788257
	Female	5850.82(4770.39,7250.35)	8493.20(7288.75,10052.46)	13645.49(11506.98,15927.40)	17726.77(14196.50,21000.51)	0.451626	0.606637	0.299094	2.02979
High-income Asia Pacific	Both	433365.68(406008.16,449709.19)	819929.86(740419.98,861031.00)	1105765.66(968832.27,1181547.24)	1279009.62(1094057.43,1381445.79)	0.892005	0.34861	0.156673	1.95134
	Male	310773.06(295769.32,321275.43)	595343.62(558037.36,617785.72)	789575.78(723072.64,826818.55)	909562.16(816962.24,962776.79)	0.915686	0.326252	0.151963	1.92677
	Female	122592.62(109157.34,130612.85)	224586.24(184277.85,245995.21)	316189.87(248818.27,355838.29)	369447.46(279801.20,424597.31)	0.831972	0.407877	0.168435	2.01362
High-income North America	Both	1341988.58(1252032.10,1391004.29)	1731811.29(1576862.94,1808855.11)	1720731.55(1543697.71,1815506.27)	1868264.62(1673802.04,1979129.81)	0.290481	-0.00639778	0.0857386	0.392161
	Male	860068.40(818741.29,888701.08)	964050.54(895212.60,999171.04)	918053.50(851522.52,961062.77)	993509.07(921155.78,1042164.66)	0.1209	-0.0477123	0.0821908	0.155151
	Female	481920.19(434705.53,506000.21)	767760.75(680932.99,813484.03)	802678.05(693334.17,860195.44)	874755.55(751264.38,938961.42)	0.593128	0.0454794	0.0897963	0.815146
North Africa and Middle East	Both	157163.85(129259.60,187925.96)	263798.06(234962.02,295985.09)	399359.87(359256.51,435686.79)	464705.26(405528.00,543274.56)	0.678491	0.513885	0.163625	1.95682
	Male	135804.09(110750.89,165233.09)	221395.94(196357.23,250120.22)	319054.25(285714.49,352344.07)	366650.69(315134.22,433090.96)	0.63026	0.441103	0.14918	1.69985
	Female	21359.76(16495.97,26598.94)	42402.12(37019.56,49641.17)	80305.62(71953.10,87981.14)	98054.58(81931.75,113514.49)	0.98514	0.893906	0.221018	3.59062
Oceania	Both	2567.73(1913.10,3696.96)	4101.78(3052.43,5774.40)	5694.46(4315.77,8327.05)	7182.28(5280.63,10345.31)	0.597434	0.38829	0.261275	1.79713
	Male	1966.36(1448.38,2826.23)	3063.31(2268.67,4502.95)	4211.25(3073.64,6120.20)	5269.34(3835.11,7766.56)	0.557858	0.374738	0.251253	1.67974
	Female	601.37(397.62,945.92)	1038.47(704.12,1521.72)	1483.21(1021.69,2213.78)	1912.94(1367.13,2763.08)	0.72684	0.428265	0.28973	2.18097
South Asia	Both	158491.76(135347.79,184024.92)	279680.99(251559.75,306586.67)	414835.90(381047.65,450166.32)	559200.04(473719.23,633817.64)	0.764641	0.483247	0.348003	2.52826
	Male	130440.78(107913.13,154085.72)	218141.29(193380.08,240850.82)	299925.34(268944.30,331512.05)	395391.21(323425.13,458451.80)	0.67234	0.374913	0.318299	2.03119
	Female	28050.98(21884.71,33249.38)	61539.70(52593.20,68733.51)	114910.56(101206.19,126206.86)	163808.83(139313.20,190080.08)	1.19385	0.867259	0.425533	4.83968
Southeast Asia	Both	263583.80(231460.02,297263.67)	498379.01(442205.41,552426.62)	639141.99(556252.49,719809.91)	824207.99(674215.97,950454.04)	0.89078	0.282442	0.289554	2.12693
	Male	190773.52(158535.31,224240.21)	343976.61(299530.86,387723.46)	428776.67(372514.40,486483.92)	553299.88(458033.50,646379.74)	0.803063	0.246529	0.290415	1.9003
	Female	72810.28(60729.96,86529.89)	154402.40(127804.83,178659.96)	210365.32(174408.96,247517.42)	270908.10(210323.36,322847.17)	1.12061	0.362449	0.287798	2.72074
Southern Latin America	Both	81573.16(75849.35,87581.24)	115239.39(107997.08,123168.75)	137252.89(126456.34,147247.64)	138867.97(125372.86,152559.24)	0.412712	0.191024	0.0117672	0.702373
	Male	63607.51(58053.76,69619.35)	83398.85(77476.94,90054.66)	90391.73(82709.54,97861.98)	90170.74(80920.46,99378.37)	0.311148	0.0838486	-0.0024448	0.417612
	Female	17965.66(16065.48,19727.73)	31840.54(28219.73,34969.87)	46861.16(41701.12,50782.49)	48697.24(41883.92,55154.44)	0.7723	0.471745	0.0391813	1.71057
Southern Sub-Saharan Africa	Both	23058.51(20043.86,27439.91)	43588.62(40880.41,46348.01)	53678.66(49459.72,57797.34)	58356.70(52700.24,64251.93)	0.890349	0.231483	0.087149	1.53081
	Male	15480.36(13141.66,18948.84)	27698.02(25834.46,29703.91)	32357.77(29607.45,34962.20)	34431.64(30398.94,38489.51)	0.789236	0.168234	0.0640919	1.22421
	Female	7578.15(5761.65,10079.34)	15890.59(14455.51,17371.22)	21320.90(19046.50,23407.60)	23925.06(20515.53,27516.76)	1.0969	0.341731	0.122141	2.15711
Tropical Latin America	Both	86311.89(81629.97,90147.94)	164129.08(153516.52,171504.72)	238978.08(219322.14,250654.83)	283240.82(255772.12,301488.41)	0.901581	0.456037	0.185217	2.2816
	Male	61360.67(58425.26,63897.49)	110877.70(104789.85,115519.59)	146982.50(138187.36,153559.40)	168415.66(155180.27,178966.40)	0.806983	0.325627	0.145821	1.74468
	Female	24951.22(22824.17,26510.34)	53251.38(47880.05,56508.84)	91995.58(81904.69,97935.93)	114825.15(99665.11,124374.43)	1.13422	0.727572	0.248159	3.60199
Western Europe	Both	1547584.13(1468643.02,1591494.54)	1950223.25(1816048.05,2021576.22)	2203407.57(1985378.47,2310695.20)	2289419.39(2044856.78,2430130.84)	0.260173	0.129823	0.0390358	0.479351
	Male	1186538.95(1134366.22,1220169.64)	1418453.32(1346918.29,1466061.31)	1484093.69(1367840.79,1549742.21)	1503715.35(1371321.61,1589219.63)	0.195454	0.046276	0.0132213	0.267312
	Female	361045.19(331356.46,376632.21)	531769.93(476248.76,561650.36)	719313.88(621360.63,770668.02)	785704.04(669333.73,854393.27)	0.472863	0.352679	0.0922965	1.17619
Western Sub-Saharan Africa	Both	19089.31(16042.76,22584.81)	28740.84(25020.92,34209.47)	42134.93(36900.39,48957.23)	48444.59(41433.03,56370.77)	0.505599	0.46603	0.149749	1.53779
	Male	15127.42(12318.86,18138.79)	22755.24(19600.31,27358.58)	32354.72(27988.74,37691.59)	36176.55(30865.49,42340.06)	0.504238	0.421858	0.118123	1.39146
	Female	3961.88(3167.91,4879.73)	5985.60(5122.34,7019.55)	9780.21(8139.32,11434.14)	12268.04(9870.27,14425.47)	0.510798	0.633956	0.254374	2.09652
204 countries						#VALUE!	#VALUE!	#VALUE!	#VALUE!
Afghanistan	Both	3347.21(1920.60,6462.00)	3944.74(2313.75,7589.65)	5201.10(3445.35,8654.43)	5114.34(3365.07,8105.77)	0.178516	0.31849	-0.0166811	0.527941
	Male	2553.61(1302.91,5433.29)	2910.81(1529.51,6479.76)	3605.40(2169.15,6783.12)	3309.02(1990.22,6058.86)	0.13988	0.238624	-0.0822045	0.29582
	Female	793.60(449.85,1261.18)	1033.93(697.74,1536.22)	1595.71(1139.75,2196.76)	1805.33(1292.02,2508.30)	0.302835	0.543344	0.131365	1.27486
Albania	Both	3573.45(2818.66,4495.01)	5681.24(4640.08,6898.45)	7625.65(5281.98,10026.70)	8713.54(6041.36,12047.92)	0.589847	0.342251	0.142662	1.43841
	Male	2942.08(2361.60,3674.86)	4490.08(3643.11,5537.61)	5844.23(4045.03,7664.86)	6519.18(4515.92,8947.71)	0.526158	0.301587	0.11549	1.21584
	Female	631.37(477.68,834.66)	1191.16(918.98,1531.70)	1781.43(1204.41,2479.29)	2194.36(1504.15,3113.74)	0.886627	0.495542	0.231797	2.47555
Algeria	Both	6537.90(4822.14,8644.50)	8309.96(6501.05,10400.96)	12270.27(9233.61,16241.48)	14716.55(10474.43,20430.62)	0.271044	0.476574	0.199366	1.25096
	Male	5776.11(4131.91,7836.08)	6987.92(5292.62,8946.91)	10063.52(7094.70,14026.87)	12019.80(7939.92,17260.66)	0.209797	0.440131	0.194393	1.08095
	Female	761.79(535.97,1031.24)	1322.05(1028.81,1651.08)	2206.75(1705.12,2811.10)	2696.75(1945.49,3578.51)	0.735452	0.669188	0.222046	2.54002
American Samoa	Both	37.37(30.37,45.36)	61.35(52.41,71.70)	74.61(62.89,90.01)	83.79(66.99,103.62)	0.641691	0.216137	0.12304	1.24217
	Male	27.42(21.35,34.89)	42.06(34.22,51.29)	49.91(39.78,62.02)	55.87(43.59,70.63)	0.533917	0.186638	0.119415	1.03756
	Female	9.95(7.66,12.76)	19.29(15.76,23.46)	24.70(19.60,30.87)	27.92(20.48,37.21)	0.938693	0.280456	0.130364	1.80603
Andorra	Both	185.23(131.29,255.70)	232.58(171.87,306.40)	275.21(208.20,346.82)	295.20(208.98,399.31)	0.255628	0.183292	0.0726354	0.593694
	Male	173.38(121.46,241.06)	208.17(152.24,277.94)	247.10(184.03,317.12)	265.92(188.30,366.04)	0.200658	0.187011	0.0761635	0.533741
	Female	11.85(7.52,17.21)	24.41(17.35,34.17)	28.11(20.34,38.28)	29.28(20.02,41.56)	1.05992	0.151577	0.0416222	1.47089
Angola	Both	1949.24(1312.66,2725.65)	2836.10(2033.35,3946.00)	4817.16(3495.62,6435.04)	6137.22(4586.64,7835.23)	0.454977	0.698516	0.274033	2.14852
	Male	1637.84(1036.96,2364.75)	2267.64(1570.97,3267.66)	3702.68(2589.85,5054.21)	4543.51(3236.26,6107.52)	0.384531	0.632834	0.227087	1.77409
	Female	311.40(183.04,510.11)	568.46(351.00,876.33)	1114.48(664.59,1839.87)	1593.71(1031.33,2337.93)	0.825498	0.960525	0.430003	4.11789
Antigua and Barbuda	Both	46.95(42.98,50.85)	44.20(40.55,47.97)	55.38(50.16,60.17)	73.06(66.26,81.22)	-0.0585729	0.252941	0.319249	0.556124
	Male	35.96(32.53,39.32)	29.75(26.82,33.00)	33.77(30.21,37.62)	48.74(42.54,55.13)	-0.172692	0.135126	0.443293	0.355395
	Female	10.98(9.67,12.45)	14.45(12.77,16.29)	21.60(18.90,24.45)	24.32(21.10,27.51)	0.316029	0.49481	0.125926	1.21494
Argentina	Both	58892.63(53915.35,64138.17)	83005.19(77333.10,89282.96)	94309.42(86758.79,101742.83)	91754.59(82778.32,100867.33)	0.409433	0.136187	-0.0270899	0.557998
	Male	46131.43(41335.28,51427.92)	60810.75(55856.55,66433.80)	63458.56(57604.78,69861.94)	60543.38(52760.52,68572.68)	0.318206	0.0435418	-0.0459383	0.312411
	Female	12761.19(11276.51,14215.73)	22194.45(19573.88,24541.30)	30850.86(27274.86,33681.44)	31211.21(26560.88,35640.51)	0.739215	0.390026	0.0116804	1.44579
Armenia	Both	3111.50(2848.21,3375.02)	7723.52(7212.40,8221.87)	8055.02(7497.80,8572.90)	8248.31(7348.41,9257.24)	1.48225	0.0429208	0.0239962	1.65091
	Male	2308.59(2096.96,2514.35)	6225.49(5765.28,6664.17)	6380.99(5915.64,6856.94)	6601.65(5888.06,7453.92)	1.69666	0.024978	0.0345808	1.8596
	Female	802.91(718.27,890.08)	1498.03(1356.07,1654.95)	1674.03(1513.06,1822.28)	1646.66(1440.67,1874.35)	0.865751	0.117488	-0.0163498	1.05086
Australia	Both	50867.62(47509.35,54028.85)	72330.49(65399.38,77145.09)	82230.26(73651.98,88942.40)	99452.73(86720.89,110540.73)	0.421936	0.136869	0.209442	0.955128
	Male	36860.34(34355.47,39429.90)	47006.14(43538.11,50128.92)	50056.70(45688.07,54326.97)	59894.73(53330.32,66619.16)	0.27525	0.0648971	0.196538	0.62491
	Female	14007.28(12664.52,15032.91)	25324.34(22004.80,27576.64)	32173.56(26999.79,35411.50)	39558.00(32768.33,44792.53)	0.807941	0.27046	0.229519	1.8241
Austria	Both	25143.06(23327.47,26640.94)	29411.37(27138.54,31400.59)	35960.00(32391.57,38748.34)	36525.01(32484.16,40114.94)	0.169761	0.222656	0.0157122	0.452688
	Male	17900.29(16667.66,19036.96)	19878.61(18522.89,21300.45)	22936.50(20867.87,24901.27)	21667.77(19401.75,24128.91)	0.110519	0.153828	-0.0553149	0.21047
	Female	7242.76(6609.84,7777.27)	9532.76(8415.84,10357.59)	13023.50(11148.61,14156.92)	14857.23(12582.95,16428.43)	0.316178	0.366184	0.140802	1.05132
Azerbaijan	Both	3668.46(3197.92,4209.08)	5746.78(4865.08,6836.44)	6489.76(4629.52,8648.39)	6152.41(4336.12,8200.43)	0.566537	0.129286	-0.0519819	0.67711
	Male	2561.65(2145.44,3040.03)	4428.70(3639.92,5430.44)	4752.14(3183.03,6584.18)	4464.52(2900.03,6075.21)	0.728847	0.0730327	-0.0605243	0.74283
	Female	1106.82(908.41,1304.80)	1318.08(1073.28,1584.44)	1737.61(1331.48,2490.13)	1687.89(1276.70,2258.17)	0.190871	0.318289	-0.028614	0.524991
Bahamas	Both	138.97(123.24,153.60)	190.53(173.35,209.51)	302.41(267.03,337.95)	323.79(264.41,393.17)	0.371015	0.587204	0.0706987	1.32993
	Male	101.20(88.91,113.33)	135.06(121.69,150.63)	203.36(174.52,231.34)	215.60(174.39,265.37)	0.334585	0.505701	0.0601888	1.13043
	Female	37.78(33.35,42.37)	55.48(49.29,62.40)	99.05(87.14,111.74)	108.19(87.97,132.58)	0.468502	0.785328	0.0922766	1.86368
Bahrain	Both	361.66(300.61,420.35)	595.18(522.00,674.16)	556.76(472.76,648.62)	861.34(685.92,1109.49)	0.645689	-0.0645519	0.547058	1.38163
	Male	294.76(241.68,347.37)	459.24(391.17,529.97)	398.71(324.40,481.11)	626.07(464.41,847.21)	0.558013	-0.131805	0.570239	1.124
	Female	66.89(50.74,84.66)	135.94(110.22,163.39)	158.04(129.31,192.87)	235.27(171.72,311.62)	1.03229	0.162572	0.488674	2.51727
Bangladesh	Both	16974.26(11856.80,24893.33)	21703.78(15401.04,31215.81)	31369.70(23034.77,48997.22)	46709.55(34062.47,63426.68)	0.278629	0.445357	0.489002	1.75179
	Male	14927.65(10515.81,21902.30)	18390.48(13090.66,26796.38)	23893.92(17740.93,37834.54)	34820.78(25139.56,48998.76)	0.231974	0.299255	0.457307	1.33264
	Female	2046.61(1095.92,3429.79)	3313.31(2046.29,5166.99)	7475.78(4578.63,11743.19)	11888.77(7805.18,17652.82)	0.618926	1.25629	0.590305	4.80901
Barbados	Both	283.04(261.33,307.01)	314.44(291.27,336.51)	319.44(282.13,357.05)	396.33(316.72,484.36)	0.110938	0.0159013	0.240702	0.400261
	Male	208.48(190.49,229.56)	213.83(195.13,231.46)	178.70(154.94,200.75)	244.78(191.51,302.80)	0.0256619	-0.164289	0.369782	0.174117
	Female	74.56(67.51,82.03)	100.61(91.05,110.78)	140.74(123.50,159.24)	151.55(122.05,181.55)	0.349383	0.398867	0.0768083	1.03259
Belarus	Both	17160.84(15973.86,18488.02)	25558.31(23369.16,27665.62)	15544.92(14194.91,17023.40)	19868.33(15862.15,23834.95)	0.489339	-0.391786	0.278124	0.157771
	Male	12763.82(11839.28,13777.63)	21354.33(19371.59,23133.16)	12400.11(11293.00,13651.66)	16071.97(12864.10,19270.56)	0.673036	-0.419316	0.296115	0.259182
	Female	4397.02(4033.17,4801.50)	4203.98(3749.19,4653.70)	3144.80(2745.65,3564.58)	3796.37(3042.47,4545.74)	-0.0439025	-0.251947	0.20719	-0.136604
Belgium	Both	58475.80(53685.55,62815.70)	61570.53(56256.80,65739.95)	64452.53(56949.70,69729.31)	64134.09(55902.90,71626.52)	0.0529233	0.0468081	-0.00494069	0.0967629
	Male	50191.19(45657.69,54464.12)	49618.23(45528.96,53535.88)	46668.48(41045.39,51081.37)	45666.69(39902.65,51683.31)	-0.0114155	-0.0594489	-0.0214661	-0.0901453
	Female	8284.61(7258.42,9025.36)	11952.30(10400.16,13060.25)	17784.05(15073.60,19733.79)	18467.39(15051.41,20690.93)	0.442711	0.487919	0.0384243	1.22912
Belize	Both	69.03(62.65,75.60)	134.98(123.64,147.84)	159.11(145.48,172.75)	194.22(169.76,222.13)	0.955382	0.178767	0.220665	1.81356
	Male	52.97(47.61,58.41)	103.72(94.09,113.94)	117.59(106.61,128.85)	142.22(123.42,163.98)	0.958089	0.133725	0.209457	1.68492
	Female	16.07(14.31,17.99)	31.26(27.81,34.56)	41.52(37.29,45.54)	52.00(44.67,59.75)	0.94524	0.328215	0.252408	2.23584
Benin	Both	906.30(720.40,1140.79)	1136.54(906.24,1527.06)	1785.50(1407.93,2306.81)	2013.63(1540.64,2657.70)	0.254044	0.570996	0.127768	1.22181
	Male	739.11(575.92,950.80)	875.18(672.27,1171.21)	1343.84(1004.44,1754.17)	1476.38(1123.85,1963.21)	0.1841	0.535501	0.0986278	0.997511
	Female	167.19(121.15,231.14)	261.36(181.63,395.00)	441.67(305.93,633.93)	537.25(362.14,756.95)	0.563251	0.689891	0.216406	2.21341
Bermuda	Both	187.49(172.23,203.67)	195.47(168.67,224.63)	241.43(211.74,275.39)	275.47(234.76,334.97)	0.0425623	0.235126	0.140993	0.469252
	Male	131.21(119.89,143.22)	133.58(116.82,151.55)	167.36(146.82,189.02)	185.15(159.54,223.14)	0.0180626	0.252882	0.106298	0.411097
	Female	56.28(50.23,63.11)	61.89(51.04,74.69)	74.07(61.88,87.44)	90.31(72.93,115.66)	0.0996802	0.196801	0.219252	0.604655
Bhutan	Both	47.98(27.21,73.38)	102.91(65.71,147.75)	182.14(123.68,248.05)	224.54(151.99,320.76)	1.14485	0.769896	0.232788	3.67987
	Male	37.00(19.10,56.90)	74.84(44.97,107.72)	125.98(79.81,181.29)	151.48(97.15,223.09)	1.0227	0.683324	0.202413	3.09405
	Female	10.98(4.92,19.16)	28.07(14.48,46.36)	56.15(33.61,86.83)	73.06(44.44,121.41)	1.55647	1.00036	0.301158	5.65392
Bolivia (Plurinational State of)	Both	3323.55(2388.47,4412.65)	5777.46(4060.58,7696.62)	8476.10(5881.61,11393.43)	9837.66(6730.83,14303.62)	0.73834	0.467098	0.160635	1.95999
	Male	2307.16(1556.80,3454.81)	3605.81(2551.10,5044.63)	5140.47(3505.50,7103.98)	5785.55(3978.42,8375.49)	0.562878	0.425608	0.12549	1.50765
	Female	1016.38(617.75,1462.12)	2171.65(1239.53,3202.00)	3335.63(1897.04,4897.44)	4052.11(2228.57,6310.18)	1.13665	0.535989	0.214796	2.98681
Bosnia and Herzegovina	Both	5858.64(4977.32,6835.50)	13517.58(10707.94,16566.35)	16155.98(13452.41,19450.23)	15913.02(12020.57,21044.70)	1.30729	0.195183	-0.0150384	1.71616
	Male	4548.68(3849.84,5335.38)	10382.39(8247.93,12681.43)	11918.12(9846.42,14404.04)	11540.85(8483.35,15300.38)	1.28251	0.147917	-0.0316552	1.53719
	Female	1309.97(1061.44,1589.28)	3135.19(2329.06,3986.51)	4237.85(3382.28,5214.75)	4372.17(3294.97,5901.36)	1.39333	0.351704	0.0316953	2.33761
Botswana	Both	478.32(348.50,619.91)	902.15(677.67,1136.37)	1108.30(805.07,1452.66)	1201.86(873.30,1542.80)	0.88608	0.22851	0.0844176	1.51267
	Male	356.36(252.49,484.74)	652.07(476.43,835.56)	697.57(494.59,946.57)	774.57(538.20,1050.33)	0.829807	0.0697778	0.110383	1.17356
	Female	121.96(78.72,192.26)	250.08(148.36,401.29)	410.73(274.75,575.67)	427.29(313.47,578.60)	1.05051	0.642394	0.0403185	2.50353
Brazil	Both	84888.76(80266.31,88677.11)	160527.73(149965.33,167863.41)	233371.60(214420.30,244917.95)	276625.02(250308.54,294511.54)	0.891036	0.453777	0.185341	2.25868
	Male	60269.77(57381.91,62792.40)	108086.65(102206.42,112818.39)	142707.97(134371.09,149097.24)	163377.79(150519.84,174233.90)	0.793381	0.320311	0.14484	1.71078
	Female	24618.99(22510.13,26180.66)	52441.08(47148.78,55784.39)	90663.63(80758.44,96508.15)	113247.23(98205.32,122631.05)	1.13011	0.728867	0.249092	3.59999
Brunei Darussalam	Both	263.63(202.30,342.95)	330.61(266.36,398.42)	474.91(391.92,566.44)	537.90(419.07,661.65)	0.254068	0.436466	0.132636	1.04036
	Male	180.54(138.49,235.12)	204.11(167.50,242.98)	273.60(224.68,325.63)	296.51(231.77,370.53)	0.130553	0.340454	0.0837354	0.642351
	Female	83.09(59.48,113.87)	126.50(98.60,156.74)	201.31(160.72,247.86)	241.40(183.37,307.91)	0.522446	0.591383	0.199146	1.90528
Bulgaria	Both	14982.48(13388.17,16796.95)	25176.55(22688.27,27827.95)	27513.13(24722.19,30618.36)	32096.86(26947.45,37392.26)	0.680399	0.0928078	0.166602	1.14229
	Male	11645.20(10346.24,13120.82)	19574.95(17507.72,21818.02)	20645.69(18386.59,23191.77)	23389.24(19768.92,27218.65)	0.680946	0.0546995	0.132887	1.00849
	Female	3337.28(2948.26,3756.91)	5601.60(5002.56,6221.71)	6867.44(6053.97,7754.04)	8707.62(7179.40,10308.37)	0.678493	0.225978	0.267957	1.6092
Burkina Faso	Both	1442.47(1051.33,2135.96)	1961.79(1442.42,2940.29)	3131.01(2321.27,4741.71)	3582.10(2582.85,5293.82)	0.360021	0.595997	0.144072	1.48331
	Male	1114.36(797.30,1703.80)	1512.16(1075.44,2342.43)	2418.19(1772.92,3787.78)	2705.49(1952.35,4023.26)	0.356976	0.599163	0.118808	1.42784
	Female	328.11(217.50,506.48)	449.63(307.79,672.18)	712.82(479.14,1054.25)	876.61(569.49,1314.13)	0.370364	0.585348	0.229778	1.6717
Burundi	Both	1013.50(767.24,1365.92)	841.76(627.71,1222.34)	1027.04(756.55,1465.20)	1297.11(904.85,1849.23)	-0.169452	0.22011	0.26296	0.279832
	Male	770.01(566.32,1110.45)	619.10(439.16,966.75)	770.41(565.18,1121.92)	986.90(675.28,1468.30)	-0.195984	0.244403	0.281006	0.281672
	Female	243.49(167.04,339.80)	222.66(160.17,312.79)	256.63(169.52,379.58)	310.21(194.79,458.35)	-0.0855477	0.152564	0.208783	0.274015
Cabo Verde	Both	234.01(191.30,281.53)	378.74(298.52,487.71)	419.64(344.37,509.05)	545.04(405.15,672.71)	0.618478	0.10799	0.298828	1.32913
	Male	148.41(117.17,186.90)	256.81(194.27,330.31)	231.25(183.74,291.64)	352.00(251.37,443.67)	0.730409	-0.0995288	0.522162	1.37181
	Female	85.60(66.98,107.61)	121.93(87.49,166.70)	188.39(143.60,238.84)	193.04(137.08,265.21)	0.424416	0.545067	0.0246828	1.25514
Cambodia	Both	5679.11(4004.89,7666.34)	9144.90(6676.04,11729.81)	14652.90(10699.47,18764.47)	18860.39(13445.45,24978.59)	0.61027	0.602303	0.287144	2.32101
	Male	4445.34(2974.93,6414.23)	7007.72(4817.85,9421.77)	10844.44(7073.42,14726.38)	13568.46(9035.01,18802.08)	0.576419	0.547499	0.25119	2.05229
	Female	1233.77(858.64,1770.13)	2137.18(1557.80,2835.76)	3808.46(2765.93,5126.98)	5291.92(3732.26,7168.02)	0.732235	0.782002	0.389517	3.28923
Cameroon	Both	1878.62(1515.69,2289.84)	3259.95(2532.41,4042.00)	5014.95(3657.49,6690.85)	5839.80(4252.86,7765.88)	0.73529	0.538352	0.164478	2.10856
	Male	1440.81(1115.72,1792.04)	2510.85(1905.64,3229.81)	3762.03(2679.87,5072.51)	4300.58(3033.10,5807.91)	0.742666	0.498309	0.143154	1.98483
	Female	437.81(322.95,582.67)	749.10(536.93,1011.66)	1252.92(847.68,1729.98)	1539.22(1001.41,2192.24)	0.711016	0.672567	0.228506	2.51573
Canada	Both	115079.12(107509.04,122167.93)	176521.57(161955.70,186357.78)	194385.28(175190.06,210284.34)	214010.46(191904.26,233954.26)	0.533915	0.101198	0.10096	0.859681
	Male	78726.98(72473.73,84993.84)	103333.25(94675.08,111004.46)	104513.12(95390.88,113712.29)	112898.28(101951.35,124624.08)	0.312552	0.0114181	0.0802307	0.434048
	Female	36352.14(32737.77,38989.11)	73188.32(65575.76,79026.93)	89872.16(78223.89,98057.88)	101112.18(87063.68,112830.94)	1.01332	0.227958	0.125067	1.78146
Central African Republic	Both	504.28(331.04,875.02)	601.96(394.90,1035.72)	702.52(454.11,1207.57)	723.48(464.46,1275.81)	0.193702	0.167054	0.0298354	0.434679
	Male	406.84(235.30,774.47)	466.78(276.08,918.67)	525.84(300.98,1027.87)	534.08(305.35,1078.25)	0.147331	0.126526	0.0156702	0.312752
	Female	97.45(63.82,148.06)	135.18(88.01,203.77)	176.68(119.98,245.48)	189.40(124.17,269.78)	0.387173	0.306998	0.0719946	0.943561
Chad	Both	998.45(689.01,1466.46)	1469.19(1026.63,2190.33)	2179.38(1532.77,3172.29)	2445.39(1692.78,3620.66)	0.471471	0.483389	0.122058	1.44919
	Male	813.19(523.12,1220.63)	1213.71(810.32,1906.60)	1808.73(1224.64,2684.28)	2020.28(1337.56,3050.03)	0.492529	0.490249	0.116961	1.48439
	Female	185.27(107.53,277.51)	255.48(152.28,398.12)	370.66(215.88,596.82)	425.11(251.68,656.10)	0.37896	0.450838	0.1469	1.29454
Chile	Both	12180.53(11288.46,13152.12)	20320.59(18701.79,22014.81)	29866.72(26969.41,32421.48)	32944.54(29194.56,36455.71)	0.668285	0.469776	0.103052	1.70469
	Male	8424.51(7712.22,9187.45)	13029.80(11978.29,14185.84)	17381.48(15740.33,19096.63)	19153.57(16913.05,21275.11)	0.546654	0.333979	0.101953	1.27355
	Female	3756.03(3361.44,4120.11)	7290.79(6457.35,7988.81)	12485.24(10905.22,13791.60)	13790.98(11628.85,15785.65)	0.941089	0.712467	0.104583	2.67169
China	Both	1627921.91(1417580.50,1828776.54)	3653229.63(3353855.68,3930210.17)	5070125.78(4436753.43,5718996.89)	6752286.97(5475263.14,8086029.05)	1.24411	0.387848	0.331779	3.1478
	Male	1084490.00(879971.07,1285202.03)	2514298.16(2255452.05,2781094.22)	3534228.69(2963246.09,4093460.25)	4480102.75(3356397.69,5652096.25)	1.31842	0.405652	0.267632	3.13107
	Female	543431.91(454891.16,651608.10)	1138931.46(1025823.19,1260562.72)	1535897.09(1304989.93,1756764.15)	2272184.22(1807444.61,2784652.22)	1.09581	0.348542	0.479386	3.18118
Colombia	Both	17980.56(16664.67,19190.09)	32635.73(30246.24,34906.36)	43409.79(39516.96,46929.70)	51955.78(43378.53,61752.77)	0.815056	0.330131	0.196868	1.88955
	Male	11818.99(10870.22,12754.84)	19932.76(18435.30,21522.41)	24133.54(22046.37,26308.01)	30025.81(24633.39,36262.81)	0.686503	0.210748	0.244153	1.54047
	Female	6161.58(5648.86,6671.35)	12702.96(11539.32,13963.14)	19276.26(16967.22,21298.55)	21929.96(18141.86,26153.80)	1.06164	0.517462	0.137667	2.55915
Comoros	Both	73.39(49.88,102.82)	114.72(80.54,152.44)	179.85(117.30,246.71)	213.32(138.13,305.72)	0.563156	0.56773	0.1861	1.90666
	Male	53.57(33.81,76.20)	77.13(49.57,113.23)	119.14(67.39,177.67)	138.77(76.98,210.89)	0.439798	0.544665	0.164764	1.59044
	Female	19.82(12.64,31.39)	37.59(24.77,50.57)	60.71(36.79,91.14)	74.55(44.32,116.92)	0.896569	0.615057	0.227969	2.76135
Congo	Both	800.03(530.68,1081.14)	1016.71(734.86,1301.97)	1433.14(1024.05,1929.08)	1615.46(1165.57,2168.69)	0.27084	0.409586	0.127217	1.01925
	Male	597.81(387.64,838.42)	691.84(471.53,963.37)	985.26(697.54,1335.91)	1118.19(788.62,1543.49)	0.157291	0.424115	0.134919	0.870477
	Female	202.22(121.35,307.26)	324.87(192.13,452.83)	447.88(273.87,637.59)	497.27(314.14,729.65)	0.606518	0.378644	0.110275	1.45905
Cook Islands	Both	30.63(24.58,39.46)	48.94(39.65,59.47)	57.62(47.84,68.00)	62.74(49.07,76.61)	0.59778	0.17736	0.088858	1.04832
	Male	25.47(19.86,33.70)	41.80(33.36,51.82)	46.76(37.83,56.76)	49.79(38.42,61.62)	0.641146	0.11866	0.064799	0.954849
	Female	5.16(4.03,6.44)	7.13(5.70,8.69)	10.86(8.62,13.66)	12.94(9.79,17.06)	0.381783	0.523142	0.191529	1.50775
Costa Rica	Both	1589.61(1456.35,1732.89)	2664.94(2441.44,2862.72)	3100.32(2803.15,3372.23)	3422.17(2931.88,3900.96)	0.676474	0.163373	0.103812	1.15284
	Male	1156.82(1046.74,1277.29)	1767.80(1603.91,1936.91)	1979.06(1766.71,2204.71)	2115.74(1800.21,2438.26)	0.528155	0.119504	0.0690631	0.828928
	Female	432.79(383.36,476.63)	897.14(787.73,984.93)	1121.25(979.07,1233.96)	1306.43(1098.22,1494.32)	1.07292	0.249805	0.165155	2.01862
Côte d'Ivoire	Both	762.73(622.54,958.55)	1626.13(1279.92,1985.77)	2017.29(1562.28,2563.20)	2306.18(1695.59,3170.28)	1.13199	0.240547	0.143207	2.02359
	Male	605.41(469.22,778.10)	1268.10(971.97,1598.65)	1484.43(1105.84,1995.83)	1670.39(1187.24,2380.74)	1.09461	0.170594	0.125274	1.75911
	Female	157.32(116.80,209.00)	358.03(256.17,487.98)	532.86(363.06,731.03)	635.79(431.29,908.84)	1.27581	0.488311	0.193165	3.04138
Croatia	Both	12398.56(11077.38,13690.08)	22536.17(20878.21,24340.19)	22477.10(20692.58,24335.34)	23998.18(21090.71,26946.70)	0.817644	-0.00262112	0.0676724	0.935562
	Male	9474.14(8412.56,10533.92)	17356.46(16132.10,18739.73)	16292.93(14978.66,17589.30)	16830.40(14635.35,19087.66)	0.831983	-0.0612757	0.0329879	0.776457
	Female	2924.42(2573.02,3290.32)	5179.71(4643.95,5805.11)	6184.17(5430.19,6902.52)	7167.77(5859.83,8571.53)	0.771192	0.193922	0.159051	1.45101
Cuba	Both	28126.33(26369.76,30081.16)	33891.98(31600.09,36225.53)	46898.38(43409.78,50107.98)	51884.26(45039.64,59168.38)	0.204991	0.38376	0.106312	0.844686
	Male	20530.66(19032.47,22132.26)	23313.82(21528.99,25161.56)	30565.02(28321.96,32836.54)	33352.18(28518.96,38449.63)	0.135561	0.311026	0.0911879	0.624506
	Female	7595.67(6977.28,8288.53)	10578.15(9614.66,11558.17)	16333.36(14562.34,17974.85)	18532.07(15571.98,21814.53)	0.392655	0.544066	0.134615	1.43982
Cyprus	Both	1525.02(1191.25,1886.00)	2304.12(1956.58,2667.09)	3407.90(2915.30,3955.56)	3874.40(3099.99,4761.74)	0.510879	0.479046	0.136888	1.54056
	Male	1236.75(941.17,1595.11)	1816.75(1527.58,2122.38)	2655.44(2226.71,3144.07)	3046.77(2414.71,3774.16)	0.468971	0.461643	0.147369	1.46353
	Female	288.26(212.63,418.94)	487.37(395.92,596.72)	752.46(578.95,932.94)	827.63(608.13,1102.84)	0.690731	0.543919	0.099899	1.87112
Czechia	Both	34149.73(31828.86,36777.54)	43869.37(40995.17,46534.98)	47084.16(43043.20,50778.55)	60654.82(53334.26,68214.85)	0.284618	0.073281	0.288221	0.776143
Philippines	Male	27138.85(25247.33,29233.84)	32045.32(30076.78,34027.03)	31854.39(29304.59,34170.91)	39387.62(34362.76,44527.95)	0.180791	-0.00595812	0.23649	0.451337
Poland	Female	7010.89(6299.46,7742.07)	11824.05(10666.78,13005.44)	15229.77(13361.26,16872.08)	21267.20(17741.22,24685.44)	0.686526	0.288033	0.396423	2.03345
Democratic People's Republic of Korea	Both	19400.90(14365.37,24609.47)	29513.24(21856.31,38581.40)	50954.46(35827.82,68754.94)	46860.17(30272.26,67712.30)	0.52123	0.726495	-0.0803519	1.41536
	Male	10504.99(7339.92,15124.01)	15204.20(10361.20,22513.35)	28725.94(19354.00,43162.90)	26419.14(16776.54,40235.60)	0.447331	0.889342	-0.0803037	1.51491
	Female	8895.91(5817.73,11899.50)	14309.04(9800.55,19685.33)	22228.52(13297.63,31878.61)	20441.03(11351.96,31554.80)	0.608496	0.55346	-0.0804143	1.2978
Democratic Republic of the Congo	Both	6608.55(4276.37,11163.17)	7268.49(4600.40,14114.96)	9951.74(6277.57,18278.05)	12187.57(7515.42,21395.91)	0.0998615	0.369162	0.224667	0.844212
	Male	5249.38(3068.86,9553.96)	5170.82(2852.05,11385.35)	6841.35(3690.80,14073.37)	8320.94(4626.41,16244.92)	-0.0149656	0.323069	0.216272	0.585128
	Female	1359.17(932.93,1909.47)	2097.67(1453.07,3141.64)	3110.39(1996.26,4662.04)	3866.63(2278.38,5975.52)	0.543346	0.482783	0.243133	1.84485
Denmark	Both	32599.74(30177.60,34987.72)	35079.82(32290.16,37231.97)	39982.86(35340.30,43520.10)	44499.75(38536.79,50180.50)	0.0760767	0.139768	0.112971	0.365034
	Male	22317.97(20699.80,24184.39)	19729.07(18003.74,21360.13)	21074.58(18515.66,23618.75)	23002.62(19599.76,27101.95)	-0.116001	0.0681994	0.0914865	0.0306771
	Female	10281.77(9150.40,11599.53)	15350.76(13827.91,16501.22)	18908.28(16709.23,20408.12)	21497.13(18313.82,23971.33)	0.493008	0.231749	0.136916	1.0908
Djibouti	Both	43.92(30.72,59.79)	100.00(71.53,135.63)	197.66(132.68,277.11)	298.84(195.37,417.99)	1.27687	0.9766	0.511889	5.80419
	Male	31.71(20.62,46.06)	73.83(50.25,102.41)	147.83(92.65,217.92)	221.45(127.30,326.51)	1.32829	1.0023	0.498004	5.9836
	Female	12.21(7.80,18.39)	26.17(17.27,36.62)	49.83(33.22,73.26)	77.39(49.21,110.45)	1.14333	0.904089	0.55308	5.33825
Dominica	Both	93.60(77.65,111.68)	85.17(72.11,101.48)	98.86(83.58,115.27)	111.09(88.65,137.01)	-0.0900641	0.160737	0.12371	0.186859
	Male	66.99(55.11,79.04)	53.00(43.41,64.51)	59.03(47.92,71.31)	72.68(55.79,91.75)	-0.208837	0.113774	0.231238	0.0849381
	Female	26.61(20.17,36.41)	32.18(26.02,39.40)	39.83(32.30,48.31)	38.41(29.33,48.76)	0.20932	0.237725	-0.0356515	0.443442
Dominican Republic	Both	2499.43(2061.78,2944.39)	5527.48(4565.83,6657.81)	7560.21(5863.20,9217.58)	9192.95(6296.11,12503.93)	1.2115	0.36775	0.215965	2.67802
	Male	1692.59(1378.67,2021.39)	3657.10(2833.25,4628.56)	4886.92(3615.97,6082.46)	5797.81(3730.75,8073.82)	1.16065	0.336283	0.186393	2.42541
	Female	806.84(639.48,995.27)	1870.38(1451.27,2317.88)	2673.29(2060.49,3344.79)	3395.13(2409.12,4628.31)	1.31815	0.429276	0.270019	3.20793
Ecuador	Both	3385.13(3098.56,3664.10)	7517.29(6625.88,8439.50)	9288.11(8232.73,10157.30)	11218.04(9054.55,13760.51)	1.22068	0.235566	0.207785	2.31392
	Male	2293.60(2073.42,2513.24)	4753.85(4147.03,5433.40)	5215.41(4509.90,5904.74)	6389.77(4987.33,8103.72)	1.07266	0.0970918	0.225171	1.78591
	Female	1091.53(989.41,1196.34)	2763.44(2426.97,3124.02)	4072.70(3553.71,4627.44)	4828.27(3868.92,6042.92)	1.53171	0.473779	0.185521	3.4234
Egypt	Both	5743.29(4741.03,6811.29)	19004.33(15677.88,22966.24)	35928.46(30917.92,41637.84)	44308.44(34604.74,55747.40)	2.30896	0.890541	0.233241	6.71482
	Male	4489.52(3617.75,5484.08)	14788.16(11948.82,18447.12)	27472.25(23083.74,32287.12)	33229.29(25341.36,42586.45)	2.29393	0.857719	0.209558	6.40152
	Female	1253.77(1024.03,1533.56)	4216.17(3402.38,5149.18)	8456.21(7008.94,10260.74)	11079.15(8652.65,13878.39)	2.36279	1.00566	0.310179	7.83667
El Salvador	Both	1722.73(1487.56,2001.04)	3137.63(2769.23,3505.63)	4202.46(3656.33,4790.05)	4507.96(3609.57,5730.17)	0.821313	0.339374	0.0726955	1.61675
	Male	969.91(833.04,1128.57)	1742.06(1540.84,1955.11)	2198.95(1886.94,2514.43)	2217.74(1793.68,2760.62)	0.796105	0.26227	0.00854499	1.28654
	Female	752.82(633.68,888.87)	1395.57(1194.30,1584.73)	2003.51(1663.25,2367.35)	2290.22(1768.73,2947.62)	0.85379	0.435621	0.143104	2.04219
Equatorial Guinea	Both	99.92(67.36,157.78)	161.93(108.98,243.63)	313.40(195.60,492.09)	352.07(233.96,497.28)	0.620596	0.935404	0.123389	2.52352
	Male	79.78(49.56,137.44)	113.05(70.24,179.39)	212.12(130.58,347.28)	230.25(152.63,338.43)	0.417022	0.876338	0.0854705	1.88606
	Female	20.13(13.29,29.56)	48.88(26.63,95.77)	101.28(53.57,194.53)	121.82(71.10,204.89)	1.42822	1.07201	0.202804	5.05166
Eritrea	Both	217.72(162.78,294.52)	478.94(358.22,625.19)	799.10(616.29,1024.86)	882.47(679.05,1124.02)	1.1998	0.668476	0.10433	3.05323
	Male	138.41(89.48,217.57)	293.65(202.01,420.71)	488.47(342.76,699.90)	519.02(364.99,723.87)	1.1216	0.663443	0.0625422	2.74987
	Female	79.31(54.96,110.65)	185.29(125.45,257.96)	310.63(211.15,440.40)	363.44(251.99,520.32)	1.33628	0.676453	0.170009	3.58252
Estonia	Both	4098.50(3840.73,4368.50)	5728.98(5341.48,6105.15)	6101.51(5601.32,6635.16)	5920.60(5003.51,6681.55)	0.397824	0.0650255	-0.02965	0.444577
	Male	2990.75(2798.78,3211.28)	4364.27(4068.27,4695.77)	4506.55(4126.01,4878.93)	4122.72(3502.89,4691.39)	0.459256	0.0326011	-0.0851716	0.37849
	Female	1107.75(1003.38,1212.91)	1364.72(1234.17,1487.61)	1594.96(1393.62,1786.30)	1797.87(1500.33,2055.26)	0.231975	0.168709	0.127219	0.622993
Eswatini	Both	231.91(143.35,371.39)	408.91(228.63,599.61)	509.12(301.00,748.12)	525.27(301.83,757.00)	0.763227	0.245066	0.0317214	1.26497
	Male	157.34(88.27,281.25)	265.25(133.99,436.16)	307.10(162.78,494.88)	294.74(165.63,456.16)	0.68584	0.157776	-0.0402475	0.873268
	Female	74.57(41.01,153.51)	143.66(66.02,286.14)	202.01(93.78,359.78)	230.52(108.40,401.17)	0.926512	0.406167	0.141132	2.09132
Ethiopia	Both	10525.99(8085.29,13957.83)	10568.53(8783.97,13237.54)	14405.40(12339.86,16590.07)	17902.22(14346.95,21813.50)	0.00404143	0.363047	0.242744	0.700764
	Male	9251.98(6805.03,12902.89)	9037.87(7356.32,11843.37)	11967.86(9932.90,14019.41)	14540.52(11277.84,18220.43)	-0.0231421	0.32419	0.214964	0.571612
	Female	1274.01(831.12,1910.67)	1530.66(1162.75,1924.43)	2437.54(2070.77,2897.96)	3361.70(2700.01,4181.03)	0.201451	0.592476	0.379136	1.63868
Fiji	Both	200.23(160.27,245.99)	240.96(208.03,279.67)	371.57(296.69,457.57)	448.36(328.42,572.61)	0.203416	0.54204	0.206664	1.23922
	Male	147.78(112.70,184.22)	169.83(142.21,200.41)	238.89(182.48,295.71)	278.79(203.69,355.57)	0.149208	0.406642	0.167022	0.886521
	Female	52.45(38.39,73.02)	71.13(58.47,86.09)	132.68(100.82,173.24)	169.57(120.15,225.93)	0.356149	0.865317	0.278037	2.23298
Finland	Both	16432.09(15240.15,17473.52)	19197.73(17328.45,20591.95)	22828.23(20427.37,24728.58)	27845.47(24606.69,30727.00)	0.168307	0.189111	0.219782	0.694579
	Male	12896.31(11855.47,13856.10)	13881.78(12579.85,15061.53)	14896.19(13349.76,16344.78)	18228.74(16111.53,20325.44)	0.0764149	0.0730749	0.223718	0.413485
	Female	3535.78(3229.71,3826.06)	5315.95(4606.54,5875.29)	7932.04(6685.03,8769.62)	9616.74(7928.73,10908.65)	0.503473	0.492121	0.212392	1.71984
France	Both	165173.61(153925.58,176603.63)	253760.10(234821.10,270118.80)	281763.45(251255.57,306216.32)	309638.93(275636.55,340616.78)	0.536324	0.110354	0.0989322	0.874627
	Male	137753.94(127937.17,147888.58)	199728.05(185260.46,214684.05)	202899.31(182336.59,220206.81)	221527.63(196412.42,243272.32)	0.44989	0.0158779	0.0918107	0.60814
	Female	27419.67(24016.35,30058.30)	54032.05(46849.34,59099.63)	78864.14(65350.30,88266.16)	88111.30(72619.53,101000.99)	0.970558	0.459581	0.117254	2.21343
Gabon	Both	533.00(342.10,770.95)	635.25(426.14,923.95)	733.34(516.91,999.39)	804.41(575.96,1084.90)	0.191839	0.154412	0.0969128	0.509212
	Male	410.79(241.67,605.36)	439.98(278.41,659.44)	513.17(340.95,731.62)	567.90(395.47,789.34)	0.0710582	0.166348	0.106651	0.382458
	Female	122.22(71.35,234.60)	195.27(115.91,335.52)	220.17(138.37,343.19)	236.51(149.69,344.35)	0.597693	0.127516	0.0742154	0.935117
Gambia	Both	58.89(44.65,73.90)	122.57(94.94,153.51)	172.46(124.72,227.35)	186.84(131.47,259.46)	1.08134	0.407033	0.0833817	2.17269
	Male	49.11(36.34,62.93)	97.57(73.57,124.75)	135.15(97.84,181.49)	144.60(100.75,205.47)	0.986764	0.385159	0.0699223	1.94441
	Female	9.78(7.30,12.90)	25.00(18.55,33.67)	37.31(23.41,56.42)	42.23(25.60,67.91)	1.55624	0.4924	0.131868	3.318
Georgia	Both	6679.29(6003.76,7355.55)	7961.16(7117.25,8873.24)	10590.64(9687.21,11603.51)	9929.51(8705.26,11249.04)	0.191917	0.330289	-0.0624259	0.486612
	Male	4819.48(4275.95,5377.74)	6093.93(5415.76,6828.31)	8500.80(7742.88,9356.52)	7914.09(6884.26,8928.92)	0.264437	0.394962	-0.0690182	0.642105
	Female	1859.81(1652.73,2036.51)	1867.23(1681.16,2083.81)	2089.84(1877.51,2299.51)	2015.41(1752.51,2310.31)	0.00398965	0.119219	-0.0356152	0.0836645
Germany	Both	282183.38(261094.41,300702.02)	354170.52(329110.68,377902.65)	453022.98(411576.45,483882.83)	443982.26(392801.57,488690.80)	0.255108	0.27911	-0.0199564	0.573382
	Male	212659.60(195797.26,229277.29)	252614.59(233515.10,271299.95)	300154.95(274355.88,322928.52)	282036.80(248623.75,315937.94)	0.187882	0.188193	-0.0603627	0.326236
	Female	69523.78(61806.03,75241.06)	101555.94(89406.51,111343.26)	152868.03(133247.59,168132.81)	161945.46(138362.29,180261.12)	0.460737	0.505259	0.0593808	1.32935
Ghana	Both	1964.53(1538.61,2477.10)	3721.64(2996.47,4498.50)	5645.71(4431.85,6875.52)	6492.71(4914.39,8305.97)	0.894417	0.516995	0.150025	2.30497
	Male	1699.11(1306.17,2172.79)	3198.19(2527.77,3911.09)	4740.42(3660.48,5964.34)	5310.80(3888.50,6885.38)	0.882274	0.48222	0.120323	2.12564
	Female	265.42(184.18,373.73)	523.45(402.26,668.48)	905.29(693.93,1196.49)	1181.90(842.43,1571.94)	0.972157	0.729468	0.305548	3.45294
Greece	Both	50773.18(46233.82,55022.49)	69584.81(63871.42,75055.36)	73357.12(66106.00,79675.63)	78141.40(69730.84,85309.86)	0.370503	0.0542117	0.065219	0.539029
	Male	41687.75(37514.77,45417.67)	56535.36(51702.86,61606.82)	58575.26(52867.37,63953.84)	61421.22(54853.12,67041.55)	0.356162	0.0360818	0.0485864	0.473364
	Female	9085.43(8277.82,9842.00)	13049.45(11604.95,14272.81)	14781.87(12651.45,16181.58)	16720.19(14107.91,18600.84)	0.436305	0.132758	0.131128	0.84033
Greenland	Both	170.11(141.00,203.69)	229.56(197.04,261.16)	257.93(212.90,310.15)	265.42(203.25,342.55)	0.34948	0.123584	0.0290389	0.560285
	Male	94.36(76.77,114.37)	126.08(107.69,144.79)	160.42(127.65,197.78)	169.88(125.90,227.87)	0.336159	0.272367	0.0589702	0.800339
	Female	75.75(61.86,90.25)	103.49(84.46,125.41)	97.51(76.35,120.35)	95.54(69.99,122.69)	0.366205	-0.0577834	-0.0202031	0.261254
Grenada	Both	71.15(63.92,78.81)	97.13(87.23,107.80)	85.34(77.93,92.99)	92.92(80.41,105.28)	0.365144	-0.121384	0.0888212	0.305973
	Male	51.38(44.91,58.05)	80.18(71.17,90.55)	55.27(49.18,61.77)	60.73(51.25,71.23)	0.560529	-0.310676	0.0987878	0.181977
	Female	19.77(17.34,22.32)	16.95(14.76,19.11)	30.06(26.49,34.23)	32.20(27.85,36.77)	-0.14264	0.773451	0.071191	0.62873
Guam	Both	149.40(126.96,171.53)	238.53(205.69,271.52)	316.78(277.03,356.94)	331.98(268.28,398.77)	0.596586	0.328051	0.0479828	1.22209
	Male	105.61(86.23,127.15)	161.70(136.10,190.54)	205.01(174.47,234.91)	232.93(191.64,284.64)	0.531105	0.267842	0.136188	1.20557
	Female	43.79(35.02,54.06)	76.83(63.08,90.93)	111.77(91.61,132.49)	99.05(63.81,134.69)	0.75451	0.45477	-0.113805	1.26193
Guatemala	Both	1846.49(1709.14,1991.40)	3956.32(3688.31,4241.17)	4143.87(3835.35,4458.12)	4796.81(4064.86,5553.47)	1.14262	0.0474052	0.157568	1.5978
	Male	1108.67(982.76,1237.63)	2287.44(2078.85,2512.27)	2427.08(2201.70,2661.72)	2626.74(2168.14,3146.71)	1.06323	0.0610464	0.0822635	1.36927
	Female	737.82(672.34,811.19)	1668.87(1521.53,1818.42)	1716.78(1554.28,1876.68)	2170.08(1853.65,2509.22)	1.26189	0.028708	0.264041	1.94121
Guinea	Both	1439.72(1087.80,1858.82)	2581.05(1951.15,3276.07)	2761.78(2033.76,3703.60)	2854.49(1968.57,4069.71)	0.792744	0.0700219	0.0335689	0.98267
	Male	1202.17(893.05,1573.81)	2128.69(1603.95,2729.44)	2330.02(1732.44,3126.01)	2387.90(1639.25,3465.27)	0.770706	0.0945793	0.024841	0.986325
	Female	237.55(163.12,330.14)	452.36(330.09,619.65)	431.77(279.06,624.86)	466.58(278.29,680.48)	0.904273	-0.0455168	0.0806216	0.964134
Guinea-Bissau	Both	192.75(137.25,269.02)	190.69(140.85,260.30)	263.32(191.32,353.33)	299.16(224.39,398.84)	-0.0106874	0.38088	0.136108	0.552062
	Male	161.15(105.78,237.88)	145.03(98.04,218.12)	195.75(133.58,289.22)	218.84(155.35,320.15)	-0.100031	0.349721	0.117957	0.357989
	Female	31.60(21.16,43.70)	45.66(32.01,62.98)	67.57(47.36,93.58)	80.32(54.56,110.68)	0.444937	0.479851	0.188693	1.54177
Guyana	Both	170.12(150.79,189.69)	182.88(161.84,205.38)	212.11(180.01,246.33)	241.37(188.78,300.10)	0.0750059	0.159832	0.137947	0.418822
	Male	122.18(105.61,140.36)	122.67(104.93,140.67)	132.51(109.27,156.34)	145.58(112.27,186.69)	0.00401048	0.0802152	0.0986341	0.191521
	Female	47.94(41.44,55.75)	60.21(52.37,70.25)	79.61(66.83,93.51)	95.78(72.90,121.09)	0.255945	0.322206	0.203115	0.997914
Haiti	Both	2289.95(1577.17,3526.70)	3186.75(2173.30,4989.30)	3814.18(2478.75,6030.59)	4221.49(2659.53,6740.80)	0.391624	0.196887	0.106788	0.843486
	Male	1729.44(1067.33,2953.63)	2315.66(1426.88,4167.48)	2727.11(1621.02,4968.26)	2982.21(1720.40,5473.20)	0.338965	0.177682	0.0935422	0.724379
	Female	560.51(395.33,785.38)	871.09(609.01,1202.10)	1087.07(734.88,1573.09)	1239.28(824.78,1845.06)	0.554103	0.247942	0.140019	1.21099
Honduras	Both	1592.02(1231.24,2029.31)	3566.27(2429.86,5106.51)	7702.54(5005.93,10908.47)	8957.32(5893.68,12969.15)	1.24009	1.15983	0.162905	4.62639
	Male	963.83(720.46,1252.02)	1911.98(1283.65,2721.95)	4326.01(2934.69,6150.56)	4735.82(3422.44,6517.82)	0.983732	1.26258	0.0947316	3.91354
	Female	628.19(468.04,850.66)	1654.29(1032.86,2522.64)	3376.53(1737.61,5579.54)	4221.50(2245.95,7102.79)	1.63342	1.04108	0.250248	5.7201
Hungary	Both	36687.23(33373.30,39878.94)	50933.64(46504.79,55243.86)	58093.99(53068.87,62879.87)	62193.76(53251.34,71561.93)	0.388321	0.140582	0.0705713	0.695243
	Male	26821.00(24522.53,29203.82)	34577.86(31151.37,37685.22)	34919.75(32176.51,38334.74)	35761.28(30845.00,41001.10)	0.289208	0.00988754	0.024099	0.333331
	Female	9866.23(8506.83,11171.56)	16355.79(14068.62,18435.47)	23174.24(20090.69,26075.83)	26432.48(21956.19,30582.74)	0.657755	0.416883	0.140597	1.67909
Iceland	Both	752.42(684.91,821.86)	1103.29(993.79,1203.69)	1345.16(1178.29,1476.39)	1378.13(1173.16,1553.93)	0.466322	0.219226	0.0245101	0.831597
	Male	430.94(391.83,471.86)	590.65(533.90,649.84)	586.29(527.41,647.39)	564.53(487.18,641.55)	0.370608	-0.0073817	-0.0371147	0.309997
	Female	321.48(283.07,361.61)	512.64(439.62,574.65)	758.87(646.24,854.55)	813.60(672.26,927.89)	0.594625	0.480318	0.0721204	1.5308
India	Both	96137.11(81096.61,112764.73)	191672.63(168964.79,210097.25)	300882.70(274040.71,326586.08)	417941.82(344488.45,479711.06)	0.993742	0.569774	0.389052	3.34735
	Male	75366.81(60741.94,92155.48)	143262.78(125130.29,158293.59)	208193.76(185271.35,229795.60)	284751.72(224729.31,334631.80)	0.900874	0.45323	0.367725	2.77821
	Female	20770.30(16499.97,25172.64)	48409.85(40418.58,54908.57)	92688.93(82156.25,102254.50)	133190.10(110746.24,157720.58)	1.33072	0.914671	0.436958	5.41253
Indonesia	Both	76123.56(56321.14,94022.35)	163078.02(120902.90,204415.90)	229527.19(163269.67,293686.41)	298222.40(197892.34,381060.10)	1.14228	0.407469	0.29929	2.91761
	Male	54195.88(37860.92,66865.00)	112251.53(84119.75,143076.90)	157869.96(115745.90,207133.57)	207826.24(139469.31,273853.19)	1.07122	0.406395	0.316439	2.83472
	Female	21927.68(13318.43,31269.73)	50826.49(31814.32,67961.34)	71657.23(41915.05,99906.93)	90396.17(51061.80,125745.26)	1.31791	0.40984	0.261508	3.12247
Iran (Islamic Republic of)	Both	13922.33(11054.32,17053.01)	31342.57(28609.23,33852.73)	49702.71(45143.40,53533.76)	52690.17(46741.20,58242.55)	1.25124	0.585789	0.0601066	2.78458
	Male	10773.14(8612.85,13375.84)	23435.63(21426.25,25509.92)	34638.58(31164.58,37795.65)	35178.48(31047.79,39525.62)	1.17538	0.478031	0.0155867	2.26539
	Female	3149.19(2349.58,3992.99)	7906.93(7095.31,8717.07)	15064.13(13350.41,16376.77)	17511.69(14501.87,20354.80)	1.51078	0.905181	0.162476	4.5607
Iraq	Both	7202.71(5310.79,9426.16)	9418.47(6998.05,12772.37)	17499.22(13017.78,22562.09)	27428.31(19982.70,35054.79)	0.307629	0.857968	0.567402	2.80805
	Male	5971.67(4248.81,7998.42)	7416.83(5347.98,10211.25)	13105.00(9560.56,17249.01)	20779.95(14455.83,27299.90)	0.242003	0.766927	0.585651	2.47976
	Female	1231.04(824.89,1740.94)	2001.65(1523.17,2714.10)	4394.22(3352.99,5696.70)	6648.36(4965.97,8853.97)	0.625983	1.1953	0.512978	4.4006
Ireland	Both	14641.51(13690.39,15581.66)	16658.84(15373.16,17719.20)	17958.29(16223.59,19558.78)	18604.85(16045.82,20687.13)	0.137782	0.0780036	0.0360034	0.270692
	Male	9765.52(9096.96,10517.18)	9908.29(9212.10,10618.77)	10199.32(9276.91,11127.66)	10459.39(9256.75,11550.17)	0.0146198	0.0293724	0.0254988	0.0710531
	Female	4875.98(4446.97,5296.58)	6750.56(6030.80,7253.08)	7758.97(6676.81,8598.47)	8145.46(6670.26,9494.46)	0.384452	0.149382	0.049812	0.670528
Israel	Both	9170.88(8355.14,9966.33)	15099.39(13725.11,16275.50)	17970.16(16037.05,19542.03)	21228.45(18443.54,23600.25)	0.646449	0.190125	0.181317	1.31477
	Male	6159.37(5659.64,6660.53)	10077.44(9213.79,10812.08)	11528.94(10422.56,12522.00)	13724.58(12040.34,15116.42)	0.636115	0.144035	0.190446	1.22824
	Female	3011.51(2677.28,3351.69)	5021.95(4406.19,5574.82)	6441.22(5478.59,7245.88)	7503.87(6194.42,8649.83)	0.667585	0.282613	0.164977	1.49173
Italy	Both	225780.25(212070.58,234208.49)	341676.28(312193.80,358040.70)	364422.64(321385.32,386413.68)	371390.48(326948.22,399108.75)	0.513313	0.0665728	0.0191202	0.64492
	Male	181548.84(172017.97,187723.14)	269459.67(251842.89,280635.53)	268031.24(243135.36,281850.48)	265651.74(240091.87,283287.29)	0.484227	-0.00530109	-0.0088777	0.463252
	Female	44231.42(39470.60,46991.54)	72216.61(60875.60,78413.28)	96391.40(77785.51,105647.17)	105738.74(85521.90,117997.58)	0.632699	0.334754	0.0969728	1.39058
Jamaica	Both	2168.95(1967.89,2369.07)	2886.31(2632.33,3164.57)	3601.27(3131.55,4117.07)	3676.01(2834.15,4658.16)	0.330741	0.247707	0.0207538	0.694834
	Male	1654.31(1499.41,1804.69)	2197.52(2011.00,2420.56)	2681.71(2280.28,3133.43)	2656.45(2031.94,3398.33)	0.32836	0.220335	-0.00941936	0.605775
	Female	514.64(447.45,582.29)	688.78(603.34,774.96)	919.56(781.06,1062.10)	1019.56(779.27,1295.96)	0.338372	0.335056	0.108748	0.981113
Japan	Both	384659.45(359028.09,398762.24)	685277.87(614647.35,721743.59)	900194.77(779463.86,961632.83)	1040967.95(892489.12,1116779.73)	0.781518	0.31362	0.156381	1.70621
	Male	277457.61(263670.77,286554.79)	502142.66(469448.89,522029.08)	640810.38(580168.92,670103.57)	739246.70(666742.95,777402.04)	0.8098	0.276152	0.153612	1.66436
	Female	107201.84(94639.74,113987.83)	183135.22(146713.94,201599.50)	259384.39(197420.34,293035.03)	301721.25(227469.92,343257.30)	0.708322	0.416354	0.163221	1.81452
Jordan	Both	728.77(567.90,938.48)	1430.92(1159.31,1699.27)	3421.89(2777.02,4193.25)	4367.41(3320.59,5778.03)	0.963473	1.39139	0.276315	4.99285
	Male	589.06(442.05,781.37)	1081.71(834.75,1331.73)	2685.18(2100.55,3407.64)	3339.84(2439.28,4645.88)	0.836332	1.48235	0.243805	4.66978
	Female	139.72(103.68,186.76)	349.21(280.47,434.14)	736.71(562.23,930.22)	1027.57(665.89,1430.24)	1.49936	1.10965	0.394809	6.35449
Kazakhstan	Both	19338.20(17886.28,20915.06)	18003.29(16126.90,19754.85)	14059.97(12729.74,15480.72)	13979.23(11923.07,16206.13)	-0.0690297	-0.219033	-0.00574254	-0.277118
	Male	13499.55(12235.47,14743.44)	13722.97(12248.96,15328.17)	10613.44(9512.32,11957.15)	10248.92(8796.97,11801.65)	0.0165502	-0.226593	-0.0343451	-0.240795
	Female	5838.65(5115.18,6613.22)	4280.33(3730.73,4743.41)	3446.53(2981.27,3916.89)	3730.31(3083.31,4427.86)	-0.266897	-0.194798	0.0823379	-0.361101
Kenya	Both	947.20(607.23,1377.08)	1860.20(1301.22,2628.44)	3098.35(2403.98,4068.77)	4122.14(3232.90,5225.54)	0.963894	0.6656	0.330431	3.35192
	Male	620.59(396.37,845.45)	1186.46(817.36,1611.93)	1827.02(1424.00,2267.27)	2358.85(1839.27,2864.23)	0.911826	0.539892	0.291092	2.80098
	Female	326.60(175.46,564.60)	673.75(403.99,1147.48)	1271.33(844.14,1937.38)	1763.28(1228.49,2604.54)	1.06292	0.886946	0.386957	4.3989
Kiribati	Both	27.46(20.55,33.80)	39.00(30.02,48.93)	49.42(38.03,64.64)	53.04(39.38,72.18)	0.420248	0.267179	0.0732497	0.931537
	Male	21.00(13.62,26.31)	28.88(21.50,36.82)	36.10(26.92,48.50)	37.41(27.07,50.31)	0.375238	0.25	0.0362881	0.781429
	Female	6.46(4.57,8.85)	10.11(7.13,13.71)	13.31(8.52,19.04)	15.63(9.85,23.40)	0.565015	0.316518	0.174305	1.4195
Kuwait	Both	382.40(337.49,430.94)	835.39(741.52,924.12)	999.95(886.97,1106.15)	1254.87(1011.51,1556.41)	1.1846	0.196986	0.254933	2.28156
	Male	306.75(269.62,351.20)	701.86(618.96,781.50)	849.76(754.51,949.64)	1077.37(857.48,1354.22)	1.28805	0.210726	0.267852	2.51221
	Female	75.65(64.40,86.04)	133.52(116.25,149.41)	150.19(124.94,172.63)	177.50(141.02,213.70)	0.76497	0.12485	0.181836	1.34633
Kyrgyzstan	Both	3014.77(2681.51,3312.78)	2651.64(2404.98,2928.43)	2181.83(1966.37,2416.66)	2401.09(1952.65,2923.02)	-0.12045	-0.177177	0.100494	-0.203558
	Male	2084.08(1817.76,2326.78)	1900.15(1679.89,2158.26)	1548.98(1366.04,1742.07)	1726.35(1382.19,2117.72)	-0.0882548	-0.184812	0.114508	-0.171649
	Female	930.69(834.62,1028.39)	751.49(663.10,841.16)	632.85(553.41,707.92)	674.74(552.59,823.80)	-0.192545	-0.157873	0.0661926	-0.275011
Lao People's Democratic Republic	Both	2734.68(1809.38,4326.87)	3623.64(2622.46,5003.56)	4669.84(3393.21,6320.15)	5654.19(4019.18,7886.08)	0.325069	0.288715	0.210789	1.06759
	Male	2212.97(1373.73,3873.07)	2820.44(1920.63,4188.25)	3460.22(2262.17,4805.76)	4150.80(2717.56,5907.98)	0.274504	0.226837	0.199577	0.875669
	Female	521.71(315.59,861.08)	803.20(538.70,1240.51)	1209.62(819.24,1898.97)	1503.40(999.97,2460.45)	0.539553	0.506001	0.24287	1.88168
Latvia	Both	6034.42(5480.56,6654.79)	8230.06(7484.50,8982.67)	7993.95(7077.76,8874.04)	7414.63(6236.27,8599.55)	0.363853	-0.0286887	-0.0724698	0.228723
	Male	4392.59(3938.19,4868.63)	6429.89(5821.35,7093.46)	6068.57(5316.06,6818.77)	5341.67(4477.58,6236.98)	0.463804	-0.0561938	-0.119781	0.216064
	Female	1641.82(1476.89,1813.50)	1800.17(1624.16,1958.93)	1925.38(1667.63,2147.18)	2072.96(1724.94,2430.59)	0.0964478	0.0695545	0.0766498	0.262599
Lebanon	Both	3168.78(2361.24,4201.90)	8183.14(6743.24,9830.63)	12878.88(10260.26,15824.22)	12714.93(9604.22,16666.46)	1.58243	0.573831	-0.0127301	3.01256
	Male	2498.25(1747.23,3425.75)	6369.36(5080.98,7849.58)	9656.51(7316.87,12263.80)	9236.14(6755.09,12454.32)	1.54953	0.516088	-0.0435323	2.69704
	Female	670.53(481.12,925.02)	1813.79(1415.28,2277.24)	3222.36(2274.98,4246.34)	3478.79(2179.31,4832.87)	1.70501	0.776589	0.0795783	4.18812
Lesotho	Both	593.60(434.43,887.66)	905.28(671.63,1211.89)	1028.69(713.45,1355.25)	1196.57(843.14,1624.11)	0.525067	0.136322	0.163198	1.01579
	Male	429.99(289.36,686.84)	570.86(407.01,863.64)	639.52(428.85,927.37)	797.87(527.56,1139.60)	0.327612	0.120275	0.247608	0.855555
	Female	163.61(113.56,225.97)	334.43(219.80,480.85)	389.17(228.39,573.37)	398.70(218.59,619.59)	1.04407	0.163681	0.024488	1.43689
Liberia	Both	494.85(379.65,640.78)	464.95(343.00,711.98)	580.85(392.48,854.79)	616.24(397.42,926.43)	-0.0604224	0.249274	0.060928	0.245307
	Male	398.15(297.49,542.08)	357.80(251.95,578.81)	432.40(278.14,669.45)	453.99(275.87,725.32)	-0.101344	0.208496	0.0499306	0.140249
	Female	96.69(70.35,132.15)	107.15(77.69,144.33)	148.44(98.83,208.00)	162.24(97.76,238.93)	0.108181	0.385348	0.0929669	0.67794
Libya	Both	2800.48(2031.35,3676.63)	4992.92(4114.89,5935.01)	6694.09(5115.42,8563.96)	7320.14(5335.30,10040.43)	0.78288	0.340716	0.0935228	1.61389
	Male	2584.14(1868.11,3401.91)	4529.48(3720.11,5439.93)	6029.72(4564.39,7778.98)	6569.68(4662.79,9082.65)	0.7528	0.331217	0.0895498	1.54231
	Female	216.34(129.54,335.41)	463.44(356.89,595.79)	664.37(465.37,927.33)	750.47(441.20,1062.38)	1.14218	0.433562	0.129596	2.46894
Lithuania	Both	7250.72(6729.03,7754.59)	10764.50(10027.81,11556.26)	10982.06(9979.44,11878.81)	10572.14(9114.06,12161.37)	0.484611	0.0202109	-0.0373263	0.458081
	Male	5537.47(5064.33,6017.09)	8617.01(7916.95,9411.94)	8599.45(7742.55,9397.15)	7930.16(6698.39,9151.29)	0.556128	-0.00203783	-0.0778294	0.432091
	Female	1713.25(1549.73,1858.08)	2147.49(1933.28,2319.87)	2382.61(2094.60,2650.28)	2641.98(2171.76,3128.36)	0.25346	0.109486	0.10886	0.542087
Luxembourg	Both	1704.72(1588.76,1824.80)	2075.58(1925.63,2219.02)	2519.54(2292.81,2749.56)	2378.73(2111.11,2645.37)	0.217549	0.213897	-0.0558872	0.395379
	Male	1389.59(1281.77,1494.21)	1507.23(1387.88,1628.29)	1670.69(1534.43,1832.91)	1572.93(1398.16,1752.47)	0.0846581	0.108451	-0.0585147	0.131938
	Female	315.13(283.27,346.29)	568.35(509.73,625.60)	848.86(745.72,932.88)	805.80(688.55,910.71)	0.803541	0.493552	-0.0507269	1.55704
Madagascar	Both	1582.79(1285.53,1960.19)	1584.54(1244.74,2063.08)	1926.58(1470.06,2484.55)	2452.80(1787.96,3117.79)	0.00110564	0.215861	0.273137	0.549669
	Male	1159.68(923.36,1465.70)	1093.20(825.53,1451.23)	1283.11(933.09,1710.95)	1605.14(1148.00,2132.08)	-0.0573262	0.173719	0.250976	0.384123
	Female	423.11(305.95,567.59)	491.34(357.68,648.68)	643.47(473.26,882.99)	847.66(571.09,1190.70)	0.161258	0.309623	0.317326	1.0034
Malawi	Both	450.99(352.75,556.86)	662.96(538.61,815.69)	813.15(642.36,1025.34)	1005.21(753.25,1341.06)	0.47001	0.226545	0.236193	1.2289
	Male	376.17(279.50,472.18)	544.58(432.74,691.08)	654.78(499.66,858.92)	790.64(565.42,1093.62)	0.447697	0.202358	0.20749	1.10182
	Female	74.81(53.31,99.53)	118.38(89.08,153.79)	158.37(109.78,219.51)	214.57(130.51,315.91)	0.582409	0.33781	0.354865	1.8682
Malaysia	Both	9360.24(7504.65,11848.57)	17554.44(15010.25,20369.53)	25377.05(21403.11,29251.91)	33664.80(27571.17,40404.17)	0.875426	0.44562	0.326584	2.59657
	Male	7278.44(5797.53,9287.84)	12517.60(10638.31,14883.71)	17850.94(14679.36,21235.08)	24246.17(19128.86,29743.33)	0.719819	0.426067	0.358257	2.33123
	Female	2081.80(1481.38,2873.61)	5036.84(3958.07,6436.60)	7526.11(5883.10,9242.69)	9418.63(7383.25,11658.19)	1.41946	0.494213	0.251461	3.52427
Maldives	Both	64.46(46.28,88.86)	136.16(111.55,165.53)	164.71(138.10,196.01)	174.85(137.01,215.81)	1.11232	0.20968	0.0615627	1.71253
	Male	55.95(39.53,79.01)	110.65(88.90,138.23)	123.57(99.56,149.23)	127.90(96.73,160.23)	0.977659	0.116765	0.0350409	1.28597
	Female	8.50(5.21,13.18)	25.51(19.41,32.22)	41.14(32.90,50.52)	46.94(36.08,59.85)	2.00118	0.612701	0.140982	4.52235
Mali	Both	976.83(781.81,1216.58)	1244.08(999.57,1524.73)	2166.96(1657.95,2763.97)	2478.61(1849.90,3258.23)	0.273589	0.741817	0.143819	1.5374
	Male	727.97(572.21,924.64)	891.94(680.40,1120.23)	1573.02(1152.97,2029.97)	1746.65(1226.83,2329.59)	0.225243	0.763594	0.11038	1.39934
	Female	248.86(185.80,326.56)	352.14(264.44,454.86)	593.94(441.76,785.21)	731.96(517.89,1000.14)	0.415012	0.686659	0.23238	1.94125
Malta	Both	894.53(808.94,991.58)	1221.68(1105.59,1346.84)	1499.17(1320.40,1650.64)	1747.63(1506.24,2001.25)	0.365723	0.227138	0.165732	0.953685
	Male	781.11(704.54,862.66)	1018.57(923.63,1118.50)	1183.93(1054.58,1305.14)	1310.74(1132.24,1494.09)	0.304003	0.162345	0.107109	0.678048
	Female	113.42(100.43,128.58)	203.11(175.70,232.20)	315.24(261.89,361.00)	436.89(358.87,518.33)	0.790778	0.552065	0.385896	2.85197
Marshall Islands	Both	23.77(17.47,34.52)	23.62(16.41,33.63)	31.42(21.51,44.33)	46.89(31.09,65.83)	-0.00631048	0.330229	0.492362	0.972655
	Male	17.97(11.57,28.34)	17.65(11.22,28.53)	23.80(14.87,37.02)	35.46(21.68,55.87)	-0.0178075	0.348442	0.489916	0.973289
	Female	5.80(4.36,7.66)	5.97(3.74,8.07)	7.63(4.70,10.92)	11.43(6.79,16.89)	0.0293103	0.278057	0.498034	0.97069
Mauritania	Both	506.73(379.73,643.11)	578.66(456.44,747.85)	854.71(636.99,1108.17)	1121.75(815.10,1540.83)	0.141949	0.47705	0.312433	1.2137
	Male	356.58(270.04,457.52)	405.57(306.83,526.18)	604.74(433.46,803.14)	794.68(562.75,1126.87)	0.137389	0.491087	0.314085	1.22862
	Female	150.15(99.33,205.36)	173.09(133.96,224.56)	249.97(183.30,332.26)	327.08(228.58,460.55)	0.152781	0.444162	0.308477	1.17835
Mauritius	Both	616.11(563.55,673.46)	1009.39(931.73,1095.51)	1017.91(922.38,1111.44)	1352.95(1219.66,1481.57)	0.638328	0.00844074	0.329145	1.19596
	Male	437.50(394.59,481.54)	714.46(651.34,782.13)	716.38(636.81,789.73)	930.61(826.32,1032.00)	0.633051	0.00268734	0.299045	1.12711
	Female	178.61(159.17,200.26)	294.93(262.98,329.49)	301.53(266.60,338.82)	422.33(369.50,482.10)	0.651251	0.0223782	0.400623	1.36454
Mexico	Both	43020.37(41344.10,44347.56)	62961.22(59941.85,64953.99)	66436.35(63105.85,68755.95)	75348.19(67566.56,83605.43)	0.463521	0.0551948	0.134141	0.751454
	Male	29522.14(28355.30,30514.78)	43144.38(41219.36,44526.82)	43081.36(41046.55,44616.46)	47142.02(40135.84,54746.85)	0.461425	-0.00146068	0.0942556	0.596836
	Female	13498.23(12768.22,14161.10)	19816.84(18658.54,20687.70)	23354.99(21861.71,24402.11)	28206.18(24515.90,31891.91)	0.468107	0.178543	0.207715	1.08962
Micronesia (Federated States of)	Both	84.37(63.26,113.28)	86.09(65.01,119.05)	79.20(57.26,108.78)	100.68(71.35,139.61)	0.0203864	-0.0800325	0.271212	0.193315
	Male	59.62(42.25,86.28)	58.55(41.03,87.52)	51.00(34.53,76.00)	66.57(44.71,101.67)	-0.017947	-0.12895	0.305294	0.116572
	Female	24.75(18.24,32.69)	27.53(20.12,37.06)	28.20(20.27,37.42)	34.11(23.59,46.15)	0.112323	0.0243371	0.209574	0.378182
Monaco	Both	293.90(226.88,381.54)	540.74(430.35,653.08)	549.44(446.15,656.60)	594.93(470.12,734.19)	0.839878	0.0160891	0.0827934	1.02426
	Male	216.10(168.06,277.56)	350.69(285.11,426.14)	343.44(277.19,411.38)	366.58(292.51,452.71)	0.622814	-0.0206735	0.0673771	0.696344
	Female	77.81(52.61,103.91)	190.04(139.59,242.10)	206.00(157.85,264.81)	228.36(171.32,291.72)	1.44236	0.0839823	0.108544	1.93484
Mongolia	Both	1935.59(1495.02,2498.27)	1837.75(1314.57,2442.23)	2222.62(1711.01,2820.38)	2434.85(1847.85,3208.08)	-0.0505479	0.209425	0.0954864	0.257937
	Male	1485.14(1119.83,1937.38)	1413.16(1009.08,1868.18)	1672.09(1288.00,2113.19)	1757.57(1341.01,2315.79)	-0.0484668	0.183228	0.0511217	0.183437
	Female	450.44(311.64,630.72)	424.59(283.50,595.87)	550.53(398.30,733.19)	677.28(476.69,899.81)	-0.0573883	0.296616	0.230233	0.503596
Montenegro	Both	1327.79(1046.82,1642.27)	2639.28(2194.59,3135.53)	3119.61(2445.09,3860.11)	3328.11(2516.79,4289.16)	0.987724	0.181993	0.0668353	1.5065
	Male	1007.23(795.70,1248.98)	2006.69(1639.07,2426.14)	2307.00(1797.36,2904.27)	2390.98(1770.68,3124.25)	0.992286	0.149654	0.0364023	1.37382
	Female	320.57(227.32,445.43)	632.59(510.31,766.90)	812.61(611.15,1034.63)	937.13(686.92,1223.14)	0.973329	0.284576	0.153235	1.92332
Morocco	Both	11452.24(9068.61,14637.17)	15676.53(12597.97,19679.06)	25286.80(17946.04,33319.25)	30283.77(22284.92,37603.57)	0.368861	0.613036	0.197612	1.64435
	Male	10880.08(8355.45,13971.87)	14617.62(11591.35,18547.62)	23454.36(16432.19,31433.66)	28151.33(20371.76,35350.53)	0.343521	0.604527	0.20026	1.58742
	Female	572.16(402.63,777.07)	1058.91(815.08,1394.97)	1832.44(1325.26,2503.67)	2132.44(1512.62,2923.45)	0.850724	0.730496	0.163716	2.727
Mozambique	Both	1921.47(1534.13,2346.83)	2670.46(2195.62,3275.93)	3799.51(2964.71,4738.76)	4296.99(3126.39,5717.26)	0.389801	0.422792	0.130933	1.2363
	Male	1333.85(995.97,1659.93)	1833.09(1495.59,2252.34)	2471.25(1914.34,3139.83)	2669.18(1993.89,3549.18)	0.374285	0.348133	0.0800931	1.00111
	Female	587.63(448.67,778.01)	837.38(644.82,1101.76)	1328.27(932.82,1814.80)	1627.81(1031.03,2408.98)	0.425012	0.586221	0.225511	1.77013
Myanmar	Both	27160.56(19812.03,38211.48)	41621.10(31174.64,56028.12)	46236.09(35812.03,58537.70)	55860.05(43497.43,72578.36)	0.532409	0.110881	0.208148	1.05666
	Male	19732.75(13275.74,30336.13)	28582.96(20019.40,41616.47)	30197.17(21423.35,39507.70)	35787.60(23739.86,47223.45)	0.448504	0.0564746	0.185131	0.813614
	Female	7427.81(5389.75,10520.91)	13038.15(9785.01,17496.97)	16038.92(11968.87,22385.94)	20072.45(14447.38,28605.73)	0.755315	0.230153	0.251484	1.70234
Namibia	Both	165.14(129.08,203.95)	305.92(250.51,364.61)	371.17(295.14,459.19)	420.16(326.16,525.87)	0.852489	0.213291	0.131988	1.54427
	Male	106.26(81.37,139.48)	186.11(147.96,230.83)	216.63(171.89,273.05)	237.30(187.06,304.52)	0.751459	0.163989	0.0954161	1.2332
	Female	58.88(40.36,79.24)	119.81(89.31,155.49)	154.54(108.64,204.62)	182.86(127.05,246.37)	1.03482	0.289876	0.183254	2.10564
Nauru	Both	8.96(4.95,12.64)	10.31(5.30,13.41)	10.34(5.27,13.36)	11.85(6.44,15.21)	0.15067	0.0029098	0.146035	0.322545
	Male	7.04(3.26,10.28)	7.59(3.36,11.09)	7.05(3.12,9.61)	7.50(3.49,10.33)	0.078125	-0.0711462	0.0638298	0.0653409
	Female	1.92(1.11,3.49)	2.72(1.63,3.95)	3.29(1.91,5.05)	4.34(2.43,6.42)	0.416667	0.209559	0.319149	1.26042
Nepal	Both	2379.37(1510.54,3576.73)	3617.13(2382.56,5344.75)	6802.14(4982.57,9604.97)	8591.31(5977.64,12110.65)	0.520205	0.880535	0.26303	2.61075
	Male	1855.02(1169.19,2697.66)	2605.41(1804.88,3754.65)	4785.86(3533.40,6591.25)	5806.54(4195.70,8006.43)	0.404519	0.836893	0.21327	2.13018
	Female	524.36(235.16,1001.29)	1011.72(535.24,1940.94)	2016.28(1223.89,3314.22)	2784.77(1647.69,4613.38)	0.929438	0.992923	0.381143	4.3108
Netherlands	Both	76935.05(72185.51,81619.14)	88401.40(82135.98,93886.99)	101082.75(91733.08,107762.45)	114209.30(101221.96,125273.06)	0.149039	0.143452	0.129859	0.48449
	Male	66973.21(62986.25,71056.97)	64719.33(60344.21,69069.25)	64812.16(59356.82,69410.83)	71104.44(63926.22,77391.97)	-0.0336535	0.00143435	0.0970849	0.0616848
	Female	9961.84(8836.32,10964.62)	23682.07(21033.61,25910.03)	36270.59(31425.05,39644.44)	43104.86(36370.50,48661.23)	1.37728	0.531563	0.188425	3.327
New Zealand	Both	11416.31(10519.80,12325.70)	13868.56(12631.81,14756.00)	16242.09(14516.62,17529.46)	18695.15(16521.19,20594.59)	0.214802	0.171145	0.151031	0.637583
	Male	7801.76(7175.79,8486.10)	8606.57(7955.15,9260.85)	8832.64(8089.05,9573.36)	9576.80(8498.29,10646.13)	0.103157	0.0262671	0.0842511	0.227518
	Female	3614.55(3235.20,3977.24)	5261.99(4617.36,5729.43)	7409.45(6399.54,8105.50)	9118.36(7778.11,10191.05)	0.45578	0.408108	0.230639	1.52268
Nicaragua	Both	567.33(484.42,660.91)	1274.78(1110.30,1468.41)	1518.27(1300.50,1713.66)	1735.39(1377.13,2135.86)	1.24698	0.191006	0.143005	2.05887
	Male	381.70(312.79,455.36)	830.14(702.28,980.50)	902.19(743.63,1045.87)	1001.04(768.34,1283.72)	1.17485	0.0867926	0.109567	1.62258
	Female	185.63(148.55,228.83)	444.63(374.16,525.10)	616.08(516.28,724.74)	734.35(568.52,944.79)	1.39525	0.385602	0.191972	2.95599
Niger	Both	624.84(428.35,949.99)	927.88(637.95,1444.07)	1737.80(1201.31,2787.49)	2215.22(1563.27,3746.06)	0.484988	0.872871	0.274727	2.54526
	Male	512.29(318.90,819.33)	751.69(469.38,1226.74)	1380.47(877.52,2305.22)	1712.35(1155.41,2900.27)	0.467313	0.836488	0.240411	2.34254
	Female	112.55(69.90,181.29)	176.19(110.85,279.75)	357.33(220.00,627.11)	502.87(314.66,865.71)	0.565438	1.02809	0.407299	3.46797
Nigeria	Both	3643.47(2616.46,4667.94)	5090.60(3869.69,6561.47)	7432.99(6028.22,9275.08)	8071.64(6706.75,9870.61)	0.397185	0.46014	0.085921	1.21537
	Male	2733.69(1833.28,3670.71)	4012.77(2774.71,5398.51)	5413.15(3968.82,7318.50)	5427.57(4113.30,7167.54)	0.467895	0.348981	0.00266388	0.985437
	Female	909.78(573.02,1307.15)	1077.83(762.78,1470.22)	2019.84(1539.21,2609.56)	2644.08(1976.66,3451.59)	0.184715	0.873988	0.309054	1.90629
Niue	Both	4.49(3.34,5.71)	5.21(3.76,6.64)	5.11(3.69,6.68)	4.84(3.46,6.50)	0.160356	-0.0191939	-0.0528376	0.077951
	Male	2.72(1.98,3.45)	3.49(2.39,4.54)	3.23(2.29,4.29)	2.97(2.16,4.03)	0.283088	-0.0744986	-0.0804954	0.0919118
	Female	1.78(1.32,2.34)	1.72(1.19,2.34)	1.88(1.31,2.60)	1.87(1.28,2.59)	-0.0337079	0.0930233	-0.00531915	0.0505618
North Macedonia	Both	2555.18(2163.75,3038.32)	5443.24(4732.88,6234.71)	6667.06(5668.15,7815.77)	6616.26(5195.71,8228.55)	1.13028	0.224833	-0.00761955	1.58935
	Male	2123.86(1795.79,2519.22)	4352.56(3765.27,5010.08)	5213.41(4398.18,6106.00)	5073.73(3943.32,6296.57)	1.04936	0.19778	-0.0267924	1.38892
	Female	431.31(335.46,548.60)	1090.68(885.13,1294.45)	1453.65(1164.20,1757.97)	1542.53(1176.04,1985.55)	1.52876	0.332792	0.0611426	2.57638
Northern Mariana Islands	Both	33.15(27.72,39.94)	60.53(52.30,69.62)	77.94(64.94,89.36)	119.87(98.07,140.05)	0.825943	0.287626	0.537978	2.61599
	Male	25.80(21.22,31.17)	47.48(40.32,55.19)	59.23(47.75,69.64)	91.16(72.68,110.60)	0.84031	0.247473	0.539085	2.53333
	Female	7.35(5.39,9.83)	13.05(10.29,16.24)	18.71(14.69,23.21)	28.71(22.06,35.65)	0.77551	0.433716	0.534474	2.90612
Norway	Both	14321.74(13369.33,14915.72)	18697.84(17208.51,19651.60)	20811.80(18644.81,22082.57)	26130.75(23150.23,27919.14)	0.305556	0.113059	0.255574	0.824551
	Male	10238.16(9746.40,10647.61)	11722.58(10987.38,12307.25)	11777.11(10830.70,12365.53)	13618.89(12324.37,14528.90)	0.144989	0.00465171	0.156386	0.330209
	Female	4083.57(3678.66,4331.20)	6975.26(6157.88,7515.51)	9034.69(7769.96,9772.02)	12511.85(10807.69,13617.25)	0.708128	0.295248	0.384868	2.06395
Oman	Both	227.20(151.25,319.07)	309.72(244.82,392.44)	452.13(357.62,568.29)	451.11(337.05,606.44)	0.363204	0.459802	-0.00225599	0.985519
	Male	192.21(122.21,274.04)	257.36(196.52,333.14)	361.17(284.09,470.59)	343.31(247.56,477.98)	0.338952	0.403365	-0.0494504	0.786119
	Female	34.99(20.07,55.65)	52.36(40.44,66.61)	90.97(64.90,116.88)	107.81(73.06,151.58)	0.496428	0.737395	0.185116	2.08117
Pakistan	Both	42953.04(33230.04,52076.22)	62584.54(51123.92,74885.02)	75599.23(57679.21,95653.02)	85732.82(64618.99,112828.39)	0.457046	0.207954	0.134044	0.995966
	Male	38254.30(28913.94,46900.45)	53807.78(43019.18,64882.82)	62925.82(46708.86,82067.93)	69860.69(51053.15,92447.71)	0.406581	0.169456	0.110207	0.826218
	Female	4698.74(3683.65,5884.23)	8776.76(6785.70,11026.28)	12673.41(9234.16,16839.46)	15872.13(10634.07,22785.49)	0.867896	0.443974	0.252396	2.37795
Palau	Both	34.07(27.09,43.30)	45.03(36.70,54.28)	48.15(39.50,58.08)	63.12(49.85,79.76)	0.321691	0.0692871	0.310903	0.852656
	Male	17.12(13.22,21.77)	20.74(16.70,25.59)	18.14(14.67,22.82)	25.10(18.95,32.17)	0.211449	-0.125362	0.383682	0.466121
	Female	16.95(12.71,22.14)	24.29(19.12,29.98)	30.01(23.93,37.03)	38.03(29.81,47.42)	0.433038	0.235488	0.267244	1.24366
Palestine	Both	1215.29(921.30,1580.02)	1978.65(1633.82,2337.19)	2236.16(1906.73,2559.72)	2670.21(2148.25,3195.95)	0.62813	0.130144	0.194105	1.19718
	Male	1036.32(752.61,1360.76)	1634.26(1337.44,1965.63)	1717.82(1434.98,1991.90)	2067.42(1651.87,2529.82)	0.576984	0.0511302	0.203514	0.994963
	Female	178.97(120.08,263.15)	344.38(268.34,432.28)	518.33(429.69,618.50)	602.79(462.91,740.99)	0.924233	0.505111	0.162946	2.36811
Panama	Both	1424.61(1288.77,1575.92)	2364.87(2146.15,2591.21)	2977.56(2687.04,3251.57)	3171.53(2437.85,3820.55)	0.660012	0.25908	0.0651439	1.22624
	Male	1039.42(930.78,1149.30)	1614.86(1472.49,1772.24)	2019.22(1833.61,2220.46)	2080.28(1586.08,2529.28)	0.553616	0.250399	0.0302394	1.00139
	Female	385.18(340.23,437.01)	750.01(664.71,832.04)	958.33(834.04,1053.97)	1091.25(841.81,1314.01)	0.947168	0.277756	0.1387	1.83309
Papua New Guinea	Both	1427.80(894.98,2399.10)	2461.49(1574.85,4003.58)	3609.96(2310.22,6004.14)	4780.78(3003.13,7779.34)	0.723974	0.466575	0.32433	2.34835
	Male	1099.20(670.36,1830.42)	1850.46(1179.45,3120.20)	2746.46(1743.98,4475.03)	3589.13(2243.96,5929.16)	0.683461	0.484204	0.30682	2.26522
	Female	328.60(158.16,615.56)	611.03(308.15,1046.59)	863.50(438.29,1558.07)	1191.65(624.88,2059.89)	0.859495	0.413188	0.380023	2.62645
Paraguay	Both	1423.13(1186.63,1715.57)	3601.36(3024.43,4268.70)	5606.48(4597.31,6702.81)	6615.80(4944.52,8876.69)	1.53059	0.556767	0.180027	3.64877
	Male	1090.89(873.74,1351.88)	2791.05(2260.46,3397.00)	4274.53(3358.98,5226.91)	5037.87(3622.27,6890.24)	1.55851	0.531513	0.178579	3.61813
	Female	332.23(263.53,423.92)	810.30(643.14,1011.38)	1331.95(1059.04,1697.53)	1577.93(1135.62,2146.39)	1.43897	0.643774	0.184677	3.74951
Peru	Both	11998.34(9896.61,14349.22)	16520.41(14031.21,19330.52)	21808.28(18229.88,25955.65)	29864.02(21413.95,38295.24)	0.376891	0.320081	0.369389	1.48901
	Male	7959.47(6465.90,9505.53)	9675.11(8002.55,11793.01)	12018.74(9620.10,14692.51)	16324.09(11706.42,21177.82)	0.215547	0.242233	0.35822	1.0509
	Female	4038.87(3212.74,4879.64)	6845.30(5561.76,8238.47)	9789.54(7996.11,11874.53)	13539.93(9252.85,18368.24)	0.694855	0.430111	0.383102	2.35241
Philippines	Both	28063.40(25216.45,31796.12)	44806.17(41220.70,48249.73)	61724.35(57591.23,66065.61)	77603.06(65438.64,91252.08)	0.596605	0.377586	0.257252	1.76528
	Male	19765.52(17511.65,22572.25)	31015.02(28157.66,33960.45)	41546.77(37901.93,45220.35)	50918.40(40519.41,63428.43)	0.569148	0.339569	0.225568	1.57612
	Female	8297.87(7204.34,9815.27)	13791.15(12468.48,15187.10)	20177.58(18397.05,22011.30)	26684.66(21848.58,32488.13)	0.662011	0.463082	0.322491	2.21584
Poland	Both	95497.73(91997.26,98577.31)	183496.81(176072.83,190085.48)	197139.22(186357.43,205053.60)	248864.89(225192.74,270951.33)	0.921478	0.0743469	0.262381	1.60598
	Male	73379.24(70678.80,75733.66)	139997.58(134948.54,144409.65)	136446.84(129921.94,141604.66)	159623.09(143122.64,175991.97)	0.907864	-0.0253629	0.169856	1.17532
	Female	22118.49(20832.78,23197.62)	43499.24(40128.11,45741.25)	60692.38(54938.12,64101.14)	89241.80(78618.98,98564.42)	0.966646	0.395252	0.470395	3.03471
Portugal	Both	20212.33(18470.42,22036.43)	30847.69(28298.52,33164.36)	36629.95(32861.04,39971.83)	39624.91(34197.31,44190.02)	0.526182	0.187445	0.0817626	0.960433
	Male	15501.60(14145.62,17053.57)	24288.91(22183.85,26359.40)	27542.22(24667.05,30352.98)	29531.99(25909.51,33137.84)	0.566865	0.133942	0.0722444	0.905093
	Female	4710.73(4265.98,5111.90)	6558.78(5936.72,7091.31)	9087.74(7623.43,10113.17)	10092.92(8215.86,11464.28)	0.392307	0.385584	0.110608	1.14254
Puerto Rico	Both	5090.15(4720.21,5435.31)	6074.38(5622.27,6551.91)	6482.28(5895.09,7012.16)	6712.00(5546.30,7922.57)	0.19336	0.0671509	0.0354381	0.318625
	Male	3461.16(3158.87,3784.18)	3775.64(3446.48,4127.23)	3938.05(3555.32,4344.38)	4003.56(3319.40,4742.98)	0.0908597	0.0430152	0.0166351	0.15671
	Female	1628.99(1474.27,1784.62)	2298.74(2066.18,2503.04)	2544.22(2218.67,2789.98)	2708.43(2176.77,3260.11)	0.411144	0.106789	0.0645424	0.662644
Qatar	Both	103.90(82.39,129.73)	204.98(161.70,258.12)	299.90(239.57,390.34)	389.73(291.82,550.33)	0.972859	0.46307	0.299533	2.75101
	Male	90.02(70.74,112.80)	174.72(135.29,221.05)	240.45(183.44,318.87)	298.71(213.08,435.28)	0.940902	0.376202	0.242296	2.31826
	Female	13.88(9.72,19.36)	30.26(23.21,40.15)	59.45(43.08,77.52)	91.02(62.52,126.53)	1.18012	0.96464	0.531034	5.55764
Republic of Korea	Both	43110.42(38080.84,48828.15)	126919.12(113918.49,140284.93)	196092.34(170514.35,219039.66)	224867.43(185777.73,264433.80)	1.94405	0.545018	0.146743	4.21608
	Male	29502.20(25501.07,33762.84)	87947.75(79355.43,97121.71)	142304.06(126205.86,159742.95)	161987.71(136420.31,188438.40)	1.98106	0.618052	0.138321	4.4907
	Female	13608.22(11155.76,16872.90)	38971.37(33274.13,45237.82)	53788.27(41483.27,63513.11)	62879.72(45222.40,79339.67)	1.86381	0.3802	0.169023	3.62072
Republic of Moldova	Both	5410.39(5026.68,5815.81)	4384.47(3969.41,4824.78)	5334.73(4911.33,5772.27)	5803.68(5112.60,6532.33)	-0.18962	0.216733	0.0879051	0.0726916
	Male	3860.18(3542.40,4171.42)	3241.00(2868.39,3609.38)	3888.94(3498.33,4251.61)	4184.11(3625.01,4834.16)	-0.160402	0.19992	0.0758999	0.0839158
	Female	1550.21(1381.38,1723.69)	1143.47(1000.87,1290.33)	1445.80(1284.09,1624.82)	1619.57(1349.05,1924.43)	-0.262377	0.264397	0.12019	0.0447423
Romania	Both	21834.80(19878.29,23903.38)	51935.89(47822.46,56652.28)	67091.93(61848.10,72377.80)	73267.74(64670.87,82767.50)	1.37858	0.291822	0.09205	2.35555
	Male	15808.27(14173.83,17582.21)	38924.91(35163.55,43196.84)	48840.22(44220.06,53446.99)	52007.22(45274.14,59506.63)	1.46231	0.254729	0.0648441	2.28987
	Female	6026.54(5482.35,6513.17)	13010.98(11958.58,14136.51)	18251.71(16585.43,19665.60)	21260.52(18300.58,24332.87)	1.15895	0.402793	0.164851	2.52782
Russian Federation	Both	266659.69(257570.31,273547.62)	347247.00(337922.20,354689.26)	326990.51(313460.47,334516.98)	346355.83(317099.44,375320.05)	0.30221	-0.0583345	0.0592229	0.298868
	Male	190624.04(185332.84,195384.03)	271098.59(264746.89,276602.38)	246306.96(238081.60,251730.27)	253316.54(225154.63,279248.61)	0.422164	-0.0914488	0.0284587	0.32888
	Female	76035.65(72396.93,78652.96)	76148.42(72998.87,78974.26)	80683.55(75582.86,83386.63)	93039.29(83465.86,101604.64)	0.00148312	0.0595565	0.153138	0.223627
Rwanda	Both	1181.61(874.24,1489.22)	1135.77(836.95,1491.29)	1739.78(1271.52,2513.31)	2448.73(1658.84,3406.79)	-0.0387945	0.531807	0.407494	1.07237
	Male	824.95(549.84,1118.09)	755.61(502.84,1011.18)	1098.44(581.66,1628.36)	1533.43(785.49,2299.20)	-0.0840536	0.453713	0.396007	0.858816
	Female	356.66(240.73,504.08)	380.17(219.39,542.26)	641.33(339.18,996.06)	915.30(474.86,1423.39)	0.0659171	0.686956	0.42719	1.56631
Saint Kitts and Nevis	Both	40.43(37.10,43.79)	33.71(31.04,36.60)	31.33(28.25,34.24)	39.62(33.35,45.60)	-0.166213	-0.0706022	0.264603	-0.0200346
	Male	26.32(23.78,29.45)	21.99(20.01,24.18)	17.78(15.86,19.72)	24.54(20.55,29.52)	-0.164514	-0.191451	0.380202	-0.0676292
	Female	14.10(12.57,15.94)	11.72(10.46,13.19)	13.55(11.91,15.20)	15.08(12.66,17.70)	-0.168794	0.156143	0.112915	0.0695035
Saint Lucia	Both	94.13(85.94,102.77)	124.03(112.71,135.63)	137.31(122.07,152.36)	190.24(156.65,227.17)	0.317646	0.107071	0.385478	1.02103
	Male	66.18(59.98,73.08)	87.94(79.25,97.33)	94.17(83.55,105.40)	126.12(102.11,151.87)	0.3288	0.0708438	0.33928	0.905712
	Female	27.96(25.05,31.21)	36.09(31.79,40.33)	43.14(37.46,49.04)	64.12(52.02,77.06)	0.290773	0.195345	0.486324	1.29328
Saint Vincent and the Grenadines	Both	58.01(52.98,63.51)	60.45(55.85,64.93)	81.70(74.96,88.54)	90.49(80.55,102.91)	0.0420617	0.35153	0.107589	0.559903
	Male	37.62(33.52,41.78)	38.34(34.77,41.78)	52.72(47.76,57.92)	58.95(52.46,67.53)	0.0191388	0.375065	0.118171	0.566986
	Female	20.39(18.21,22.73)	22.11(19.81,24.68)	28.98(26.16,32.64)	31.54(26.43,37.43)	0.0843551	0.310719	0.0883368	0.546837
Samoa	Both	44.92(36.36,54.06)	63.54(50.27,78.31)	69.72(53.59,85.92)	74.78(55.96,95.61)	0.414515	0.0972616	0.072576	0.664737
	Male	38.44(30.92,47.63)	52.45(40.37,66.82)	55.38(41.96,69.71)	59.50(43.79,76.47)	0.364464	0.0558627	0.0743951	0.547867
	Female	6.47(4.90,8.64)	11.09(7.80,14.87)	14.34(9.28,20.17)	15.28(9.59,22.14)	0.714065	0.293057	0.0655509	1.36167
San Marino	Both	113.75(93.51,134.22)	153.89(129.11,180.33)	179.18(144.83,215.41)	120.75(80.72,167.82)	0.352879	0.164338	-0.326097	0.0615385
	Male	91.74(73.68,110.31)	122.80(101.18,145.38)	137.36(110.78,168.30)	89.76(61.33,124.94)	0.338566	0.118567	-0.346535	-0.0215827
	Female	22.01(16.42,28.62)	31.09(23.28,39.35)	41.81(30.49,53.56)	30.99(18.82,44.76)	0.41254	0.344805	-0.25879	0.407996
Sao Tome and Principe	Both	58.94(47.41,71.53)	88.44(73.29,109.61)	113.76(86.58,147.32)	119.15(91.31,156.03)	0.500509	0.286296	0.0473805	1.02155
	Male	45.09(34.67,56.26)	69.31(54.79,88.43)	87.51(65.41,117.05)	91.45(69.04,125.34)	0.537148	0.262588	0.0450234	1.02817
	Female	13.85(10.64,17.49)	19.13(13.73,26.19)	26.26(16.46,39.40)	27.69(16.51,43.62)	0.381227	0.372713	0.0544554	0.999278
Saudi Arabia	Both	2052.80(1541.77,2650.26)	3523.33(2989.51,4140.17)	3973.49(3314.71,4856.09)	4813.42(3811.32,5976.41)	0.716353	0.127765	0.211383	1.34481
	Male	1702.15(1256.01,2240.18)	2763.17(2332.19,3260.65)	3201.83(2585.67,3953.57)	3933.75(3012.83,5010.26)	0.623341	0.158752	0.228594	1.31105
	Female	350.65(257.16,466.21)	760.16(600.89,957.88)	771.66(599.64,976.91)	879.68(607.96,1196.59)	1.16786	0.0151284	0.139984	1.50871
Senegal	Both	1485.31(1142.48,1895.24)	2245.47(1755.33,2874.86)	3396.59(2640.49,4477.85)	4216.66(3156.39,5481.17)	0.511785	0.512641	0.241439	1.83891
	Male	1217.20(885.42,1602.48)	1770.94(1347.61,2357.93)	2590.53(1977.31,3519.54)	3156.98(2298.33,4231.89)	0.454929	0.462799	0.218662	1.59364
	Female	268.11(186.88,366.70)	474.53(336.23,637.72)	806.06(602.77,1063.52)	1059.68(791.43,1400.93)	0.769908	0.698649	0.314642	2.95241
Serbia	Both	18854.22(15197.29,23292.30)	37839.57(33274.10,42830.96)	40761.65(35541.09,47551.31)	45049.70(35374.69,55818.78)	1.00695	0.0772229	0.105198	1.38937
	Male	14185.97(11432.39,17384.41)	28524.99(24736.74,32525.40)	29251.77(25283.84,34199.67)	31610.15(24507.41,39151.91)	1.01079	0.0254787	0.0806235	1.22827
	Female	4668.25(3403.89,6266.37)	9314.58(7580.48,11169.00)	11509.88(9527.83,13838.66)	13439.55(10056.91,17353.36)	0.995304	0.235684	0.167653	1.87893
Seychelles	Both	82.01(70.85,94.85)	103.19(89.14,118.23)	96.17(82.22,110.07)	113.46(94.56,134.35)	0.258261	-0.0680298	0.179786	0.38349
	Male	65.40(55.05,77.24)	76.46(64.13,90.24)	66.25(53.86,78.49)	82.52(67.29,101.66)	0.169113	-0.133534	0.245585	0.261774
	Female	16.61(13.65,20.28)	26.72(22.19,32.09)	29.93(25.20,35.80)	30.94(24.77,38.68)	0.608669	0.120135	0.0337454	0.862733
Sierra Leone	Both	946.59(731.19,1253.99)	925.74(693.78,1267.16)	1280.26(922.85,1730.87)	1504.27(1050.67,2050.65)	-0.0220264	0.382958	0.174972	0.589146
	Male	791.01(601.69,1050.04)	731.93(539.95,1032.72)	964.24(673.34,1380.33)	1125.18(776.34,1592.44)	-0.0746893	0.317394	0.166909	0.42246
	Female	155.58(108.84,219.43)	193.81(149.54,253.03)	316.02(227.55,419.62)	379.08(250.63,529.27)	0.245726	0.630566	0.199544	1.43656
Singapore	Both	5332.18(4937.65,5770.04)	7402.25(6843.46,7891.38)	9003.64(8118.61,9788.01)	12636.33(11151.98,14141.26)	0.388222	0.216338	0.403469	1.36982
	Male	3632.71(3330.86,3971.31)	5049.10(4638.95,5423.56)	6187.74(5619.34,6794.80)	8031.24(7133.77,9047.93)	0.389899	0.225513	0.297928	1.21081
	Female	1699.47(1551.27,1832.67)	2353.14(2126.21,2522.96)	2815.90(2434.03,3084.60)	4605.09(3898.82,5146.46)	0.384632	0.196656	0.635388	1.70972
Slovakia	Both	12563.96(10563.01,14686.41)	15673.66(14045.22,17599.97)	15402.48(12887.59,18031.49)	18133.85(14169.02,22262.92)	0.24751	-0.0173016	0.177333	0.443323
	Male	10337.73(8718.58,12006.86)	12254.56(10833.98,13821.81)	11508.11(9561.33,13869.69)	13508.79(10361.09,16722.85)	0.185421	-0.060912	0.17385	0.306746
	Female	2226.23(1714.59,2795.06)	3419.10(2898.18,4069.02)	3894.37(2993.41,4800.44)	4625.06(3479.16,6133.49)	0.535825	0.139004	0.187627	1.07753
Slovenia	Both	4344.39(3964.42,4704.44)	9170.51(8411.18,9937.72)	9793.14(8877.91,10601.30)	10833.41(9262.25,12193.51)	1.11089	0.0678948	0.106224	1.49366
	Male	3228.51(2915.20,3545.28)	6652.39(6031.55,7304.10)	6742.75(6099.52,7367.19)	7149.69(6131.72,8158.79)	1.06051	0.0135831	0.0603522	1.21455
	Female	1115.88(996.34,1211.77)	2518.13(2269.00,2761.38)	3050.39(2653.51,3369.96)	3683.73(2974.23,4316.88)	1.25663	0.211371	0.207626	2.30119
Solomon Islands	Both	118.66(85.35,157.32)	196.86(148.49,263.26)	273.08(216.12,349.90)	304.77(235.03,392.22)	0.659026	0.387179	0.116047	1.56843
	Male	98.69(71.02,132.69)	152.64(113.10,210.48)	199.51(153.07,255.59)	217.15(163.82,284.18)	0.546661	0.307062	0.0884166	1.20032
	Female	19.97(13.02,29.47)	44.22(31.27,60.22)	73.56(55.29,96.33)	87.62(66.56,117.71)	1.21432	0.663501	0.191136	3.38758
Somalia	Both	458.63(301.66,771.02)	617.89(404.56,1099.43)	939.62(611.71,1671.09)	1188.97(756.50,2141.50)	0.347252	0.520691	0.265373	1.59244
	Male	356.05(222.50,639.61)	447.03(267.65,869.74)	675.25(404.14,1294.96)	850.28(495.37,1690.08)	0.255526	0.510525	0.259208	1.38809
	Female	102.58(59.53,165.45)	170.86(109.20,267.62)	264.36(160.39,425.23)	338.68(208.48,550.33)	0.665627	0.547232	0.281132	2.30162
South Africa	Both	18544.87(15824.34,22812.24)	36202.39(33719.76,38603.52)	46296.21(42702.87,49827.85)	50076.76(44934.93,55476.58)	0.952151	0.278816	0.08166	1.7003
	Male	12364.90(10308.82,15541.84)	23221.26(21527.70,25071.17)	27997.17(25554.34,30474.71)	29684.72(25979.27,33316.57)	0.877998	0.20567	0.0602757	1.40072
	Female	6179.97(4510.31,8612.71)	12981.13(11745.50,14215.12)	18299.03(16193.26,20018.92)	20392.04(17297.21,23518.38)	1.10052	0.409664	0.114378	2.2997
South Sudan	Both	1243.60(792.21,1858.92)	1201.19(828.83,1803.47)	1319.40(899.77,1834.28)	1330.89(948.52,1798.23)	-0.0341026	0.0984107	0.0087085	0.0701914
	Male	1040.57(621.84,1612.41)	1015.47(660.57,1549.89)	1078.33(682.49,1554.06)	1049.55(711.08,1452.29)	-0.0241214	0.0619024	-0.0266894	0.00862989
	Female	203.04(97.78,360.53)	185.72(95.87,333.94)	241.07(142.13,393.63)	281.34(189.74,404.60)	-0.0853034	0.298029	0.167047	0.385638
Spain	Both	118815.81(110452.62,125906.93)	186542.58(173349.83,199229.06)	196341.23(176871.82,213984.28)	193669.52(169242.96,213898.95)	0.570015	0.0525277	-0.0136075	0.629998
	Male	103023.19(95678.32,109884.61)	162324.99(150899.38,173707.70)	162212.79(147380.84,176819.51)	157422.28(139367.57,173499.44)	0.575616	-0.000691206	-0.0295323	0.528028
	Female	15792.62(14078.81,17232.43)	24217.59(20653.90,26580.95)	34128.44(27672.13,38202.47)	36247.24(28907.50,41749.70)	0.533475	0.409242	0.0620831	1.2952
Sri Lanka	Both	5701.03(4800.93,6955.92)	8730.42(7901.02,9735.95)	11802.76(9792.99,13963.65)	14226.01(9366.44,19608.37)	0.531376	0.351912	0.205312	1.49534
	Male	4455.95(3595.13,5775.07)	6238.67(5497.86,7092.15)	8340.59(6612.83,10307.86)	9425.82(5858.23,13510.07)	0.400076	0.336918	0.130114	1.11533
	Female	1245.09(990.46,1535.77)	2491.76(2052.82,2887.30)	3462.17(2845.65,4144.01)	4800.19(3318.91,6571.76)	1.00127	0.389448	0.386469	2.8553
Sudan	Both	4540.45(3070.15,7471.91)	6301.35(4210.20,10183.26)	8619.11(6218.50,12359.14)	10232.00(7020.03,14970.45)	0.387825	0.36782	0.18713	1.25352
	Male	3687.59(2353.10,6410.94)	5119.81(3219.51,8650.35)	6849.55(4706.74,10289.92)	8098.59(5259.23,12421.44)	0.388389	0.337852	0.182354	1.19617
	Female	852.86(568.00,1259.68)	1181.54(821.56,1720.56)	1769.57(1279.82,2430.80)	2133.41(1403.55,3035.96)	0.385386	0.497681	0.205609	1.50148
Suriname	Both	205.25(174.72,240.70)	389.76(336.58,451.69)	527.38(454.47,611.45)	510.37(376.40,676.26)	0.898952	0.353089	-0.0322538	1.48658
	Male	142.46(119.83,168.68)	271.69(230.18,317.89)	339.86(287.64,405.67)	319.12(226.52,431.98)	0.907132	0.250911	-0.0610251	1.24007
	Female	62.79(49.95,79.49)	118.07(95.66,145.32)	187.52(155.85,226.14)	191.24(140.89,255.67)	0.880395	0.58821	0.0198379	2.04571
Sweden	Both	26519.64(24303.15,28441.39)	32971.79(30467.56,35225.76)	41059.71(36571.08,44165.52)	45172.40(38419.25,51199.82)	0.243297	0.245298	0.100164	0.703356
	Male	18184.85(16772.17,19630.29)	19360.06(18013.46,20777.00)	21258.13(19204.09,22836.16)	21375.02(18024.47,24901.73)	0.0646258	0.0980405	0.0054986	0.17543
	Female	8334.79(7484.96,9038.82)	13611.73(12190.39,14790.26)	19801.58(17191.02,21495.87)	23797.38(19540.53,27482.41)	0.633122	0.454744	0.201792	1.85519
Switzerland	Both	21946.87(19966.29,23631.18)	25234.69(22939.32,26978.44)	32849.84(29471.63,35606.07)	34248.67(29665.00,37592.17)	0.149808	0.301773	0.0425826	0.560526
	Male	16241.94(14940.46,17490.58)	17747.41(16420.42,19053.76)	20984.21(18924.99,22639.32)	20988.81(18459.01,23212.40)	0.0926903	0.182382	0.000219212	0.29226
	Female	5704.93(4885.58,6572.06)	7487.27(6405.25,8326.23)	11865.64(9879.05,13445.87)	13259.86(10658.57,15434.24)	0.312421	0.584775	0.117501	1.32428
Syrian Arab Republic	Both	3347.79(2484.72,4236.69)	5591.05(4668.01,6659.84)	7963.81(5920.82,10141.88)	8952.96(6356.69,11787.90)	0.670072	0.424385	0.124206	1.67429
	Male	2630.60(1920.86,3360.45)	4289.49(3546.47,5159.58)	5899.85(4338.01,7542.92)	6550.59(4596.23,8691.46)	0.630613	0.37542	0.110298	1.49015
	Female	717.19(453.67,1025.70)	1301.56(1042.23,1600.85)	2063.96(1441.14,2770.21)	2402.38(1489.19,3387.55)	0.814805	0.585759	0.163966	2.34971
Taiwan (Province of China)	Both	26666.51(25004.54,28228.91)	76590.94(71926.81,80980.71)	91133.36(84249.62,96559.00)	95035.39(84091.08,103843.05)	1.87218	0.189871	0.0428167	2.56385
	Male	19240.07(17830.38,20512.70)	56227.35(52711.36,59923.38)	59239.72(54950.69,63244.41)	59627.97(53194.16,65054.99)	1.92241	0.0535748	0.00655388	2.09916
	Female	7426.44(6845.82,8072.32)	20363.59(18582.33,21821.48)	31893.65(28407.56,34432.66)	35407.42(29722.66,39880.51)	1.74204	0.56621	0.110171	3.76775
Tajikistan	Both	1901.36(1506.45,2341.56)	1994.57(1428.33,2775.27)	1705.57(1184.81,2328.43)	1862.19(1250.00,2680.71)	0.0490228	-0.144893	0.0918285	-0.020601
	Male	1252.41(987.19,1537.97)	1432.01(1006.44,2017.77)	1231.32(810.45,1720.89)	1289.18(857.15,1872.19)	0.143404	-0.140146	0.0469902	0.0293594
	Female	648.95(479.96,844.32)	562.56(379.51,801.83)	474.24(316.13,708.77)	573.02(352.98,899.88)	-0.133123	-0.156997	0.208291	-0.117004
Thailand	Both	64762.97(52781.41,77733.65)	122405.64(103998.68,142279.21)	150991.26(130262.10,174653.46)	209260.16(160881.53,259032.45)	0.890056	0.233532	0.385909	2.23117
	Male	44862.80(33564.34,56331.77)	79828.16(64786.72,97589.46)	95848.01(80437.95,115171.69)	133497.64(100731.32,170637.55)	0.779384	0.200679	0.392806	1.97569
	Female	19900.16(14683.91,24870.12)	42577.48(34505.57,52242.46)	55143.24(43739.66,66006.98)	75762.52(55521.43,97721.30)	1.13955	0.295127	0.373922	2.80713
Timor-Leste	Both	143.30(99.38,205.61)	365.46(284.22,471.79)	720.97(552.34,981.44)	903.37(675.52,1195.91)	1.55031	0.972774	0.252992	5.30405
	Male	108.37(68.11,167.53)	268.85(198.37,379.72)	524.47(372.20,770.59)	646.64(456.78,925.87)	1.48085	0.95079	0.23294	4.96697
	Female	34.93(19.39,57.25)	96.60(69.36,137.64)	196.50(141.20,275.36)	256.73(184.79,356.55)	1.76553	1.03416	0.306514	6.34984
Togo	Both	472.66(348.15,632.53)	726.18(508.30,982.74)	1179.39(796.77,1678.63)	1535.16(1003.20,2208.98)	0.536369	0.624101	0.301656	2.24792
	Male	372.14(258.31,520.78)	556.56(368.43,796.03)	858.40(544.31,1250.58)	1080.01(667.44,1603.45)	0.495566	0.542331	0.258166	1.90216
	Female	100.52(72.05,136.49)	169.62(107.63,232.66)	320.99(188.71,467.36)	455.16(259.18,665.62)	0.687425	0.892407	0.417988	3.52805
Tokelau	Both	2.38(1.87,2.99)	3.22(2.44,4.08)	3.00(2.33,3.72)	2.97(2.28,3.80)	0.352941	-0.068323	-0.01	0.247899
	Male	1.66(1.28,2.19)	2.31(1.73,3.11)	1.93(1.49,2.44)	1.91(1.46,2.42)	0.391566	-0.164502	-0.0103627	0.150602
	Female	0.72(0.52,0.97)	0.91(0.66,1.23)	1.07(0.74,1.53)	1.06(0.71,1.48)	0.263889	0.175824	-0.00934579	0.472222
Tonga	Both	109.02(87.94,135.80)	177.21(144.84,213.17)	179.66(142.25,219.91)	181.25(139.53,227.02)	0.625482	0.0138254	0.00885005	0.662539
	Male	90.70(71.39,114.44)	146.41(117.01,178.56)	140.07(108.62,172.82)	138.44(104.97,176.18)	0.614223	-0.0433031	-0.011637	0.526351
	Female	18.32(14.07,24.26)	30.80(23.72,38.09)	39.58(29.10,52.00)	42.81(29.60,58.14)	0.681223	0.285065	0.0816069	1.33679
Trinidad and Tobago	Both	688.36(637.49,738.95)	829.19(765.88,898.85)	1018.16(936.19,1117.98)	1320.78(1025.72,1647.37)	0.204588	0.227897	0.297222	0.918734
	Male	528.70(484.34,578.15)	631.37(572.59,693.67)	732.15(658.09,815.64)	957.85(726.34,1218.72)	0.194193	0.159621	0.30827	0.811708
	Female	159.65(144.09,175.82)	197.82(179.73,217.75)	286.01(252.92,323.98)	362.92(290.93,450.23)	0.239085	0.445809	0.268907	1.27322
Tunisia	Both	6621.88(5319.75,8215.59)	10786.28(7823.37,13627.25)	13344.41(9317.90,18228.30)	15274.01(10273.36,21185.51)	0.628885	0.237165	0.1446	1.3066
	Male	6188.96(4943.89,7694.62)	9850.97(7043.36,12545.03)	11909.80(8269.99,16420.90)	13549.92(9032.78,19080.02)	0.5917	0.208998	0.137712	1.18937
	Female	432.92(315.65,557.93)	935.31(721.21,1219.15)	1434.61(984.25,1984.27)	1724.09(1187.38,2432.45)	1.16047	0.533834	0.201783	2.98247
Türkiye	Both	80973.07(62711.19,105057.15)	126643.32(102536.14,152667.70)	183763.23(155180.67,214073.17)	211064.08(166761.83,267413.67)	0.564018	0.45103	0.148565	1.6066
	Male	71626.71(54045.29,93251.90)	110224.15(87345.12,134332.65)	150642.59(123814.16,179862.74)	170954.99(132244.31,219947.66)	0.538869	0.366693	0.134838	1.38675
	Female	9346.35(6792.10,12359.71)	16419.16(12434.29,21376.44)	33120.64(27581.99,39639.71)	40109.09(30350.51,51951.71)	0.756746	1.01719	0.211	3.29142
Turkmenistan	Both	1106.39(993.64,1216.49)	925.71(816.50,1048.03)	1146.16(1017.32,1286.32)	1239.82(970.85,1598.53)	-0.163306	0.238142	0.0817163	0.120599
	Male	734.66(655.50,808.94)	664.02(585.37,751.76)	837.24(747.92,934.54)	889.66(699.50,1142.74)	-0.0961533	0.260866	0.0626105	0.210982
	Female	371.73(328.94,413.68)	261.69(229.02,298.76)	308.93(269.62,352.25)	350.16(270.26,459.58)	-0.296021	0.180519	0.133461	-0.058026
Tuvalu	Both	8.02(6.04,11.75)	13.71(10.71,18.50)	14.39(11.09,19.26)	16.73(13.00,21.72)	0.709476	0.0495988	0.162613	1.08603
	Male	5.40(3.69,8.66)	9.58(6.93,13.99)	9.65(7.01,14.37)	11.00(7.91,15.84)	0.774074	0.00730689	0.139896	1.03704
	Female	2.62(1.95,3.46)	4.13(3.12,5.31)	4.73(3.39,6.23)	5.73(4.03,7.77)	0.576336	0.145278	0.211416	1.18702
Uganda	Both	2259.74(1797.98,2770.19)	3271.41(2693.43,3982.76)	4497.90(3667.52,5500.02)	5357.69(4025.84,6970.96)	0.447693	0.374912	0.191154	1.37093
	Male	1535.50(1156.19,1959.13)	1862.59(1498.81,2342.73)	2235.67(1752.95,2847.13)	2437.29(1817.26,3361.12)	0.213019	0.200302	0.0901833	0.587294
	Female	724.23(510.90,976.97)	1408.83(1084.04,1832.42)	2262.23(1658.57,2919.65)	2920.40(1971.38,4174.50)	0.94528	0.605751	0.290939	3.03242
Ukraine	Both	118648.79(111088.11,126151.22)	112281.38(104610.76,119820.14)	80004.92(74551.76,85486.14)	73494.70(55516.07,94743.14)	-0.053666	-0.28746	-0.0813727	-0.380569
	Male	81234.82(75283.99,87555.26)	86114.99(79371.97,92715.98)	61481.05(56668.92,66368.94)	54437.77(37939.64,74988.87)	0.0600749	-0.286059	-0.11456	-0.329871
	Female	37413.98(34584.76,40381.12)	26166.39(24267.22,28155.71)	18523.87(17076.59,19975.49)	19056.94(13355.60,25948.81)	-0.300625	-0.292074	0.0287775	-0.490647
United Arab Emirates	Both	297.58(197.99,417.34)	463.70(359.99,591.16)	1206.76(886.41,1620.72)	1472.71(1071.60,2135.62)	0.558236	1.60246	0.220384	3.94895
	Male	227.43(145.78,319.27)	335.89(255.16,437.48)	669.60(492.11,971.41)	780.53(543.28,1220.00)	0.476894	0.99351	0.165666	2.43196
	Female	70.15(35.35,122.43)	127.81(90.09,186.68)	537.16(350.79,757.72)	692.18(444.98,1028.85)	0.821953	3.2028	0.288592	8.86714
United Kingdom	Both	381717.71(365756.89,390705.95)	362043.78(340611.40,373297.24)	391250.93(355631.85,408880.88)	407967.65(366636.93,428257.42)	-0.0515405	0.080673	0.0427263	0.0687679
	Male	258200.41(250772.46,263330.25)	210049.67(200659.51,215441.01)	210446.77(195192.92,218755.12)	217745.56(201702.23,226935.24)	-0.186486	0.00189051	0.0346824	-0.15668
	Female	123517.30(115266.31,128177.66)	151994.11(139828.04,158768.34)	180804.17(160289.32,191342.13)	190222.09(166245.74,201526.01)	0.230549	0.189547	0.0520891	0.540044
United Republic of Tanzania	Both	4087.98(3147.38,5399.88)	5883.72(4523.49,7781.01)	8009.33(6328.17,10536.29)	9607.81(7095.53,12799.35)	0.439273	0.36127	0.199577	1.35026
	Male	2951.54(2209.36,3919.10)	4105.08(3088.34,5595.56)	5248.26(3737.60,7162.55)	6228.25(4334.72,8865.16)	0.390826	0.278479	0.186727	1.11017
	Female	1136.44(794.84,1619.15)	1778.64(1230.50,2559.89)	2761.07(2019.98,3772.60)	3379.56(2336.96,4549.41)	0.565098	0.552349	0.224004	1.97381
United States of America	Both	1226708.57(1143260.63,1273121.39)	1555027.42(1414876.17,1626426.42)	1526059.80(1362438.49,1614819.39)	1653959.44(1477184.33,1752716.11)	0.267642	-0.0186284	0.0838104	0.34829
	Male	781227.33(742100.34,808247.38)	860572.99(798105.32,893418.63)	813364.73(749799.96,851079.45)	880425.33(814204.46,923024.47)	0.101565	-0.0548568	0.0824484	0.126977
	Female	445481.25(401547.76,468548.95)	694454.43(614450.52,736849.17)	712695.07(615544.14,766119.41)	773534.11(663090.36,833365.47)	0.558886	0.0262661	0.0853648	0.736401
United States Virgin Islands	Both	91.50(72.75,112.31)	157.25(126.33,193.50)	183.46(142.64,235.91)	207.14(152.06,282.46)	0.718579	0.166677	0.129074	1.26383
	Male	57.18(44.06,71.81)	100.47(77.93,127.25)	112.94(84.67,146.80)	137.85(99.15,189.86)	0.757083	0.124117	0.22056	1.41081
	Female	34.32(27.02,42.48)	56.78(45.44,69.28)	70.53(52.08,93.13)	69.28(45.23,98.00)	0.654429	0.242163	-0.017723	1.01865
Uruguay	Both	10496.13(9712.79,11185.30)	11907.28(11077.80,12638.64)	13069.50(12011.03,13965.40)	14161.17(12929.45,15439.62)	0.134445	0.0976058	0.0835281	0.34918
	Male	9048.54(8387.25,9633.35)	9553.72(8889.51,10193.22)	9546.91(8793.84,10276.21)	10468.81(9595.62,11457.68)	0.05583	-0.000712811	0.0965653	0.156961
	Female	1447.59(1279.90,1593.94)	2353.55(2095.69,2583.27)	3522.59(3115.27,3874.57)	3692.37(3160.19,4154.97)	0.62584	0.496713	0.0481975	1.5507
Uzbekistan	Both	7157.78(6391.81,7916.07)	8165.01(7137.38,9262.55)	6490.85(5738.94,7309.61)	6957.43(5776.55,8269.08)	0.140718	-0.205041	0.0718827	-0.0279905
	Male	4406.01(3835.17,4999.06)	5699.13(4847.31,6556.48)	4597.62(3991.47,5296.20)	4734.54(3841.82,5641.54)	0.29349	-0.193277	0.0297806	0.0745641
	Female	2751.76(2472.65,3064.89)	2465.89(2084.84,2928.76)	1893.23(1694.70,2094.04)	2222.89(1820.23,2665.46)	-0.103886	-0.232233	0.174126	-0.192193
Vanuatu	Both	59.21(38.38,97.75)	95.86(64.39,162.31)	143.77(95.42,230.29)	171.37(115.47,273.35)	0.618983	0.499791	0.191973	1.89427
	Male	49.27(31.76,86.02)	77.67(50.44,140.85)	112.99(71.70,192.39)	132.06(83.55,228.40)	0.576416	0.454744	0.168776	1.68033
	Female	9.94(5.78,15.79)	18.19(11.82,27.87)	30.77(21.05,46.00)	39.31(27.14,57.39)	0.82998	0.691589	0.277543	2.95473
Venezuela (Bolivarian Republic of)	Both	10430.78(9662.58,11221.33)	19937.15(18507.61,21274.06)	28832.04(26487.86,30973.91)	36747.25(28471.14,46248.23)	0.911377	0.446147	0.274528	2.52296
	Male	6414.22(5808.06,7009.15)	12729.42(11658.86,13833.32)	16741.59(15318.75,18124.63)	21860.30(17164.75,27586.41)	0.984562	0.315189	0.305748	2.4081
	Female	4016.56(3656.88,4353.75)	7207.74(6504.21,7855.48)	12090.45(10731.27,13188.53)	14886.94(10711.34,20382.90)	0.794506	0.677426	0.231297	2.70639
Viet Nam	Both	42711.09(34451.32,52711.70)	85081.07(71807.81,100002.66)	91258.23(77413.79,107082.17)	107162.70(83384.27,128289.21)	0.992014	0.0726032	0.17428	1.50901
	Male	32880.68(25917.80,41738.88)	62047.55(51010.58,74287.21)	60782.41(49432.68,72186.78)	71319.33(54316.24,88971.34)	0.887052	-0.0203898	0.173355	1.16903
	Female	9830.41(7657.14,12906.19)	23033.52(18152.53,29229.02)	30475.82(23247.06,38465.65)	35843.37(26858.53,45998.69)	1.34309	0.323107	0.176125	2.64617
Yemen	Both	2050.15(1244.89,3608.27)	4064.90(2593.00,6460.85)	6703.11(4523.28,10151.28)	7891.31(4795.40,12788.91)	0.982733	0.649022	0.177261	2.84914
	Male	1630.71(977.19,2959.32)	3282.46(2072.61,5329.48)	5316.86(3522.67,8249.18)	6213.95(3659.66,10169.99)	1.0129	0.619779	0.168726	2.81058
	Female	419.43(204.78,747.93)	782.44(479.50,1236.39)	1386.24(922.30,2093.95)	1677.36(945.97,2595.90)	0.865484	0.771689	0.210007	2.99914
Zambia	Both	1158.77(911.33,1419.29)	1903.13(1531.83,2388.45)	2899.37(2241.54,4040.09)	3427.03(2572.04,4817.08)	0.642371	0.523474	0.181991	1.95747
	Male	876.08(651.60,1087.63)	1464.46(1103.03,1885.44)	1952.01(1377.49,2826.93)	2191.60(1480.37,3543.20)	0.671605	0.332921	0.12274	1.5016
	Female	282.69(201.30,385.05)	438.67(313.84,593.00)	947.36(642.90,1409.36)	1235.44(790.29,1860.55)	0.55177	1.15962	0.304087	3.3703
Zimbabwe	Both	3044.67(2447.30,3631.44)	4863.98(4062.35,5857.42)	4365.19(3600.79,5376.54)	4936.09(3875.20,6342.87)	0.597539	-0.102548	0.130785	0.621223
	Male	2065.52(1609.72,2548.31)	2802.48(2314.46,3398.77)	2499.78(1949.64,3134.00)	2642.45(2037.75,3397.77)	0.356792	-0.108011	0.057073	0.279315
	Female	979.16(702.70,1313.66)	2061.50(1507.86,2781.87)	1865.41(1294.06,2573.00)	2293.64(1492.21,3379.33)	1.10538	-0.0951201	0.229563	1.34246
Abbreviations: DALYs = disability-adjusted life years, SDI = sociodemographic index, UI = uncertainty interval.
