# Supplementary material for: Tracheal, bronchus, and lung cancer among older adults: thirty-year global burden trends, precision medicine breakthroughs, and lingering barriers
Source: BMC Cancer. 2025 May 28;25:954. doi: 10.1186/s12885-025-14363-x (PMC12117747; doi:10.1186/s12885-025-14363-x)
Supplement: Supplementary file 1 — Supplementary Material 1 [file 12885_2025_14363_MOESM1_ESM.zip › Table S12.xlsx]

## Sheet: Sheet1
Table S12. Prediction in ASIR, ASMR, and ASDR according to BAPC models from 2022 to 2035
Sex		Incidence cases	ASIR, per 100,000 population	Mortality cases	ASMR, per 100,000 population	DALYs cases	ASDR, per 100,000 population
Both
	2022	1.16587e+06	225.381	1.10843e+06	214.277	1.67977e+07	3247.28
	2023	1.20439e+06	224.517	1.14001e+06	212.515	1.72862e+07	3222.42
	2024	1.24677e+06	223.734	1.1749e+06	210.837	1.78256e+07	3198.81
	2025	1.29085e+06	222.996	1.21107e+06	209.215	1.83856e+07	3176.15
	2026	1.33469e+06	222.282	1.24664e+06	207.618	1.89381e+07	3154
	2027	1.3764e+06	221.556	1.27983e+06	206.011	1.94564e+07	3131.84
	2028	1.41631e+06	220.874	1.31101e+06	204.452	1.99438e+07	3110.23
	2029	1.45613e+06	220.255	1.34182e+06	202.964	2.04244e+07	3089.4
	2030	1.4966e+06	219.679	1.37297e+06	201.533	2.09095e+07	3069.22
	2031	1.53843e+06	219.127	1.40509e+06	200.134	2.14094e+07	3049.45
	2032	1.58224e+06	218.568	1.43867e+06	198.737	2.19328e+07	3029.76
	2033	1.63034e+06	218.032	1.47586e+06	197.373	2.25103e+07	3010.39
	2034	1.683e+06	217.531	1.51683e+06	196.054	2.31443e+07	2991.46
	2035	1.73799e+06	217.059	1.55957e+06	194.776	2.3804e+07	2972.9
Male
	2022	758498	333.012	730599	320.763	1.09961e+07	4827.75
	2023	780884	330.427	749104	316.98	1.1285e+07	4775.18
	2024	805705	328.006	769752	313.37	1.16066e+07	4725.11
	2025	831465	325.721	791112	309.913	1.19398e+07	4677.33
	2026	856825	323.541	811881	306.57	1.2265e+07	4631.3
	2027	880539	321.416	830891	303.293	1.25646e+07	4586.37
	2028	902831	319.403	848378	300.138	1.28411e+07	4542.9
	2029	924937	317.52	865542	297.131	1.31117e+07	4501.1
	2030	947410	315.751	882922	294.259	1.33847e+07	4460.81
	2031	970769	314.066	900987	291.49	1.36674e+07	4421.72
	2032	995455	312.427	920130	288.786	1.39664e+07	4383.4
	2033	1.02299e+06	310.859	941741	286.169	1.4302e+07	4345.97
	2034	1.05353e+06	309.37	965931	283.648	1.46755e+07	4309.49
	2035	1.08558e+06	307.948	991333	281.213	1.50662e+07	4273.85
Female
	2022	419246	144.809	392283	135.496	5.86091e+06	2024.37
	2023	437188	145.676	407176	135.675	6.08683e+06	2028.2
	2024	456782	146.584	423489	135.9	6.33387e+06	2032.57
	2025	477300	147.499	440528	136.135	6.59228e+06	2037.2
	2026	498163	148.431	457703	136.376	6.85308e+06	2041.93
	2027	518685	149.353	474364	136.591	7.10655e+06	2046.3
	2028	538915	150.296	490607	136.823	7.35342e+06	2050.77
	2029	559409	151.268	506965	137.087	7.6016e+06	2055.53
	2030	580410	152.253	523656	137.365	7.8548e+06	2060.47
	2031	602232	153.249	540927	137.649	8.11691e+06	2065.49
	2032	625086	154.232	558942	137.912	8.39077e+06	2070.31
	2033	649863	155.222	578518	138.181	8.68802e+06	2075.16
	2034	676691	156.228	599766	138.469	9.01001e+06	2080.15
	2035	704754	157.249	621943	138.772	9.34572e+06	2085.27
Abbreviations: DALYs = disability-adjusted life-years, ASIR = age-standardized incidence rate, ASMR = age-standardized mortality rate, ASDR = age-standardized DALYs rate, BAPC = Bayesian age-period-cohort.
