# Supplementary material for: Tracheal, bronchus, and lung cancer among older adults: thirty-year global burden trends, precision medicine breakthroughs, and lingering barriers
Source: BMC Cancer. 2025 May 28;25:954. doi: 10.1186/s12885-025-14363-x (PMC12117747; doi:10.1186/s12885-025-14363-x)
Supplement: Supplementary file 1 — Supplementary Material 1 [file 12885_2025_14363_MOESM1_ESM.zip › Table S2.xlsx]

## Sheet: Sheet1
Table S2 Global trends in TBL cancer ASIR among older adults (1990–2021): sex, SDI, and regional disparities
Location		ASIR, per 100,000 population (95% UI)				AAPC% (95%CI),	AAPC% (95%CI),	AAPC% (95%CI),	AAPC% (95%CI),
	Sex	1990	2004	2015	2021	1990–2003	2004–2014	2015–2021	1990–2021
Global	Both	195.08(181.30,204.99)	228.13(209.18,239.43)	228.07(205.21,244.09)	227.84(198.60,251.66)	2.37(2.26,2.48)	0.24(0.03,0.46)	-0.09(-0.36,0.18)	0.49(0.44,0.54)
	Male	335.05(312.01,354.68)	362.80(336.87,381.04)	349.32(316.85,376.33)	337.25(291.75,379.01)	1.82(1.61,2.03)	-0.70(-1.15,-0.24)	-2.09(-2.51,-1.67)	0.01(-0.05,0.04)
	Female	100.96(90.04,108.29)	131.13(115.41,140.20)	137.28(118.05,149.27)	144.60(121.14,162.78)	2.21(2.16,2.26)	0.63(0.54,0.72)	0.81(0.59,1.02)	1.17(1.09,1.24)
5 SDI
quintiles
regions
High SDI	Both	302.46(281.35,313.57)	344.39(311.74,359.92)	328.57(292.13,348.05)	308.91(270.97,329.97)	3.26(3.07,3.46)	-1.01(-1.32,-0.71)	-1.27(-1.72,-0.82)	0.03(-0.14,0.20)
	Male	550.89(519.41,570.27)	542.57(502.58,565.42)	474.72(433.90,500.51)	431.45(387.92,460.42)	-0.22(-0.54,0.11)	-5.62(-5.97,-5.26)	-7.52(-8.33,-6.71)	-0.82(-0.97,-0.68)
	Female	155.55(138.76,164.29)	214.31(186.79,228.56)	223.02(188.58,241.40)	217.09(180.62,237.06)	4.33(4.25,4.42)	1.12(0.81,1.42)	-0.71(-1.24,-0.15)	0.96(0.73,1.19)
High-middle SDI	Both	202.01(186.05,216.81)	256.47(237.06,272.87)	277.14(248.06,303.13)	286.71(244.24,328.86)	3.81(3.68,3.93)	1.87(1.51,2.23)	1.56(1.18,1.93)	1.24(1.12,1.35)
	Male	398.15(364.35,433.21)	474.37(437.60,510.69)	478.94(425.68,534.19)	467.00(383.48,554.60)	5.37(5.12,5.63)	0.85(0.02,1.68)	-2.10(-2.80,-1.40)	0.64(0.50,0.79)
	Female	89.01(78.55,98.93)	119.40(106.16,130.67)	140.54(120.02,158.54)	161.34(130.63,192.86)	2.06(2.00,2.12)	1.29(1.18,1.40)	2.34(2.14,2.55)	1.96(1.89,2.02)
Middle SDI	Both	139.84(124.64,154.39)	175.21(160.11,189.01)	191.25(167.77,213.73)	203.87(167.99,238.46)	2.35(2.26,2.44)	1.89(1.12,2.65)	2.15(1.86,2.44)	1.26(1.18,1.34)
	Male	216.65(188.20,245.05)	273.99(249.34,299.12)	299.70(257.29,341.87)	307.32(241.10,374.28)	3.86(3.66,4.06)	3.06(1.85,4.27)	1.25(0.93,1.57)	1.27(1.15,1.38)
	Female	80.56(69.12,93.83)	97.11(86.34,107.46)	104.91(90.24,118.61)	122.00(98.17,146.41)	1.12(1.09,1.15)	0.84(0.49,1.20)	2.94(2.68,3.19)	1.16(1.09,1.24)
Low-middle SDI	Both	49.60(43.13,57.90)	55.13(49.93,60.89)	58.14(53.08,62.87)	59.23(53.03,65.59)	0.40(0.36,0.43)	0.31(0.23,0.40)	0.19(0.15,0.22)	0.59(0.55,0.62)
	Male	75.43(63.51,91.64)	82.10(73.00,94.02)	85.53(77.50,93.32)	86.40(77.39,96.44)	0.45(0.38,0.52)	0.48(0.30,0.66)	0.17(0.09,0.25)	0.46(0.42,0.50)
	Female	24.52(20.91,28.59)	30.27(26.70,33.95)	34.70(30.35,38.73)	36.15(30.68,41.47)	0.44(0.40,0.47)	0.36(0.31,0.41)	0.24(0.21,0.28)	1.32(1.27,1.37)
Low SDI	Both	34.95(28.57,44.32)	34.41(29.05,43.52)	36.77(31.86,43.10)	37.24(31.98,43.01)	-0.03(-0.04,-0.02)	0.19(0.16,0.22)	0.06(0.01,0.11)	0.21(0.10,0.31)
	Male	56.14(44.51,73.45)	53.44(44.62,69.74)	55.88(47.67,66.96)	56.00(47.73,65.63)	-0.19(-0.22,-0.17)	0.18(0.13,0.23)	-0.01(-0.10,0.08)	-0.00(-0.10,0.10)
	Female	14.37(10.99,18.18)	16.03(13.12,19.45)	19.25(16.25,22.46)	20.58(16.67,24.41)	0.13(0.12,0.14)	0.29(0.28,0.31)	0.22(0.20,0.24)	1.20(1.08,1.31)
21 GBD regions
Andean Latin America	Both	97.87(81.96,116.74)	90.50(77.12,105.28)	81.98(68.17,98.13)	88.82(68.36,111.68)	-0.61(-1.04,-0.18)	-0.50(-0.78,-0.23)	1.21(0.76,1.65)	-0.39(-0.55,-0.24)
	Male	137.71(111.21,170.59)	115.08(94.54,139.38)	98.30(79.16,120.66)	106.99(81.16,138.84)	-1.69(-2.16,-1.23)	-1.37(-1.69,-1.04)	1.58(1.13,2.03)	-0.87(-1.03,-0.70)
	Female	62.31(49.83,77.41)	68.83(56.14,84.88)	67.62(54.10,84.59)	73.25(51.52,98.51)	0.37(-0.06,0.80)	0.25(0.01,0.49)	0.94(0.42,1.46)	0.34(0.15,0.53)
Australasia	Both	270.36(242.53,296.84)	293.69(259.66,324.66)	286.81(247.71,322.76)	269.80(225.94,313.57)	1.45(1.16,1.73)	-0.11(-0.77,0.55)	-1.45(-2.38,-0.46)	0.07(-0.08,0.22)
	Male	478.48(425.90,534.47)	434.87(383.59,488.17)	373.96(321.59,428.56)	338.38(280.09,400.90)	-3.55(-4.39,-2.70)	-5.08(-6.13,-4.03)	-2.10(-3.76,-4.07)	-1.12(-1.24,-1.00)
	Female	135.06(117.55,151.62)	189.41(160.25,216.02)	217.55(179.03,251.84)	213.28(169.68,255.81)	3.95(3.66,4.23)	3.09(2.61,3.56)	-1.49(-3.92,0.93)	1.63(1.40,1.85)
Caribbean	Both	174.21(157.98,191.08)	166.04(149.92,182.19)	169.43(150.92,186.63)	165.02(140.71,189.15)	-1.21(-1.50,-0.93)	0.35(-0.10,0.81)	-0.63(-1.12,-0.14)	0.19(0.06,0.32)
	Male	271.48(240.78,304.42)	256.94(226.53,288.86)	253.19(221.36,286.70)	247.41(206.12,293.80)	-1.70(-2.05,-1.35)	-0.53(-1.48,0.41)	-0.73(-2.00,0.54)	-0.06(-0.16,0.04)
	Female	88.80(78.49,99.30)	90.21(79.55,101.58)	99.46(86.88,112.12)	97.88(80.88,115.97)	-0.20(-0.50,0.09)	1.09(0.92,1.27)	-0.33(-0.56,-0.09)	0.93(0.72,1.15)
Central Asia	Both	110.15(103.00,116.85)	89.26(83.87,94.73)	86.53(80.01,92.72)	80.38(72.14,88.74)	-1.66(-1.85,-1.46)	0.10(-0.30,0.51)	-0.96(-1.55,-0.37)	-0.50(-0.70,-0.30)
	Male	235.27(218.12,252.25)	173.43(162.62,184.87)	166.96(153.55,179.08)	152.34(136.17,167.70)	-4.92(-5.44,-4.40)	0.18(-0.58,0.93)	-2.33(-3.61,-1.05)	-0.90(-1.12,-0.68)
	Female	50.86(46.33,55.11)	37.60(34.52,40.67)	35.19(32.02,38.57)	34.87(30.54,39.14)	-0.94(-1.04,-0.85)	-0.10(-0.34,0.14)	-0.16(-0.90,0.60)	-0.97(-1.15,-0.79)
Central Europe	Both	180.37(170.91,188.31)	221.26(210.01,230.01)	231.30(216.61,241.63)	237.23(216.51,254.42)	3.13(2.92,3.33)	0.83(0.49,1.18)	0.49(0.16,0.83)	0.89(0.78,1.00)
	Male	361.67(342.89,378.73)	430.09(409.27,447.81)	414.45(390.87,434.06)	398.43(361.62,430.32)	5.42(5.01,5.84)	-1.43(-2.05,-0.82)	-2.25(-3.70,-0.80 )	0.32(0.14,0.50)
	Female	70.32(64.72,75.01)	95.00(87.22,100.41)	116.83(105.41,124.13)	134.19(119.62,147.09)	1.89(1.81,1.98)	2.03(1.88,2.18)	2.93(2.82,3.04)	2.03(1.97,2.10)
Central Latin America	Both	107.99(101.61,112.99)	100.73(93.72,105.73)	83.30(76.22,88.33)	78.89(68.71,88.88)	-0.52(-0.62,-0.42)	-1.57(-1.83,-1.30)	-0.85(-1.14,-0.57)	-1.22(-1.31,-1.13)
	Male	150.40(141.38,157.88)	141.12(131.72,148.96)	110.06(101.38,117.26)	104.89(91.17,118.96)	-0.64(-0.74,-0.54)	-2.88(-3.32,-2.44)	-1.04(-1.53,-0.55)	-1.47(-1.61,-1.33)
	Female	70.17(64.66,74.97)	66.39(60.42,71.22)	61.19(54.64,66.56)	58.03(49.17,67.19)	-0.46(-0.67,-0.25)	-0.37(-0.54,-0.20)	-1.07(-1.29,-0.85)	-0.66(-0.72,-0.59)
Central Sub-Saharan Africa	Both	60.04(40.21,94.68)	47.04(32.36,79.21)	53.27(37.67,82.98)	56.63(40.10,84.51)	-0.97(-1.01,-0.94)	0.57(0.53,0.62)	1.09(0.94,1.25)	-0.13(-0.43,0.17)
	Male	99.74(61.64,169.42)	85.68(52.24,160.34)	96.36(61.01,162.95)	101.00(65.40,165.80)	-1.06(-1.14,-0.98)	1.01(0.93,1.10)	0.86(0.76,0.97)	0.06(-0.16,0.28)
	Female	23.62(15.69,34.97)	21.58(14.97,31.64)	26.06(18.36,38.47)	28.78(19.85,42.28)	-0.17(-0.19,-0.15)	0.40(0.38,0.41)	0.45(0.43,0.46)	0.67(0.42,0.93)
East Asia	Both	230.45(198.99,262.35)	340.42(308.14,370.44)	364.08(314.91,413.84)	379.85(308.17,454.99)	7.35(7.13,7.57)	2.77(1.47,4.07)	2.73(2.22,3.24)	1.78(1.55,2.02)
	Male	363.78(298.97,433.33)	536.54(478.47,596.86)	570.07(477.78,670.31)	568.95(426.90,714.50)	11.85(11.22,12.49)	4.26(1.88,6.64)	-0.20(-0.74,0.34)	1.74(1.47,2.00)
	Female	140.20(116.53,168.37)	198.75(174.05,221.54)	207.03(171.80,238.91)	236.97(184.88,294.88)	3.91(3.83,3.99)	0.56(0.11,1.02)	5.22(4.65,5.80)	1.61(1.43,1.78)
Eastern Europe	Both	153.29(146.34,159.22)	140.46(134.69,145.31)	145.13(137.91,150.55)	134.86(122.76,146.08)	-0.72(-0.93,-0.51)	0.47(0.08,0.87)	-1.79(-2.32,-1.25)	-0.28(-0.39,-0.17)
	Male	402.92(382.80,422.55)	351.67(336.22,365.96)	349.92(332.96,364.60)	300.99(270.35,330.96)	-2.98(-3.64,-2.33)	0.16(-0.90,1.23)	-8.38(-10.21,-6.55)	-0.80(-0.93,-0.67)
	Female	63.38(58.71,67.50)	48.61(45.42,51.31)	52.35(48.40,55.25)	55.69(49.27,61.67)	-1.17(-1.36,-0.98)	0.28(0.18,0.37)	0.50(0.27,0.73)	-0.55(-0.83,-0.26)
Eastern Sub-Saharan Africa	Both	39.99(33.30,47.76)	38.69(33.35,45.98)	40.19(34.94,45.99)	42.26(35.76,49.57)	-0.12(-0.13,-0.10)	0.12(0.10,0.13)	0.34(0.33,0.36)	0.13(0.03,0.23)
	Male	63.05(50.24,78.03)	61.88(52.19,74.25)	63.73(54.01,74.20)	66.65(54.58,79.57)	-0.10(-0.13,-0.08)	0.16(0.13,0.19)	0.49(0.47,0.51)	0.13(0.05,0.20)
	Female	17.65(13.78,22.35)	18.62(15.25,22.68)	21.36(17.56,25.77)	23.45(18.37,28.83)	0.07(0.06,0.07)	0.25(0.24,0.27)	0.35(0.34,0.35)	0.94(0.84,1.04)
High-income Asia Pacific	Both	274.74(250.54,292.70)	320.63(282.18,345.17)	332.42(286.38,365.38)	323.54(272.06,358.65)	3.28(2.86,3.70)	1.18(0.93,1.43)	-0.68(-1.37,0.04)	0.52(0.37,0.67)
	Male	510.45(473.21,544.56)	587.26(532.61,630.70)	576.08(506.48,633.46)	543.50(468.04,604.82)	5.34(4.55,6.14)	-0.87(-1.30,-0.44)	-5.47(-6.35,-4.58)	0.17(-0.02,0.35)
	Female	133.19(114.77,147.14)	154.04(123.37,172.96)	164.12(126.28,189.27)	162.86(122.03,190.03)	1.29(1.18,1.41)	0.56(0.40,0.73)	-0.38(-0.94,0.20)	0.57(0.46,0.69)
High-income North America	Both	388.49(357.12,406.51)	460.83(414.60,485.98)	388.05(342.09,412.93)	342.26(299.93,366.27)	5.55(5.31,5.78)	-5.31(-5.81,-4.81)	-7.97(-9.09,-6.85)	-0.55(-0.87,-0.22)
	Male	633.45(590.77,661.87)	611.63(560.02,643.15)	467.99(424.32,495.93)	404.79(365.39,431.57)	-1.04(-1.45,-0.62)	-11.70(-12.29,-11.12)	-10.91(-12.33,-9.50)	-1.59(-1.84,-1.33)
	Female	237.29(210.25,253.13)	359.39(313.54,385.09)	329.10(278.82,356.26)	294.89(248.38,321.52)	9.17(9.02,9.32)	-1.51(-2.01,-1.02)	-6.00(-6.88,-5.12)	0.51(0.08,0.95)
North Africa and Middle East	Both	110.58(88.15,137.91)	108.62(93.65,124.91)	125.64(110.20,141.94)	122.12(102.50,144.90)	-0.21(-0.25,-0.16)	1.64(1.48,1.81)	-0.65(-1.13,-0.17)	0.54(0.43,0.66)
	Male	191.09(149.07,242.59)	182.02(154.61,212.49)	200.37(173.01,230.21)	192.94(158.96,232.33)	-0.74(-0.79,-0.69)	1.90(1.66,2.14)	-1.37(-2.07,-0.67)	0.18(0.08,0.29)
	Female	32.51(23.48,43.79)	36.91(30.49,44.96)	53.21(44.75,61.60)	54.54(43.15,66.78)	0.28(0.27,0.28)	1.46(1.33,1.59)	0.32(-0.17,0.84)	2.20(2.02,2.38)
Oceania	Both	120.35(88.35,175.02)	123.93(90.20,180.47)	129.42(93.36,188.61)	130.70(94.14,191.00)	0.30(0.25,0.36)	0.48(0.42,0.54)	0.20(0.10,0.30)	0.31(0.27,0.34)
	Male	186.14(133.29,278.72)	187.14(133.34,280.43)	190.03(133.25,286.89)	192.09(133.33,289.98)	0.16(0.02,0.31)	0.24(0.12,0.35)	0.42(0.18,0.66)	0.10(0.06,0.15)
	Female	56.52(37.04,87.46)	62.38(42.17,94.21)	68.21(46.89,102.73)	69.57(48.45,102.06)	0.50(0.43,0.58)	0.47(0.41,0.52)	0.12(-0.16,0.40)	0.73(0.69,0.78)
South Asia	Both	32.96(27.55,38.83)	35.18(31.04,39.08)	36.73(32.76,40.63)	39.21(32.90,44.82)	0.15(0.09,0.21)	0.22(0.15,0.29)	0.44(0.37,0.51)	0.35(0.22,0.48)
	Male	52.95(42.92,63.67)	55.10(47.90,62.06)	55.76(48.51,62.54)	57.92(47.06,67.87)	0.08(-0.01,0.18)	0.26(0.11,0.41)	0.63(0.49,0.78)	0.11(0.01,0.21)
	Female	12.10(9.39,14.56)	15.76(13.04,17.97)	19.81(17.00,22.46)	22.53(18.75,26.51)	0.27(0.22,0.32)	0.32(0.28,0.37)	0.47(0.43,0.50)	1.88(1.73,2.04)
Southeast Asia	Both	121.84(104.26,140.41)	142.57(122.90,161.31)	140.94(119.78,161.75)	148.13(119.32,174.54)	1.54(1.44,1.64)	-0.19(-0.25,-0.14)	1.20(0.96,1.45)	0.42(0.31,0.54)
	Male	199.81(162.10,238.40)	226.70(191.78,261.73)	221.07(186.46,258.52)	229.56(186.09,276.14)	2.00(1.83,2.17)	-0.55(-0.64,-0.45)	1.41(0.98,1.83)	0.27(0.17,0.38)
	Female	61.97(49.70,75.86)	80.24(63.80,97.27)	83.23(66.69,100.51)	88.67(66.87,109.66)	1.36(1.31,1.41)	0.24(0.20,0.28)	0.90(0.79,1.02)	0.93(0.78,1.08)
Southern Latin America	Both	162.13(146.62,177.97)	164.91(149.29,180.44)	163.88(147.06,180.81)	144.24(126.25,161.06)	0.18(0.01,0.34)	-0.03(-0.20,0.14)	-3.39(-3.76,-3.01)	-0.15(-0.25,-0.05)
	Male	305.89(271.38,341.75)	293.45(261.97,327.85)	262.55(231.40,294.38)	224.74(194.07,255.98)	-0.67(-1.07,-0.26)	-2.62(-3.01,-2.23)	-6.44(-7.19,-5.70)	-0.81(-0.93,-0.68)
	Female	63.71(54.94,72.35)	79.14(68.26,89.57)	96.77(82.77,109.94)	88.39(72.81,103.39)	1.03(0.93,1.12)	1.96(1.85,2.06)	-1.52(-1.77,-1.27)	1.36(1.22,1.50)
Southern Sub-Saharan Africa	Both	94.18(79.30,112.70)	121.80(110.94,132.64)	124.48(111.74,137.13)	116.09(101.49,131.32)	2.20(1.93,2.47)	0.18(0.07,0.30)	-1.52(-1.91,-1.13)	0.63(0.37,0.90)
	Male	160.67(132.33,198.12)	213.18(191.62,236.10)	203.13(179.60,228.30)	183.32(156.80,211.45)	4.30(3.99,4.61)	-0.90(-1.13,-0.68)	-3.60(-4.29,-2.91)	0.29(-0.07,0.64)
	Female	52.65(38.46,71.86)	71.53(62.41,80.76)	80.47(69.40,91.47)	78.27(64.85,93.17)	1.48(1.25,1.71)	0.94(0.86,1.03)	-0.35(-0.73,0.04)	1.44(1.23,1.64)
Tropical Latin America	Both	102.42(94.20,108.88)	114.37(104.66,121.50)	116.23(105.01,123.82)	109.76(97.00,118.70)	0.85(0.75,0.95)	0.04(-0.02,0.10)	-0.83(-1.86,0.26)	0.35(0.26,0.43)
	Male	161.88(149.59,172.50)	178.31(164.40,189.30)	168.38(153.86,179.60)	154.39(138.59,167.46)	1.18(0.98,1.38)	-1.00(-1.15,-0.85)	-1.39(-2.79,0.03)	-0.06(-0.19,0.07)
	Female	55.51(49.39,60.12)	66.55(58.40,72.28)	78.45(68.29,85.39)	77.73(66.20,86.06)	0.77(0.69,0.85)	0.93(0.87,0.98)	-0.18(-0.38,0.01)	1.32(1.26,1.38)
Western Europe	Both	249.87(234.43,259.71)	260.99(240.04,273.44)	268.68(240.55,285.45)	251.02(220.67,269.53)	0.91(0.80,1.01)	0.92(0.48,1.37)	-2.94(-3.28,-2.60)	0.15(0.07,0.22)
	Male	513.49(484.68,535.37)	469.54(437.57,493.13)	418.26(379.97,445.52)	372.03(332.02,401.04)	-2.92(-3.10,-2.73)	-4.30(-4.93,-3.67)	-7.85(-8.45,-7.26)	-0.99(-1.07,-0.91)
	Female	96.65(87.58,102.61)	124.23(109.32,132.86)	158.99(136.50,172.65)	158.30(134.25,174.80)	1.99(1.92,2.05)	3.39(3.13,3.65)	-0.24(-0.75,0.26)	1.83(1.73,1.93)
Western Sub-Saharan Africa	Both	23.59(19.59,28.07)	26.32(22.59,31.43)	30.32(26.02,35.18)	30.47(25.69,35.74)	0.17(0.16,0.18)	0.35(0.32,0.37)	0.02(0.01,0.03)	1.11(1.02,1.21)
	Male	40.94(33.03,49.33)	42.09(35.57,51.06)	47.59(40.03,56.22)	48.03(40.16,56.95)	0.03(0.01,0.05)	0.47(0.44,0.50)	0.08(0.05,0.11)	0.74(0.64,0.84)
	Female	9.09(7.09,11.42)	11.12(9.25,13.25)	13.90(11.51,16.33)	14.75(11.72,17.49)	0.14(0.13,0.15)	0.25(0.24,0.27)	0.14(0.12,0.16)	1.88(1.78,1.98)
Abbreviations: ASIR = age-standardised incidence rate, deaths, AAPC = average annual percent change, SDI = sociodemographic index, TBL = tracheal, bronchus, and lung cancer cancer, UI = uncertainty intervals.
