# Supplementary material for: Tracheal, bronchus, and lung cancer among older adults: thirty-year global burden trends, precision medicine breakthroughs, and lingering barriers
Source: BMC Cancer. 2025 May 28;25:954. doi: 10.1186/s12885-025-14363-x (PMC12117747; doi:10.1186/s12885-025-14363-x)
Supplement: Supplementary file 1 — Supplementary Material 1 [file 12885_2025_14363_MOESM1_ESM.zip › Table S3.xlsx]

## Sheet: Sheet1
Table S3 Global trends in TBL cancer ASMR among older adults (1990–2021): sex, SDI, and regional disparities
Location		ASMR, per 100,000 population (95% UI)				AAPC% (95%CI),	AAPC% (95%CI),	AAPC% (95%CI),	AAPC% (95%CI),
	Sex	1990	2004	2015	2021	1990–2003	2004–2014	2015–2021	1990–2021
Global	Both	204.87(190.10,215.67)	230.12(211.76,241.54)	220.16(197.90,235.90)	217.16(189.44,239.82)	1.83(1.72,1.94)	-0.68(-1.00,-0.36)	-0.59(-0.92,-0.26)	0.17(0.10,0.24)
	Male	356.01(331.04,378.22)	372.02(346.16,391.45)	342.36(310.25,369.28)	325.56(281.62,365.79)	1.08(0.82,1.34)	-2.18(-2.80,-1.55)	-2.94(-3.46,-2.42)	-0.29(-0.40,-0.18)
	Female	104.65(93.24,112.68)	129.48(114.43,138.54)	130.05(112.16,141.50)	135.93(114.11,152.92)	1.85(1.79,1.90)	0.06(-0.05,0.18)	0.67(0.49,0.87)	0.84(0.78,0.91)
5 SDI
quintiles
regions
High SDI	Both	291.54(271.66,302.09)	309.14(280.77,322.88)	281.12(250.26,297.57)	263.81(232.01,280.99)	1.49(1.33,1.65)	-2.25(-2.54,-1.96)	-1.24(-1.92,-0.55)	-0.39(-0.53,-0.25)
	Male	542.21(512.40,560.65)	499.54(463.76,519.70)	415.28(379.59,436.02)	376.22(339.34,399.16)	-2.85(-3.16,-2.53)	-7.28(-7.65,-6.92)	-6.78(-7.48,-6.09)	-1.24(-1.36,-1.13)
	Female	145.88(130.20,153.81)	186.63(162.58,198.97)	186.48(157.68,201.69)	181.48(151.37,198.04)	3.13(3.01,3.24)	0.20(-0.08,0.48)	-0.67(-1.29,-0.06)	0.57(0.38,0.76)
High-middle SDI	Both	224.91(206.62,241.70)	274.62(253.84,291.69)	277.00(248.03,302.60)	279.45(239.07,320.19)	3.58(3.43,3.74)	0.14(-0.34,0.63)	0.29(-0.24,0.82)	0.76(0.63,0.90)
	Male	445.32(405.92,485.95)	511.01(471.70,548.53)	482.53(428.98,536.10)	457.76(377.28,540.34)	4.79(4.50,5.08)	-2.21(-3.32,-1.09)	-4.34(-5.30,-3.38)	0.18(0.02,0.35)
	Female	100.04(88.09,111.52)	129.03(114.78,141.17)	140.46(120.02,158.25)	157.57(128.68,187.04)	1.99(1.89,2.09)	0.71(0.52,0.90)	1.92(1.74,2.10)	1.43(1.34,1.51)
Middle SDI	Both	164.27(146.63,181.17)	200.44(183.29,215.76)	203.88(179.47,227.48)	209.66(173.55,244.07)	2.46(2.35,2.56)	0.71(-0.18,1.59)	0.96(0.61,1.30)	0.79(0.68,0.90)
	Male	254.64(221.30,287.85)	314.05(285.58,342.27)	319.93(276.46,363.55)	316.74(249.82,383.34)	4.14(3.91,4.36)	1.22(-0.19,2.64)	-0.66(-1.14,-0.18)	0.80(0.66,0.95)
	Female	95.21(81.80,110.87)	111.73(99.12,123.51)	112.49(97.26,126.64)	125.80(101.76,149.80)	1.14(1.09,1.19)	0.16(-0.23,0.56)	2.26(2.00,2.52)	0.69(0.61,0.78)
Low-middle SDI	Both	59.08(51.41,69.05)	65.55(59.28,72.47)	69.09(63.07,74.87)	69.89(62.48,77.45)	0.46(0.42,0.51)	0.37(0.26,0.47)	0.14(0.10,0.18)	0.57(0.53,0.61)
	Male	89.80(75.68,109.27)	97.67(86.70,111.96)	101.76(92.05,111.33)	102.06(91.49,113.83)	0.49(0.42,0.57)	0.53(0.35,0.71)	0.09(-0.01,0.19)	0.45(0.41,0.49)
	Female	29.36(25.06,34.26)	36.05(31.82,40.47)	41.31(36.10,46.17)	42.76(36.19,49.13)	0.49(0.47,0.51)	0.43(0.36,0.49)	0.24(0.20,0.29)	1.29(1.23,1.34)
Low SDI	Both	41.50(33.87,52.56)	41.01(34.54,51.92)	44.11(38.19,51.81)	44.54(38.21,51.47)	-0.03(-0.05,-0.00)	0.25(0.21,0.29)	0.05(-0.02,0.11)	0.24(0.13,0.34)
	Male	66.86(52.81,87.35)	63.87(53.28,83.26)	67.30(57.43,80.78)	67.36(57.33,79.05)	-0.21(-0.25,-0.18)	0.31(0.24,0.37)	-0.03(-0.15,0.08)	0.04(-0.06,0.14)
	Female	17.08(13.00,21.68)	19.06(15.55,23.30)	22.98(19.40,26.92)	24.46(19.74,29.26)	0.15(0.14,0.17)	0.36(0.34,0.37)	0.24(0.22,0.27)	1.20(1.09,1.32)
21 GBD region
Andean Latin America	Both	117.13(98.17,139.78)	108.13(92.33,125.67)	96.53(80.29,115.19)	103.34(79.13,130.00)	-0.75(-1.27,-0.23)	-0.73(-1.05,-0.41)	1.21(0.68,1.75)	-0.48(-0.63,-0.33)
	Male	164.38(132.86,204.68)	137.15(112.92,166.76)	115.99(93.66,141.94)	124.62(94.38,162.02)	-2.04(-2.60,-1.48)	-1.73(-2.11,-1.36)	1.60(1.06,2.15)	-0.94(-1.09,-0.78)
	Female	75.10(59.87,93.23)	82.73(67.50,102.77)	79.53(63.53,98.80)	85.23(59.95,114.00)	0.66(0.25,1.07)	0.14(-0.15,0.43)	0.95(0.34,1.55)	0.22(0.04,0.41)
Australasia	Both	259.17(233.06,283.74)	254.51(225.79,280.36)	229.65(199.96,256.72)	214.93(181.63,247.25)	-0.07(-0.45,0.30)	-1.78(-2.39,-1.17)	-1.53(-2.50,-0.51)	-0.61(-0.72,-0.49)
	Male	469.75(419.66,520.86)	383.91(341.21,428.49)	307.51(268.66,349.03)	278.37(237.51,322.38)	-6.17(-7.01,-5.32)	-6.46(-7.51,-5.41)	-2.18(-3.49,-0.81)	-1.76(-1.84,-1.68)
	Female	125.18(108.30,140.63)	160.99(136.47,181.16)	168.91(139.99,191.75)	163.57(132.14,192.66)	2.73(2.49,2.98)	1.20(0.82,1.57)	-1.57(-3.53,0.39)	0.94(0.73,1.14)
Caribbean	Both	194.92(177.26,213.61)	176.41(159.98,192.74)	176.08(157.90,192.99)	168.65(144.64,193.53)	-1.97(-2.24,-1.71)	0.05(-0.46,0.56)	-1.15(-1.64,-0.66)	-0.10(-0.23,0.03)
	Male	298.32(265.02,333.90)	264.47(233.89,295.72)	252.52(222.54,283.26)	240.87(201.62,281.35)	-3.02(-3.32,-2.73)	-1.26(-2.30,-0.22)	-1.73(-3.03,-0.42)	-0.46(-0.55,-0.36)
	Female	104.59(92.66,116.86)	103.59(91.29,116.10)	112.71(98.44,126.85)	110.20(91.56,130.22)	-0.54(-0.81,-0.27)	1.13(0.92,1.33)	-0.46(-0.69,-0.23)	0.79(0.57,1.01)
Central Asia	Both	126.37(118.03,134.31)	101.71(95.57,108.20)	98.68(91.16,105.79)	91.02(81.70,100.16)	-1.95(-2.17,-1.73)	0.11(-0.35,0.57)	-1.22(-1.87,-0.56)	-0.53(-0.73,-0.33)
	Male	269.10(248.99,289.28)	198.26(185.81,211.52)	190.87(175.56,204.92)	172.71(154.04,189.89)	-5.62(-6.20,-5.03)	0.17(-0.68,1.02)	-2.93(-4.37,-1.49)	-0.92(-1.14,-0.70)
	Female	58.94(53.66,63.83)	43.41(39.78,47.02)	40.60(36.89,44.54)	39.96(34.99,44.90)	-1.18(-1.28,-1.08)	-0.08(-0.36,0.21)	-0.28(-0.97,0.42)	-1.00(-1.18,-0.82)
Central Europe	Both	204.94(194.32,213.89)	241.78(229.27,251.26)	250.63(235.38,261.45)	255.33(233.73,273.30)	2.87(2.67,3.07)	0.72(0.35,1.09)	0.38(0.06,0.71)	0.73(0.64,0.82)
	Male	411.38(390.22,430.85)	471.25(448.30,490.64)	451.18(426.14,471.62)	430.72(391.86,464.20)	4.64(4.20,5.09)	-1.83(-2.50,-1.15)	-2.94(-4.55,-1.34)	0.18(0.03,0.34)
	Female	80.99(74.55,86.53)	104.60(96.36,110.52)	126.95(114.91,134.69)	144.75(128.87,157.94)	1.80(1.69,1.90)	2.08(1.91,2.25)	3.00(2.90,3.10)	1.83(1.76,1.89)
Central Latin America	Both	129.12(121.40,135.20)	118.13(109.86,124.12)	96.95(88.71,102.94)	91.02(79.28,102.53)	-0.78(-0.89,-0.67)	-1.90(-2.20,-1.60)	-1.12(-1.44,-0.80)	-1.32(-1.41,-1.23)
	Male	179.12(168.13,188.23)	165.33(154.20,174.58)	127.93(118.09,136.34)	120.90(105.00,137.08)	-0.96(-1.12,-0.81)	-3.45(-3.95,-2.95)	-1.39(-1.95,-0.83)	-1.56(-1.70,-1.43)
	Female	84.54(77.84,90.45)	78.20(71.20,83.95)	71.48(63.73,77.83)	67.18(56.74,78.01)	-0.71(-0.98,-0.44)	-0.49(-0.69,-0.29)	-1.21(-1.45,-0.97)	-0.77(-0.84,-0.70)
Central Sub-Saharan Africa	Both	71.38(47.76,112.21)	56.01(38.45,95.39)	63.33(44.52,98.80)	67.27(47.29,101.22)	-1.19(-1.23,-1.14)	0.67(0.63,0.72)	1.06(0.99,1.16)	-0.14(-0.44,0.16)
	Male	118.58(73.12,200.72)	102.06(62.37,191.87)	114.92(72.10,194.93)	120.44(77.33,197.51)	-1.24(-1.30,-1.18)	1.22(1.12,1.32)	0.86(0.75,0.98)	0.08(-0.15,0.30)
	Female	28.17(18.55,42.04)	25.76(17.69,38.09)	31.08(21.50,46.40)	34.31(23.24,51.25)	-0.19(-0.21,-0.17)	0.47(0.45,0.49)	0.53(0.52,0.55)	0.67(0.41,0.92)
East Asia	Both	269.43(232.76,306.88)	377.03(341.39,409.87)	366.65(317.53,415.82)	368.63(299.38,442.08)	7.30(7.05,7.54)	-0.40(-2.01,1.21)	0.30(-0.35,0.94)	1.11(0.85,1.36)
	Male	428.03(352.40,510.17)	599.97(536.39,666.90)	578.93(485.40,680.11)	554.97(416.77,696.67)	12.03(11.32,12.74)	-0.92(-3.68,1.84)	-4.31(-5.31,-3.31)	1.06(0.77,1.36)
	Female	164.87(137.12,197.14)	220.61(193.52,246.01)	208.53(173.72,241.56)	230.93(180.30,285.18)	3.78(3.70,3.86)	-1.37(-1.99,-0.74)	3.85(3.28,4.41)	0.91(0.71,1.12)
Eastern Europe	Both	162.52(155.37,168.29)	146.98(140.84,151.81)	144.03(137.07,148.93)	132.02(120.18,142.89)	-0.82(-1.05,-0.59)	-0.25(-0.66,0.16)	-2.10(-2.62,-1.58)	-0.58(-0.66,-0.49)
	Male	431.16(411.09,451.03)	371.30(355.49,385.70)	349.33(332.73,362.72)	296.38(266.97,324.61)	-3.34(-4.07,-2.62)	-1.72(-2.83,-0.62)	-9.10(-10.90,-7.30)	-1.11(-1.23,-0.99)
	Female	66.95(62.41,70.76)	51.56(48.25,53.97)	52.28(48.50,54.92)	54.74(48.46,60.25)	-1.06(-1.17,-0.94)	-0.02(-0.12,0.08)	0.35(0.12,0.58)	-0.82(-1.06,-0.58)
Eastern Sub-Saharan Africa	Both	47.30(39.41,56.34)	46.18(39.78,54.91)	48.27(42.08,55.30)	50.74(42.94,59.67)	-0.10(-0.12,-0.08)	0.17(0.15,0.19)	0.41(0.40,0.43)	0.19(0.09,0.28)
	Male	74.84(59.68,92.36)	74.36(62.62,89.81)	77.39(65.69,90.33)	81.06(66.53,96.92)	-0.06(-0.10,-0.02)	0.26(0.23,0.29)	0.61(0.59,0.64)	0.22(0.15,0.29)
	Female	20.89(16.27,26.57)	22.06(18.04,26.98)	25.30(20.76,30.60)	27.72(21.74,34.19)	0.09(0.08,0.10)	0.30(0.28,0.32)	0.40(0.40,0.41)	0.94(0.84,1.04)
High-income Asia Pacific	Both	249.77(228.82,262.74)	268.74(237.00,286.83)	256.38(220.55,277.66)	249.35(211.12,272.49)	1.33(1.00,1.67)	-1.06(-1.19,-0.93)	-0.69(-1.16,-0.20)	-0.13(-0.24,-0.01)
	Male	469.25(438.72,491.41)	502.77(459.21,531.46)	454.33(406.65,486.17)	428.51(377.10,462.56)	2.52(2.10,2.95)	-4.44(-4.72,-4.15)	-1.10(-1.46,-0.81)	-0.44(-0.59,-0.28)
	Female	119.46(103.31,129.62)	126.81(101.04,141.72)	124.60(95.17,142.20)	122.92(91.11,142.49)	0.46(0.28,0.64)	-0.11(-0.18,-0.04)	-0.46(-0.95,0.03)	-0.08(-0.18,0.01)
High-income North America	Both	352.46(323.65,368.70)	389.31(350.75,409.47)	323.85(285.20,344.63)	285.68(249.68,305.29)	3.05(2.89,3.20)	-5.02(-5.54,-4.50)	-6.62(-7.48,-5.76)	-0.80(-1.08,-0.53)
	Male	587.44(548.10,613.07)	532.53(490.18,557.74)	402.66(364.72,425.57)	348.22(313.46,369.90)	-3.48(-3.81,-3.14)	-10.87(-11.52,-10.21)	-9.37(-10.48,-8.26)	-1.82(-2.03,-1.61)
	Female	209.94(186.14,222.71)	294.67(257.21,314.48)	266.65(227.35,288.27)	238.95(202.06,259.79)	6.34(6.21,6.46)	-1.69(-2.17,-1.22)	-4.84(-5.49,-4.18)	0.24(-0.14,0.61)
North Africa and Middle East	Both	132.52(105.54,165.22)	128.85(110.88,148.48)	148.97(130.56,168.01)	144.52(121.43,171.52)	-0.32(-0.40,-0.24)	1.94(1.75,2.12)	-0.80(-1.38,-0.23)	0.51(0.39,0.63)
	Male	229.15(178.10,290.73)	216.42(184.04,253.07)	237.82(204.81,273.18)	228.62(188.15,276.13)	-1.02(-1.08,-0.96)	2.22(1.94,2.49)	-1.67(-2.49,-0.84)	0.15(0.04,0.26)
	Female	39.46(28.40,53.33)	43.88(36.22,53.92)	62.99(52.90,73.10)	64.25(50.85,78.99)	0.25(0.21,0.29)	1.70(1.55,1.86)	0.25(-0.41,0.94)	2.12(1.93,2.30)
Oceania	Both	143.46(105.65,208.14)	147.44(106.77,216.10)	153.93(110.52,226.76)	155.18(111.51,227.80)	0.34(0.27,0.40)	0.56(0.48,0.63)	0.19(0.05,0.34)	0.30(0.26,0.33)
	Male	223.44(160.30,329.37)	224.20(158.46,336.11)	227.59(158.36,347.16)	229.77(159.29,349.03)	0.13(0.00,0.25)	0.24(0.09,0.39)	0.46(0.13,0.78)	0.10(0.05,0.14)
	Female	67.06(44.23,104.40)	73.52(49.46,110.84)	80.31(55.03,123.64)	81.70(56.89,120.44)	0.54(0.45,0.64)	0.56(0.50,0.62)	0.10(-0.24,0.44)	0.70(0.66,0.75)
South Asia	Both	39.16(32.67,46.10)	41.76(36.80,46.48)	43.67(38.97,48.33)	46.01(38.76,52.62)	0.16(0.10,0.23)	0.27(0.19,0.35)	0.42(0.33,0.51)	0.33(0.20,0.45)
	Male	62.93(50.98,75.81)	65.42(56.75,73.77)	66.45(57.83,74.72)	68.12(55.52,79.73)	0.13(0.01,0.24)	0.34(0.17,0.50)	0.55(0.33,0.78)	0.09(-0.01,0.19)
	Female	14.38(11.17,17.35)	18.77(15.52,21.43)	23.57(20.24,26.82)	26.47(22.00,31.18)	0.32(0.27,0.37)	0.39(0.33,0.45)	0.50(0.46,0.54)	1.85(1.69,2.01)
Southeast Asia	Both	145.14(124.66,167.47)	168.68(145.43,191.03)	165.33(140.60,189.77)	172.97(139.47,203.83)	1.77(1.65,1.89)	-0.35(-0.42,-0.28)	1.27(1.00,1.55)	0.36(0.24,0.47)
	Male	238.45(194.24,285.15)	268.57(227.14,310.63)	259.85(218.70,303.46)	268.73(217.66,323.31)	2.18(1.96,2.39)	-0.82(-0.94,-0.71)	1.46(0.97,1.94)	0.21(0.10,0.32)
	Female	74.21(59.48,90.95)	95.24(75.80,115.25)	97.88(78.60,118.06)	103.78(78.02,128.24)	1.55(1.51,1.60)	0.21(0.16,0.26)	0.97(0.84,1.11)	0.85(0.70,1.00)
Southern Latin America	Both	188.92(170.67,207.67)	188.90(170.78,206.96)	185.01(165.55,203.62)	160.99(141.58,179.67)	-0.07(-0.26,0.12)	-0.20(-0.41,-0.00)	-4.14(-4.56,-3.72)	-0.28(-0.39,-0.18)
	Male	357.21(316.71,399.62)	337.02(300.52,376.48)	298.53(262.47,335.67)	252.93(218.84,288.59)	-1.21(-1.70,-0.73)	-3.24(-3.70,-2.79)	-7.79(-8.63,-6.94)	-0.91(-1.04,-0.79)
	Female	75.01(64.67,85.13)	91.26(78.69,103.35)	108.87(93.39,123.30)	98.13(81.48,114.55)	1.06(0.94,1.17)	1.75(1.68,1.83)	-1.92(-2.19,-1.65)	1.16(1.02,1.30)
Southern Sub-Saharan Africa	Both	112.66(94.84,135.33)	145.18(132.17,158.13)	147.54(132.51,162.58)	137.03(119.94,155.03)	2.91(2.29,3.52)	0.14(0.00,0.27)	-1.90(-2.36,-1.44)	0.59(0.33,0.86)
	Male	192.89(159.64,237.86)	254.71(229.23,282.50)	241.88(214.42,272.24)	217.54(187.00,250.84)	5.06(4.71,5.42)	-1.16(-1.42,-0.90)	-4.41(-5.23,-3.59)	0.25(-0.10,0.61)
	Female	63.25(46.08,86.68)	85.62(74.91,96.80)	95.66(82.38,108.79)	92.62(76.70,110.28)	1.75(1.48,2.03)	0.88(0.79,0.96)	-0.49(-0.95,-0.03)	1.38(1.18,1.59)
Tropical Latin America	Both	121.23(111.46,129.04)	133.38(121.85,141.70)	135.12(122.04,144.09)	126.83(111.87,137.36)	0.87(0.75,0.98)	-0.01(-0.08,0.07)	-0.93(-2.02,0.23)	0.28(0.20,0.37)
	Male	191.57(176.97,204.33)	207.54(191.11,220.78)	195.97(178.90,209.19)	178.90(160.63,194.12)	1.14(0.89,1.40)	-1.19(-1.38,-1.01)	-1.38(-2.64,-0.05)	-0.11(-0.23,0.01)
	Female	66.28(58.89,71.87)	78.30(68.63,85.12)	91.50(79.66,99.73)	89.92(76.41,99.55)	0.86(0.78,0.94)	1.01(0.94,1.07)	-0.34(-0.57,-0.11)	1.23(1.16,1.29)
Western Europe	Both	258.76(243.01,269.21)	252.75(232.69,264.55)	245.73(220.17,260.50)	229.28(202.00,245.68)	-0.34(-0.49,-0.18)	-0.33(-0.67,0.01)	-2.71(-2.98,-2.45)	-0.30(-0.35,-0.25)
	Male	538.79(508.53,562.35)	463.21(431.46,485.40)	392.54(356.42,416.84)	348.53(311.69,373.91)	-5.10(-5.45,-4.75)	-1.39(-1.56,-1.23)	-7.44(-8.02,-6.87)	-1.38(-1.44,-1.33)
	Female	99.15(89.68,105.20)	118.01(103.92,126.13)	140.74(120.78,152.47)	140.03(117.96,153.98)	1.41(1.34,1.48)	2.30(2.12,2.48)	-0.20(-0.62,0.22)	1.28(1.21,1.36)
Western Sub-Saharan Africa	Both	28.13(23.39,33.43)	31.31(26.92,37.33)	36.14(31.07,41.99)	36.27(30.68,42.56)	0.20(0.18,0.22)	0.42(0.39,0.44)	0.02(0.01,0.03)	1.11(1.01,1.21)
	Male	49.08(39.59,59.11)	50.44(42.62,61.10)	56.91(47.87,67.29)	57.32(47.93,68.03)	0.04(0.01,0.07)	0.55(0.52,0.59)	0.08(0.04,0.12)	0.72(0.63,0.82)
	Female	10.80(8.42,13.55)	13.18(10.92,15.71)	16.52(13.72,19.41)	17.51(13.98,20.90)	0.16(0.15,0.17)	0.31(0.29,0.32)	0.16(0.14,0.18)	1.89(1.79,1.99)
Abbreviations: ASMR = age-standardised mortality rate, AAPC = average annual percent change, SDI = sociodemographic index, TBL = tracheal, bronchus, and lung cancer cancer, UI = uncertainty intervals.
