# Supplementary material for: Tracheal, bronchus, and lung cancer among older adults: thirty-year global burden trends, precision medicine breakthroughs, and lingering barriers
Source: BMC Cancer. 2025 May 28;25:954. doi: 10.1186/s12885-025-14363-x (PMC12117747; doi:10.1186/s12885-025-14363-x)
Supplement: Supplementary file 1 — Supplementary Material 1 [file 12885_2025_14363_MOESM1_ESM.zip › Table S4.xlsx]

## Sheet: Sheet1
Table S4 Global trends in TBL Cancer ASDR among older adults (1990–2021): sex, SDI, and regional disparities
Location		ASDR, per 100,000 population (95% UI)				AAPC% (95%CI),	AAPC% (95%CI),	AAPC% (95%CI),	AAPC% (95%CI),
	Sex	1990	2004	2015	2021	1990–2003	2004–2014	2015–2021	1990–2021
Global	Both	3246.41(3032.15,3413.13)	3576.16(3328.68,3743.06)	3346.26(3044.46,3575.33)	3299.42(2902.81,3642.25)	0.72(0.66,0.79)	-0.49(-0.67,-0.31)	-0.29(-0.50,-0.12)	0.05(0.02,0.07)
	Male	5576.98(5208.09,5930.36)	5742.53(5381.66,6032.08)	5162.61(4707.90,5565.14)	4910.12(4260.05,5525.38)	0.23(0.16,0.30)	-0.79(-1.00,-0.58)	-0.88(-1.12,-0.71)	-0.39(-0.53,-0.25)
	Female	1630.12(1469.80,1751.42)	1963.25(1763.53,2091.10)	1943.86(1708.49,2104.44)	2037.24(1739.17,2282.17)	1.36(1.32,1.40)	-0.10(-0.32,0.11)	0.71(0.56,0.87)	0.68(0.60,0.75)
5 SDI
quintiles
regions
High SDI	Both	4679.49(4401.25,4826.83)	4835.36(4452.96,5027.85)	4286.77(3877.46,4509.08)	3992.33(3571.55,4224.03)	0.32(0.24,0,41)	-1.02(-1.25,-0.79)	-1.43(-1.95,-0.89)	-0.60(-0.74,-0.46)
	Male	8528.01(8124.34,8784.48)	7709.42(7227.90,7995.60)	6244.67(5781.17,6525.29)	5619.86(5129.25,5939.74)	-0.67(-0.75,-0.58)	-0.04(-0.48,0.40)	-1.91(-2.19,-1.68)	-1.44(-1.56,-1.32)
	Female	2322.34(2103.60,2434.88)	2872.33(2548.92,3040.24)	2828.32(2439.31,3032.18)	2739.17(2332.19,2962.57)	1.60(1.53,1.66)	-1.82(-1.99,-1.65)	-0.80(-1.39,-0.17)	0.38(0.20,0.56)
High-middle SDI	Both	3630.12(3348.63,3903.32)	4348.86(4044.02,4606.04)	4309.97(3878.58,4699.67)	4338.41(3730.73,4971.66)	1.33(1.20,1.46)	-0.08(-0.23,0.08)	0.05(-0.17,0.28)	0.61(0.48,0.74)
	Male	7098.30(6484.38,7733.39)	7959.14(7385.68,8508.01)	7390.36(6588.93,8198.01)	7018.20(5793.40,8299.29)	0.87(0.74,0.99)	-0.60(-1.13,-0.08)	-0.92(-1.31,-0.52)	0.02(-0.13,0.18)
	Female	1570.91(1390.79,1750.84)	1992.60(1790.44,2175.04)	2152.37(1858.82,2415.47)	2414.06(1989.11,2865.95)	1.67(1.59,1.76)	0.46(0.34,0.59)	1.89(1.76,2.03)	1.34(1.25,1.42)
Middle SDI	Both	2583.78(2307.76,2848.93)	3107.73(2855.04,3337.31)	3124.39(2759.45,3483.63)	3208.03(2664.05,3731.35)	1.28(1.17,1.37)	0.22(-0.83,1.28)	0.46(0.29,0.64)	0.70(0.59,0.80)
	Male	4001.31(3468.55,4528.99)	4843.83(4418.21,5274.27)	4872.92(4213.61,5538.86)	4819.91(3805.11,5837.59)	1.29(1.22,1.37)	0.42(-0.08,0.94)	-0.21(-0.37,-0.04)	0.70(0.56,0.84)
	Female	1467.72(1262.66,1714.68)	1697.15(1518.35,1873.64)	1694.09(1480.21,1903.90)	1894.39(1546.71,2254.64)	1.01(0.97,1.05)	0.17(-0.34,0.67)	1.95(1.78,2.13)	0.61(0.52,0.69)
Low-middle SDI	Both	944.85(824.56,1103.15)	1038.51(946.07,1145.87)	1076.37(987.53,1164.14)	1102.61(991.54,1221.21)	0.65(0.55,0.76)	0.36(0.21,0.51)	0.43(0.33,0.54)	0.49(0.45,0.52)
	Male	1442.18(1220.17,1756.15)	1551.23(1383.60,1778.01)	1590.75(1447.06,1736.64)	1616.98(1455.96,1801.24)	0.46(0.36,0.57)	0.37(0.21,0.53)	0.32(0.19,0.48)	0.37(0.33,0.40)
	Female	459.12(393.70,535.59)	562.66(500.08,630.00)	631.07(556.51,703.36)	660.09(561.77,757.31)	1.51(1.28,1.73)	0.87(0.64,1.11)	0.80(0.60,1.00)	1.20(1.15,1.26)
Low SDI	Both	676.38(553.94,855.98)	656.96(555.98,830.16)	689.26(597.49,809.93)	698.20(598.96,806.98)	-0.16(-0.22,-0.11)	0.38(0.28,0.47)	0.18(-0.02,0.42)	0.09(-0.00,0.19)
	Male	1081.41(855.62,1416.13)	1015.53(848.96,1325.47)	1042.29(889.35,1254.20)	1043.00(888.51,1229.25)	-0.44(-0.53,-0.37)	0.18(0.07,0.29)	0.06(-0.15,0.26)	-0.12(-0.22,-0.03)
	Female	277.22(213.18,349.10)	306.76(252.89,370.26)	362.48(308.18,422.45)	387.41(313.88,461.53)	0.87(0.75,0.98)	1.56(1.44,1.67)	1.10(1.00,1.20)	1.11(1.01,1.22)
21 GBD region
Andean Latin America	Both	1814.14(1524.07,2159.56)	1619.25(1387.21,1876.03)	1431.61(1194.17,1707.46)	1551.73(1186.21,1956.51)	-0.56(-0.88,-0.20)	-0.78(-1.18,-0.37)	1.43(1.05,1.83)	-0.61(-0.77,-0.45)
	Male	2566.93(2085.21,3185.27)	2063.70(1708.63,2491.87)	1713.67(1388.48,2088.97)	1869.62(1415.92,2428.83)	-1.69(-2.06,-1.32)	-1.50(-1.83,-1.19)	1.59(1.02,2.18)	-1.11(-1.28,-0.93)
	Female	1136.18(911.10,1400.78)	1222.65(1002.95,1517.52)	1180.17(943.56,1469.09)	1276.03(894.96,1708.59)	0.90(0.48,1.34)	0.23(-0.27,0.80)	1.31(0.82,1.86)	0.17(-0.02,0.36)
Australasia	Both	4165.01(3785.72,4530.50)	3993.25(3584.10,4368.05)	3497.63(3078.66,3878.98)	3253.90(2783.61,3696.53)	-0.18(-0.36,0.01)	-0.99(-1.28,-0.70)	-1.62(-2.66,-0.50)	-0.84(-0.96,-0.73)
	Male	7360.48(6630.75,8110.52)	5925.13(5323.33,6561.41)	4597.04(4060.25,5174.81)	4139.61(3565.10,4743.26)	-1.46(-1.66,-1.25)	-2.13(-2.41,-1.85)	-2.23(-3.71,-0.67)	-1.97(-2.06,-1.89)
	Female	2012.47(1762.71,2244.14)	2510.07(2155.12,2803.08)	2595.61(2189.30,2930.61)	2506.41(2052.66,2921.28)	1.75(1.37,2.07)	0.58(0.21,0.96)	-0.91(-1.95,0.16)	0.75(0.56,0.95)
Caribbean	Both	2945.68(2695.87,3207.58)	2677.71(2448.70,2914.78)	2699.53(2444.18,2944.60)	2584.17(2228.14,2952.07)	-0.98(-1.11，-0.86)	0.15(-0.38,0.70)	-0.66(-0.98,-0.37)	-0.07(-0.19,0.05)
	Male	4520.82(4047.26,5026.55)	3990.31(3566.71,4436.49)	3865.81(3436.22,4312.27)	3697.20(3104.12,4305.85)	-1.04(-1.17,-0.87)	-0.30(-0.71,0.11)	-0.70(-1.12,-0.27)	-0.43(-0.52,-0.35)
	Female	1549.85(1385.07,1727.34)	1561.72(1388.76,1738.78)	1711.37(1509.02,1917.55)	1663.35(1389.69,1962.13)	-0.37(-0.85,0.08)	1.10(0.80,1.41)	-0.50(-0.74,-0.31)	0.83(0.63,1.04)
Central Asia	Both	2141.66(2011.11,2266.56)	1753.81(1654.36,1859.59)	1622.56(1506.10,1733.66)	1519.34(1367.87,1669.00)	-1.43(-1.60,-1.24)	-0.30(-0.70,0.13)	-1.01(-1.59,-0.43)	-0.67(-0.84,-0.50)
	Male	4606.84(4280.19,4939.69)	3392.40(3189.29,3611.41)	3125.80(2886.01,3347.42)	2882.10(2576.49,3165.78)	-2.20(-2.39,-2.00)	-0.29(-0.67,0.13)	-1.25(-2.33,-0.12)	-1.08(-1.28,-0.89)
	Female	967.86(886.93,1044.87)	715.57(659.93,772.09)	641.85(587.15,700.59)	639.66(562.48,717.07)	-2.16(-2.37,-1.93 )	-0.47(-1.01,0.08)	-0.10(-0.88,0.71)	-1.16(-1.32,-1.01)
Central Europe	Both	3341.20(3185.58,3476.48)	3952.83(3770.59,4097.13)	4045.99(3827.96,4208.15)	4144.48(3813.33,4427.85)	1.33(1.17,1.48)	0.15(-0.07,0.37)	0.44(0.22,0.67)	0.67(0.57,0.78)
	Male	6687.43(6365.12,6984.29)	7683.73(7348.91,7978.02)	7247.33(6873.60,7557.43)	6946.44(6340.79,7477.37)	1.09(0.94,1.24)	-0.53(-0.66,-0.41)	-0.61(-1.04,-0.26)	0.11(-0.06,0.28)
	Female	1264.80(1172.70,1347.55)	1631.32(1514.59,1719.86)	1993.65(1822.43,2107.02)	2304.90(2070.57,2508.52)	2.01(1.91,2.12)	1.87(1.68,2.02)	2.48(2.37,2.60)	1.86(1.79,1.94)
Central Latin America	Both	1965.66(1860.92,2051.52)	1813.89(1701.34,1900.32)	1469.60(1358.34,1554.54)	1393.30(1219.65,1569.73)	-0.58(-0.72,-0.43)	-1.93(-2.16,-1.69)	-1.04(-1.35,-0.78)	-1.35(-1.45,-1.25)
	Male	2758.71(2603.31,2893.18)	2546.04(2394.48,2678.02)	1947.81(1812.02,2068.56)	1857.08(1615.14,2110.24)	-0.57(-0.66,-0.47)	-2.46(-2.74,-2.17)	-0.95(-1.37,-0.59)	-1.61(-1.75,-1.47)
	Female	1256.30(1165.47,1336.33)	1186.76(1091.50,1268.41)	1070.51(964.41,1162.14)	1016.96(863.40,1179.51)	-0.41(-0.68,-0.14)	-0.91(-1.16,-0.65)	-1.05(-1.42,-0.67)	-0.76(-0.82,-0.70)
Central Sub-Saharan Africa	Both	1160.16(782.72,1819.99)	907.42(631.28,1531.93)	1022.86(726.74,1575.56)	1083.69(768.82,1614.79)	-1.86(-1.94,-1.78)	1.14(1.02,1.30)	1.01(0.93,1.09)	-0.16(-0.46,0.13)
	Male	1930.27(1198.52,3270.87)	1651.90(1019.51,3092.41)	1843.70(1168.73,3096.38)	1923.06(1250.24,3129.93)	-1.14(-1.20,-1.08)	1.10(0.97,1.27)	0.76(0.64,0.88)	0.01(-0.21,0.22)
	Female	452.88(303.41,668.43)	412.76(289.68,592.00)	494.45(349.12,714.81)	544.00(374.82,793.50)	-0.77(-0.83,-0.69)	1.65(1.54,1.80)	1.63(1.56,1.69)	0.62(0.37,0.87)
East Asia	Both	4149.22(3582.00,4719.60)	5744.60(5220.57,6234.84)	5523.84(4790.15,6258.61)	5547.26(4500.59,6674.80)	2.34(2.23,2.46)	-0.14(-0.71,0.44)	0.07(-0.15,0.30)	1.03(0.77,1.29)
	Male	6474.83(5308.44,7717.77)	8910.09(7971.99,9893.73)	8528.31(7141.65,10017.12)	8191.25(6131.95,10336.05)	2.26(2.15,2.38)	-0.10(-0.75,0.56)	-0.72(-0.84,-0.59)	0.98(0.69,1.26)
	Female	2497.93(2079.28,2987.29)	3328.73(2943.90,3706.11)	3121.76(2626.13,3604.19)	3453.68(2719.25,4264.29)	2.08(1.98,2.20)	-0.69(-1.10,-0.24)	1.78(1.44,2.14)	0.87(0.66,1.08)
Eastern Europe	Both	2740.06(2632.06,2831.58)	2488.58(2395.50,2564.22)	2364.64(2262.80,2439.46)	2182.35(1990.56,2363.45)	-0.51(-0.85,-0.18)	-0.43(-0.68,-0.18)	-1.40(-1.66,-1.09)	-0.70(-0.78,-0.62)
	Male	7238.51(6930.80,7546.00)	6204.12(5966.33,6425.28)	5717.71(5478.95,5925.70)	4905.31(4419.91,5376.79)	-0.71(-0.99,-0.33)	-0.63(-0.98,-0.28)	-2.60(-3.11,-1.92)	-1.21(-1.32,-1.10)
	Female	1082.66(1013.45,1142.00)	813.63(766.73,849.23)	810.92(757.90,848.48)	850.78(756.90,936.18)	-1.84(-1.99,-1.66)	-0.19(-0.38,0.16)	0.66(0.31,1.11)	-0.99(-1.24,-0.75)
Eastern Sub-Saharan Africa	Both	782.68(653.34,932.93)	739.32(641.29,877.91)	753.75(659.59,862.14)	787.80(672.01,923.87)	-0.47(-0.51,-0.42)	0.13(0.08,0.18)	0.77(0.69,0.86)	-0.04(-0.13,0.06)
	Male	1227.09(979.02,1522.46)	1169.91(990.95,1412.50)	1174.16(1002.92,1364.93)	1218.46(1006.93,1453.58)	-0.42(-0.48,-0.35)	-0.01(-0.06,0.03)	0.64(0.58,0.72)	-0.09(-0.17,-0.02)
	Female	343.04(269.26,434.17)	359.62(296.22,436.23)	409.30(337.04,493.63)	447.31(351.60,549.93)	0.34(0.30,0.37)	1.22(1.13,1.34)	1.48(1.42,1.56)	0.88(0.78,0.98)
High-income Asia Pacific	Both	3799.71(3528.07,3979.13)	4005.01(3590.44,4241.32)	3745.99(3286.51,4022.24)	3606.62(3113.88,3901.39)	0.39(0.31,0.47)	-0.61(-0.69,-0.56)	-0.87(-1.70,-0.00)	-0.31(-0.43,-0.19)
	Male	7101.50(6689.72,7416.67)	7405.34(6836.40,7795.27)	6561.88(5956.70,6988.45)	6150.02(5486.66,6602.77)	0.34(0.23,0.44)	-1.14(-1.24,-1.04)	-1.22(-1.60,-0.91)	-0.64(-0.79,-0.49)
	Female	1762.59(1553.74,1900.44)	1792.75(1468.68,1983.16)	1743.79(1371.66,1967.26)	1701.91(1296.74,1946.42)	0.07(-0.09,0.23)	-0.21(-0.25,-0.16)	-0.67(-1.33,0.03)	-0.29(-0.38,-0.21)
High-income North America	Both	5728.21(5320.23,5966.54)	6145.62(5611.10,6433.40)	4967.29(4441.68,5255.61)	4329.02(3848.91,4598.87)	0.62(0.57,0.67)	-1.63(-1.79,-1.46)	-2.47(-2.82,-2.18)	-1.05(-1.33,-0.77)
	Male	9348.81(8808.86,9719.82)	8284.49(7711.60,8640.59)	6119.48(5622.64,6436.03)	5237.97(4786.82,5534.21)	-0.75(-0.81,-0.69)	-2.47(-2.63,-2.30)	-2.78(-3.21,-2.43)	-2.01(-2.23,-1.80)
	Female	3413.44(3067.02,3600.19)	4651.80(4118.20,4935.12)	4089.76(3550.39,4382.80)	3621.49(3122.82,3910.25)	2.39(2.32,2.45)	-0.88(-1.04,-0.71)	-2.20(-2.55,-1.92)	-0.01(-0.39,0.38)
North Africa and Middle East	Both	2088.36(1673.95,2592.97)	2063.14(1786.02,2371.58)	2316.60(2044.67,2604.80)	2238.46(1893.30,2650.51)	-0.12(-0.18,-0.07)	1.15(0.98,1.33)	-0.64(-1.03,-0.23)	0.40(0.30,0.49)
	Male	3616.03(2825.56,4571.19)	3465.66(2959.03,4047.59)	3739.81(3242.09,4278.86)	3588.84(2970.65,4319.36)	-0.36(-0.44,-0.30)	0.80(0.49,1.12)	-0.76(-1.23,-0.29)	0.09(0.00,0.18)
	Female	586.93(430.04,781.88)	677.72(566.02,816.89)	934.62(794.94,1076.35)	947.93(755.57,1156.07)	1.00(0.93,1.13)	2.98(2.58,3.40)	0.13(-0.47,0.74)	1.99(1.84,2.14)
Oceania	Both	2287.18(1682.09,3319.13)	2332.22(1697.71,3400.26)	2440.72(1754.87,3584.01)	2462.25(1768.97,3618.62)	0.17(0.12,0.25)	0.38(0.32,0.45)	0.17(0.08,0.26)	0.28(0.24,0.31)
	Male	3504.52(2511.56,5188.99)	3490.66(2486.09,5216.50)	3556.80(2480.11,5428.19)	3587.86(2492.02,5459.93)	0.03(-0.05,0.10)	0.14(0.08,0.22)	0.20(0.09,0.34)	0.08(0.03,0.12)
	Female	1079.49(707.08,1684.45)	1182.09(796.71,1773.67)	1294.13(886.88,1991.91)	1321.27(916.02,1941.12)	0.68(0.60,0.76)	0.69(0.57,0.85)	0.27(0.00,0.54)	0.70(0.65,0.75)
South Asia	Both	632.11(530.02,741.80)	667.95(592.19,740.45)	679.35(610.54,750.18)	732.27(617.67,837.46)	0.28(0.05,0.52)	0.37(0.05,0.57)	1.34(1.16,1.53)	0.24(0.12,0.37)
	Male	1015.89(826.55,1218.73)	1048.13(914.80,1176.15)	1030.99(902.08,1156.25)	1082.78(881.39,1269.08)	0.01(-0.21,0.24)	0.20(-0.21,0.44)	0.92(0.72,1.12)	0.01(-0.09,0.11)
	Female	230.57(179.27,276.82)	295.71(246.93,335.93)	362.46(312.71,410.30)	414.65(346.77,487.63)	1.91(1.46,2.44)	1.60(1.27,1.85)	2.27(2.09,2.46)	1.76(1.61,1.90)
Southeast Asia	Both	2310.57(1989.53,2659.96)	2649.38(2295.93,2986.55)	2572.59(2196.33,2944.08)	2683.08(2173.93,3150.82)	1.04(0.96,1.10)	-0.30(-0.37,-0.25)	0.70(0.58,0.83)	0.26(0.15,0.38)
	Male	3788.42(3099.06,4522.21)	4227.11(3599.44,4872.15)	4057.06(3434.66,4720.73)	4184.45(3405.96,5012.46)	0.83(0.70,0.95)	-0.40(-0.48,-0.33)	0.50(0.37,0.65)	0.13(0.03,0.24)
	Female	1156.80(930.31,1415.37)	1463.55(1168.47,1770.53)	1484.03(1196.10,1787.75)	1563.45(1180.21,1926.69)	1.78(1.73,1.82)	0.08(0.04,0.13)	0.89(0.57,1.23)	0.73(0.58,0.88)
Southern Latin America	Both	3011.04(2738.06,3296.04)	2995.13(2731.21,3268.69)	2896.99(2616.93,3170.32)	2528.88(2246.43,2804.57)	-0.05(-0.21,0.09)	-0.27(-0.41,-0.12)	-2.31(-2.68,-1.94)	-0.34(-0.44,-0.25)
	Male	5688.41(5074.14,6329.80)	5358.02(4806.18,5957.61)	4663.85(4126.77,5206.69)	3962.31(3459.69,4494.43)	-0.43(-0.53,-0.34)	-1.19(-1.38,-1.01)	-2.73(-3.38,-1.97)	-1.00(-1.12,-0.87)
	Female	1141.40(988.32,1292.37)	1382.49(1202.91,1561.33)	1663.59(1437.59,1873.51)	1508.80(1261.25,1758.71)	1.35(0.99,1.60)	1.82(1.69,1.95)	-1.77(-2.20,-1.33)	1.22(1.08,1.36)
Southern Sub-Saharan Africa	Both	1739.17(1469.37,2088.06)	2259.61(2068.63,2453.30)	2293.08(2071.22,2521.44)	2129.49(1871.85,2402.68)	2.05(1.64,2.44)	0.10(-0.04,0.27)	-1.33(-1.71,-1.05)	0.60(0.32,0.88)
	Male	2961.82(2453.65,3659.47)	3959.17(3576.35,4377.64)	3735.91(3321.09,4189.05)	3358.88(2892.06,3857.33)	2.73(1.58,3.89)	-0.49(-0.59,-0.38)	-1.99(-2.44,-1.64)	0.25(-0.12,0.63)
	Female	954.89(698.76,1304.79)	1304.59(1147.10,1469.98)	1457.19(1263.95,1651.12)	1411.82(1175.80,1674.41)	2.32(1.92,2.61)	0.89(0.82,0.97)	-0.52(-1.21,0.03)	1.42(1.20,1.64)
Tropical Latin America	Both	1906.11(1771.01,2019.43)	2103.73(1946.99,2224.12)	2089.31(1912.02,2215.70)	1962.14(1758.04,2115.22)	0.72(0.58,0.86)	-0.15(-0.23,-0.09)	-0.93(-1.98,0.18)	0.19(0.09,0.28)
	Male	3017.32(2809.65,3205.14)	3287.40(3055.73,3481.66)	3021.79(2790.56,3208.95)	2749.10(2501.22,2968.57)	0.65(0.50,0.79)	-0.83(-0.98,-0.68)	-1.45(-2.52,-0.34)	-0.24(-0.38,-0.10)
	Female	1013.48(910.58,1094.05)	1206.56(1070.74,1302.80)	1400.31(1238.33,1516.45)	1384.63(1199.45,1525.64)	1.26(1.11,1.38)	1.19(1.12,1.27)	-0.19(-0.39,0.06)	1.22(1.16,1.29)
Western Europe	Both	4154.82(3935.65,4303.63)	4005.01(3727.32,4171.86)	3812.44(3459.35,4020.79)	3551.52(3168.94,3778.57)	-0.20(-0.28,-0.12)	-0.34(-0.53,-0.21)	-1.24(-1.52,-0.99)	-0.45(-0.50,-0.40)
	Male	8498.69(8087.37,8836.14)	7229.33(6790.17,7549.49)	5992.75(5500.83,6333.43)	5323.40(4817.65,5684.70)	-1.07(-1.13,-1.01)	-1.63(-1.85,-1.40)	-2.05(-2.46,-1.67)	-1.53(-1.59,-1.47)
	Female	1549.62(1420.59,1633.72)	1817.20(1624.10,1930.02)	2166.70(1889.69,2330.60)	2161.32(1851.49,2358.58)	1.23(1.16,1.33)	1.76(1.55,1.91)	-0.21(-0.88,0.49)	1.22(1.14,1.30)
Western Sub-Saharan Africa	Both	449.29(374.40,534.71)	501.87(432.10,598.83)	571.57(490.22,664.69)	572.38(480.76,673.57)	0.69(0.64,0.75)	1.13(1.05,1.21)	0.01(-0.03,0.05)	1.06(0.97,1.15)
	Male	773.02(624.75,931.98)	792.76(671.31,962.42)	895.01(752.25,1059.83)	901.33(750.28,1073.08)	0.03(-0.05,0.10)	1.07(1.00,1.14)	0.14(0.09,0.18)	0.72(0.62,0.82)
	Female	173.94(136.06,218.27)	212.74(176.90,252.82)	261.47(216.57,308.29)	276.30(219.07,330.23)	1.41(1.35,1.48)	1.93(1.83,2.05)	0.88(0.59,1.18)	1.80(1.71,1.89)
Abbreviations: ASDR = age-standardised rate of DALYs, AAPC = average annual percent change, SDI = sociodemographic index, TBL = tracheal, bronchus, and lung cancer cancer, UI = uncertainty intervals.
