# Supplementary material for: Tracheal, bronchus, and lung cancer among older adults: thirty-year global burden trends, precision medicine breakthroughs, and lingering barriers
Source: BMC Cancer. 2025 May 28;25:954. doi: 10.1186/s12885-025-14363-x (PMC12117747; doi:10.1186/s12885-025-14363-x)
Supplement: Supplementary file 1 — Supplementary Material 1 [file 12885_2025_14363_MOESM1_ESM.zip › Table S5.xlsx]

## Sheet: Sheet1
Table S5 The incidence, mortality, and DALYs of TBL cancer for different age groups in 1990 and 2021, and the AAPC from 1990 to 2021
Age group		ASIR, per 100,000 population (95% UI)				AAPC% (95%CI),	AAPC% (95%CI),	AAPC% (95%CI),	AAPC% (95%CI),	ASMR, per 100,000 population (95% UI)				AAPC% (95%CI),	AAPC% (95%CI),	AAPC% (95%CI),	AAPC% (95%CI),	ASDR, per 100,000 population (95% UI)				AAPC% (95%CI),	AAPC% (95%CI),	AAPC% (95%CI),	AAPC% (95%CI),
	Sex	1990	2004	2015	2021	1990–2003	2004–2014	2015–2021	1990–2021	1990	2004	2015	2021	1990–2003	2004–2014	2015–2021	1990–2021	1990	2004	2015	2021	1990–2003	2004–2014	2015–2021	1990–2021
70–74 years	Both	192.53(182.97,202.12)	208.31(198.06,216.40)	194.31(182.57,205.05)	194.55(174.80,214.71)	0.65(0.54,0.80)	-0.66(-0.77,-0.51)	-0.01(-0.14,0.09)	0.05(0.01,0.08)	188.33(178.56,197.99)	195.66(187.23,203.21)	171.86(161.06,181.84)	169.69(152.07,187.61)	0.38(0.25,0.51)	-1.23(-1.32,-1.11)	-0.26(-0.46,-0.10)	-0.33(-0.38,-0.29)	3806.76(3603.90,3997.80)	3948.61(3781.63,4103.16)	3469.71(3251.65,3671.51)	3434.73(3077.53,3797.24)	0.36(0.27,0.45)	-1.23(-1.32,-1.11)	-0.22(-0.33,-0.13)	-0.34(-0.37,-0.31)
	Male	313.07(294.78,333.03)	321.88(306.56,337.03)	285.73(264.62,306.08)	280.02(243.41,316.32)	0.28(0.17,0.40)	-0.97(-1.10,-0.84)	-0.33(-0.54,-0.18)	-0.35(-0.39,-0.31)	309.18(289.55,330.29)	306.43(292.19,320.93)	256.57(238.05,275.21)	247.66(215.40,280.30)	0.03(-0.13,0.22)	-1.58(-1.74,-1.33)	-0.60(-0.74,-0.49)	-0.70(-0.75,-0.65)	6253.08(5857.88,6684.91)	6185.96(5900.47,6481.11)	5180.16(4800.47,5561.97)	5013.96(4361.48,5667.67)	0.02(-0.11,0.17)	-1.58(-1.73,-1.34)	-0.55(-0.65,-0.48)	-0.71(-0.75,-0.65)
	Female	96.13(89.06,102.41)	110.54(103.16,116.27)	113.34(104.21,120.90)	119.29(106.23,132.23)	1.01(0.96,1.06)	0.17(0.03,0.27)	0.73(0.39,1.08)	0.68(0.65,0.71)	91.69(85.07,98.27)	100.31(93.93,105.68)	96.83(89.67,103.42)	101.02(90.26,111.89)	0.67(0.62,0.71)	-0.40(-0.51,-0.31)	0.58(0.27,0.88)	0.30(0.28,0.32)	1850.52(1718.98,1982.01)	2022.54(1893.12,2131.89)	1954.58(1809.32,2089.11)	2043.90(1828.19,2264.59)	0.68(0.64,0.72)	-0.39(-0.48,-0.31)	0.62(0.28,0.98)	0.32(0.29,0.34)
75–79 years	Both	210.00(198.88,218.63)	240.63(226.23,250.00)	232.98(215.05,247.33)	233.18(207.91,256.54)	0.95(0.87,1.03)	-0.12(-0.22,-0.01)	-0.02(-0.18,0.15)	0.32(0.29,0.35)	216.25(204.89,225.76)	236.29(222.57,245.49)	217.48(202.07,231.35)	213.56(191.63,235.33)	0.61(0.55,0.66)	-0.62(-0.77,-0.44)	-0.36(-0.47,-0.24)	-0.05(-0.08,-0.03)	3495.47(3309.30,3655.63)	3824.56(3596.90,3975.08)	3512.69(3263.83,3740.52)	3455.67(3097.76,3804.61)	0.65(0.56,0.72)	-0.63(-0.78,-0.46)	-0.33(-0.49,-0.17)	-0.04(-0.07,-0.02)
	Male	359.83(340.84,378.46)	378.55(356.18,394.84)	355.51(328.46,382.95)	336.79(294.24,382.03)	0.32(0.23,0.44)	-0.41(-0.52,-0.29)	-0.91(-1.11,-0.77)	-0.22(-0.27,-0.19)	373.66(352.82,394.84)	376.90(356.62,394.23)	336.06(310.56,361.98)	311.82(272.82,354.02)	0.08(-0.03,0.19)	-0.81(-1.01,-0.60)	-1.28(-1.47,-1.13)	-0.58(-0.64,-0.55)	6045.02(5713.76,6390.12)	6109.21(5772.21,6383.00)	5433.17(5023.20,5852.30)	5050.80(4424.25,5725.14)	0.06(-0.04,0.18)	-0.83(-1.02,-0.63)	-1.25(-1.49,-1.07)	-0.59(-0.63,-0.56)
	Female	105.91(96.58,112.89)	135.15(123.25,142.48)	135.15(119.82,144.95)	147.26(126.68,165.70)	1.81(1.76,1.86)	0.15(0.06,0.25)	1.44(1.36,1.55)	1.07(1.04,1.09)	106.90(97.01,114.23)	128.75(118.37,135.67)	122.81(110.04,131.75)	132.07(114.54,148.45)	1.39(1.33,1.45)	-0.34(-0.60,-0.07)	1.21(1.16,1.26)	0.67(0.64,0.70)	1724.33(1565.87,1842.71)	2077.31(1912.29,2191.32)	1979.27(1774.80,2123.74)	2132.91(1847.80,2389.51)	1.40(1.36,1.44)	-0.35(-0.58,-0.11)	1.23(1.18,1.30)	0.67(0.64,0.70)
80–84 years	Both	197.10(180.54,207.35)	246.03(219.12,260.66)	257.90(226.60,277.59)	249.16(213.16,275.36)	1.47(1.39,1.56)	0.57(0.37,0.72)	-0.66(-0.86,-0.47)	0.77(0.72,0.83)	217.26(199.82,228.77)	258.38(233.41,273.07)	259.20(228.11,278.47)	247.70(212.92,272.29)	1.17(1.06,1.28)	0.17(-0.04,0.36)	-0.85(-1.01,-0.69)	0.41(0.37,0.44)	2758.16(2532.15,2905.76)	3278.67(2967.49,3467.08)	3281.77(2888.70,3528.05)	3135.29(2700.25,3445.72)	1.18(1.06,1.29)	0.14(-0.06,0.33)	-0.86(-1.04,-0.69)	0.40(0.37,0.43)
	Male	353.56(327.96,371.95)	399.21(366.07,420.53)	399.82(357.02,430.41)	373.98(322.28,417.51)	0.75(0.62,0.89)	0.18(0.03,0.32)	-1.21(-1.47,-0.94)	0.19(0.16,0.24)	392.04(366.77,413.73)	425.48(393.02,449.13)	406.03(363.01,436.59)	374.34(324.21,417.12)	0.46(0.36,0.57)	-0.26(-0.48,-0.02)	-1.45(-1.69,-1.21)	-0.14(-0.18,-0.10)	4984.39(4654.80,5263.67)	5407.74(4997.35,5711.55)	5147.66(4601.65,5537.77)	4743.40(4103.86,5289.95)	0.48(0.40,0.57)	-0.29(-0.49,-0.07)	-1.44(-1.64,-1.28)	-0.16(-0.20,-0.12)
	Female	103.04(89.09,110.60)	148.36(125.04,159.95)	157.22(130.32,171.65)	159.33(129.14,179.03)	2.68(2.50,2.83)	0.64(0.55,0.74)	0.15(-0.23,0.55)	1.41(1.36,1.46)	112.17(98.40,120.46)	151.84(130.21,163.40)	155.03(130.10,168.71)	156.57(128.63,175.27)	2.22(2.10,2.33)	0.24(0.06,0.42)	0.09(-0.18,0.37)	1.09(1.04,1.14)	1419.61(1244.57,1525.84)	1921.18(1650.09,2062.90)	1958.12(1646.33,2132.79)	1978.04(1626.72,2213.90)	2.23(2.12,2.35)	0.22(0.03,0.41)	0.08(-0.24,0.41)	1.07(1.02,1.12)
85–89 years	Both	186.15(161.68,198.08)	255.43(216.66,273.49)	281.58(233.77,308.99)	286.38(238.12,316.59)	2.39(2.29,2.53)	0.99(0.84,1.16)	0.17(-0.14,0.48)	1.41(1.37,1.45)	216.09(189.74,229.54)	173.07(139.90,189.75)	297.10(249.90,323.85)	300.10(253.44,330.98)	1.98(1.88,2.09)	0.66(0.38,0.94)	0.05(-0.23,0.34)	1.08(1.02,1.12)	2182.89(1922.46,2317.82)	2821.76(2428.86,3015.29)	2990.91(2514.76,3265.59)	3021.33(2545.55,3338.51)	1.94(1.83,2.07)	0.65(0.46,0.85)	0.06(-0.16,0.28)	1.06(1.01,1.10)
	Male	348.13(310.56,370.04)	431.83(382.16,457.17)	463.21(407.95,502.93)	458.59(396.48,507.23)	1.67(1.57,1.79)	0.91(0.68,1.14)	-0.27(-0.63,0.03)	0.89(0.84,0.94)	405.54(366.53,431.06)	481.06(429.80,509.77)	492.36(434.90,536.98)	481.87(414.96,534.35)	1.37(1.25,1.49)	0.47(0.16,0.79)	-0.51(-0.90,-0.09)	0.56(0.51,0.61)	4102.25(3716.02,4366.33)	4843.00(4327.34,5134.06)	4963.49(4380.56,5431.10)	4857.47(4180.84,5383.98)	1.33(1.20,1.45)	0.47(0.15,0.79)	-0.46(-0.67,-0.28)	0.54(0.49,0.59)
	Female	104.51(85.99,114.25)	160.91(127.53,177.51)	175.46(135.78,197.71)	182.01(139.82,209.50)	3.31(3.16,3.46)	0.71(0.51,0.89)	0.47(0.05,0.97)	1.84(1.79,1.89)	120.60(100.40,131.75)	280.52(241.02,299.29)	183.03(144.27,204.94)	189.94(148.05,218.28)	2.75(2.58,2.91)	0.44(0.14,0.79)	0.48(0.13,0.89)	1.53(1.49,1.58)	1215.46(1013.01,1329.38)	1738.80(1402.27,1910.75)	1838.52(1450.26,2057.51)	1908.60(1488.88,2193.98)	2.72(2.56,2.86)	0.42(0.11,0.77)	0.55(-0.08,1.21)	1.49(1.45,1.54)
90–94 years	Both	161.57(134.07,175.13)	211.06(171.88,230.45)	259.08(208.66,287.44)	271.53(213.87,303.76)	1.98(1.92,2.09)	1.99(1.80,2.20)	0.63(0.43,0.84)	1.70(1.67,1.73)	209.97(175.45,227.07)	181.06(140.41,202.47)	303.30(247.95,334.37)	312.16(249.11,348.14)	1.70(1.62,1.78)	1.43(1.24,1.63)	0.34(0.02,0.66)	1.30(1.26,1.33)	1840.28(1540.53,1989.31)	2298.05(1883.32,2504.36)	2661.90(2174.18,2936.73)	2740.16(2182.92,3062.45)	1.70(1.62,1.78)	1.45(1.26,1.64)	0.34(0.03,0.67)	1.30(1.26,1.33)
	Male	305.38(264.82,328.42)	355.86(305.29,382.97)	424.72(361.36,463.45)	427.89(354.95,475.32)	1.12(1.05,1.21)	1.75(1.56,1.94)	-0.13(-0.55,0.29)	1.07(1.01,1.12)	403.37(350.52,434.00)	453.60(390.01,485.94)	510.63(437.73,556.40)	501.84(418.49,554.59)	0.87(0.80,0.94)	1.22(1.04,1.41)	-0.53(-1.12,0.07)	0.70(0.63,0.75)	3536.06(3079.02,3804.08)	3979.62(3433.69,4259.11)	4484.92(3842.21,4890.00)	4408.91(3682.37,4879.27)	0.87(0.81,0.95)	1.24(1.06,1.42)	-0.53(-1.12,0.08)	0.71(0.63,0.76)
	Female	101.75(80.35,112.69)	149.79(115.07,168.20)	184.12(139.33,210.62)	195.96(142.61,227.10)	2.94(2.74,3.13)	1.94(1.72,2.19)	0.90(0.57,1.29)	2.14(2.07,2.20)	129.51(102.98,143.59)	262.09(215.05,285.70)	209.47(158.67,237.90)	220.50(163.49,253.87)	2.55(2.34,2.74)	1.34(1.07,1.62)	0.74(0.37,1.18)	1.78(1.73,1.84)	1134.81(901.08,1258.84)	1586.57(1229.99,1776.44)	1836.91(1391.91,2088.21)	1933.73(1433.96,2229.64)	2.55(2.34,2.74)	1.36(1.08,1.63)	0.74(0.37,1.17)	1.79(1.73,1.84)
95+ years	Both	110.93(85.45,124.11)	139.33(104.04,157.79)	176.03(128.43,200.83)	193.51(140.28,223.40)	1.51(1.40,1.63)	2.35(2.11,2.66)	1.58(1.48,1.68)	1.79(1.74,1.83)	174.78(134.79,194.95)	215.52(161.32,243.31)	269.22(196.17,306.84)	296.48(214.32,341.35)	1.43(1.31,1.54)	2.32(2.06,2.58)	1.62(1.51,1.74)	1.70(1.65,1.74)	1441.47(1114.41,1607.30)	1757.15(1319.58,1984.36)	2184.85(1591.93,2490.91)	2408.08(1738.18,2773.95)	1.34(1.21,1.47)	2.29(2.02,2.56)	1.63(1.51,1.75)	1.64(1.60,1.68)
	Male	198.49(159.15,217.98)	204.62(160.94,225.88)	238.47(184.70,264.27)	265.81(204.25,298.29)	0.08(-0.24,0.29)	1.32(1.26,1.39)	1.74(1.55,1.93)	0.91(0.86,0.96)	314.27(251.29,344.54)	322.06(253.37,355.26)	372.33(289.47,412.31)	413.95(319.58,463.91)	0.04(-0.27,0.24)	1.24(1.18,1.32)	1.69(1.51,1.88)	0.86(0.81,0.90)	2595.43(2080.59,2844.59)	2631.14(2074.69,2900.25)	3022.14(2346.58,3348.91)	3362.05(2600.26,3764.29)	-0.03(-0.28,0.14)	1.19(1.13,1.26)	1.78(1.55,1.99)	0.84(0.80,0.89)
	Female	80.86(60.37,92.24)	114.99(82.70,132.91)	151.96(106.37,177.09)	165.75(115.55,195.72)	2.53(2.37,2.68)	2.87(2.67,3.06)	1.48(1.23,1.74)	2.34(2.29,2.39)	126.89(94.42,144.53)	175.80(127.54,202.52)	229.47(160.32,267.07)	251.38(174.29,295.29)	2.43(2.30,2.59)	2.76(2.57,2.96)	1.57(1.29,1.85)	2.23(2.18,2.28)	1045.23(777.59,1190.74)	1431.29(1040.58,1645.94)	1862.03(1301.52,2170.10)	2041.82(1418.24,2403.35)	2.26(2.11,2.42)	2.74(2.47,3.01)	1.58(1.41,1.75)	2.19(2.14,2.24)
Abbreviations: ASIR = age-standardised incidence rate, deaths, ASMR = age-standardised mortality rate, DALYs = disability-adjusted life years, ASDR = age-standardised rate of DALYs, AAPC = average annual percent change, SDI = sociodemographic index, TBL = tracheal, bronchus, and lung cancer cancer, UI = uncertainty intervals.
