# Supplementary material for: Tracheal, bronchus, and lung cancer among older adults: thirty-year global burden trends, precision medicine breakthroughs, and lingering barriers
Source: BMC Cancer. 2025 May 28;25:954. doi: 10.1186/s12885-025-14363-x (PMC12117747; doi:10.1186/s12885-025-14363-x)
Supplement: Supplementary file 1 — Supplementary Material 1 [file 12885_2025_14363_MOESM1_ESM.zip › Table S6.xlsx]

## Sheet: Sheet1
Table S6 Global trends in TBL cancer ASIR among older adults (1990–2021): sex and national disparities
Location	Sex	ASIR, per 100,000 population (95% UI)				AAPC% (95%CI),	AAPC% (95%CI),	AAPC% (95%CI),	AAPC% (95%CI),
		1990	2004	2015	2021	1990–2003	2004–2014	2015–2021	1990–2021
Afghanistan	Both	53.20(28.80,103.69)	53.93(30.18,107.42)	63.70(39.40,109.88)	65.05(40.59,106.88)	-0.05(-0.13,0.00)	1.57(1.52,1.64)	0.33(0.21,0.46)	0.65(0.64,0.66)
	Male	73.05(34.39,158.88)	74.13(36.36,167.21)	87.21(47.96,170.17)	88.51(49.86,166.96)	-0.05(-0.10,-0.01)	1.56(1.54,1.59)	0.20(0.13,0.27)	0.61(0.59,0.62)
	Female	28.65(14.56,50.65)	30.70(18.51,50.20)	39.35(23.96,61.76)	43.66(27.23,66.89)	0.35(0.29,0.40)	2.34(2.28,2.41)	1.75(1.69,1.82)	1.37(1.35,1.38)
Albania	Both	183.44(141.37,235.40)	186.71(145.83,234.64)	179.63(122.98,243.01)	184.81(125.63,257.16)	-0.13(-0.61,0.26)	-0.50(-0.82,-0.13)	0.40(0.18,0.67)	0.00(-0.11,0.09)
	Male	360.43(276.67,465.72)	333.48(257.73,428.11)	291.53(199.04,396.03)	294.07(197.35,409.67)	-0.81(-1.43,-0.32)	-1.31(-1.88,-0.64)	0.18(-0.04,0.41)	-0.68(-0.77,-0.61)
	Female	60.23(43.44,82.70)	75.21(56.08,99.17)	82.85(55.27,118.19)	90.57(59.36,130.52)	1.53(1.37,1.67)	0.59(0.28,0.93)	1.27(0.28,2.21)	1.26(1.20,1.31)
Algeria	Both	63.41(44.91,87.73)	47.85(35.34,63.51)	52.48(38.20,71.76)	50.77(35.23,72.30)	-2.48(-2.71,-2.29)	1.08(0.96,1.19)	-0.49(-0.59,-0.37)	-0.78(-0.81,-0.73)
	Male	102.53(70.61,144.32)	78.81(55.72,108.01)	79.70(54.27,113.51)	76.70(49.49,113.84)	-2.25(-2.51,-2.00)	0.29(0.13,0.45)	-0.64(-0.77,-0.46)	-0.99(-1.04,-0.93)
	Female	16.72(10.50,25.38)	16.30(11.07,22.87)	20.63(13.68,30.01)	20.50(12.85,31.18)	-0.40(-0.70,0.01)	2.46(2.38,2.54)	0.08(-0.83,1.05)	0.71(0.62,0.82)
American Samoa	Both	217.82(164.17,279.61)	211.22(166.50,261.05)	208.93(164.52,263.30)	202.90(152.86,265.71)	-0.27(-0.47,-0.14)	-0.07(-0.19,0.09)	-0.12(-0.84,0.59)	-0.15(-0.22,-0.05)
	Male	342.40(240.78,467.81)	320.27(236.29,420.60)	290.88(209.82,390.22)	279.02(198.25,382.92)	-0.59(-0.78,-0.39)	-0.83(-0.99,-0.60)	-0.32(-1.35,0.74)	-0.65(-0.71,-0.59)
	Female	110.70(73.37,159.64)	122.20(87.23,167.37)	134.74(94.36,186.53)	131.61(84.99,190.63)	0.71(0.55,0.86)	0.91(0.67,1.10)	-0.02(-0.97,0.96)	0.68(0.61,0.75)
Andorra	Both	331.24(225.16,472.99)	234.03(163.04,323.06)	262.92(188.08,352.42)	218.11(143.08,312.78)	-2.76(-3.09,-2.40)	1.97(0.75,3.31)	-3.34(-4.64,-2.04)	-1.44(-1.62,-1.28)
	Male	623.07(416.93,899.14)	432.99(293.78,607.43)	502.74(350.13,689.86)	401.82(256.98,585.99)	-2.75(-3.12,-2.34)	2.87(0.73,5.08)	-3.99(-5.29,-2.67)	-1.44(-1.60,-1.29)
	Female	45.27(27.12,68.91)	49.81(31.79,73.95)	52.46(34.35,77.24)	44.33(27.12,67.24)	0.52(0.32,0.73)	0.59(0.15,1.03)	-3.10(-4.72,-1.46)	-0.15(-0.31,-0.01)
Angola	Both	69.13(43.41,102.96)	65.76(43.48,96.03)	70.78(47.72,99.90)	74.85(52.15,103.55)	-0.52(-0.63,-0.43)	0.88(0.71,1.04)	1.08(0.75,1.42)	0.26(0.22,0.30)
	Male	121.58(71.13,188.06)	116.64(72.18,178.57)	127.64(79.73,192.75)	134.68(86.48,198.19)	-0.46(-0.57,-0.36)	1.06(0.82,1.30)	1.04(0.68,1.41)	0.34(0.31,0.38)
	Female	22.04(11.58,39.32)	24.87(13.58,43.04)	29.28(15.67,50.70)	34.05(20.04,55.08)	0.78(0.67,0.89)	1.47(1.39,1.62)	2.55(2.45,2.66)	1.43(1.40,1.46)
Antigua and Barbuda	Both	73.18(63.61,83.64)	70.82(62.09,80.20)	75.62(66.01,85.86)	77.06(66.94,89.24)	-0.03(-0.30,0.30)	0.95(-0.30,2.27)	-0.37(-1.75,1.04)	-0.27(-0.55,-0.06)
	Male	138.82(117.15,162.55)	111.87(94.15,131.44)	114.20(95.98,134.94)	115.71(96.23,138.79)	-1.31(-1.81,-0.62)	0.86(-0.95,2.83)	-0.43(-2.15,1.36)	-0.75(-1.00,-0.45)
	Female	28.62(23.73,34.25)	39.47(32.54,46.82)	49.14(40.48,59.17)	45.28(37.27,54.16)	2.34(1.32,3.34)	2.26(1.99,2.58)	-2.04(-4.44,0.53)	1.17(0.88,1.42)
Argentina	Both	166.11(147.39,186.11)	171.25(152.91,190.97)	167.67(148.40,188.34)	143.84(124.52,163.05)	0.27(0.01,0.55)	-0.17(-0.47,0.12)	-2.50(-3.07,-1.85)	-0.43(-0.52,-0.35)
	Male	316.70(273.10,364.53)	312.24(271.54,358.20)	277.89(238.11,320.51)	230.36(192.29,271.49)	-0.04(-0.19,0.07)	-1.02(-1.20,-0.84)	-3.01(-3.69,-2.23)	-0.96(-1.06,-0.86)
	Female	64.29(54.18,75.21)	78.76(66.18,91.53)	93.97(78.41,109.68)	84.85(68.30,102.68)	1.39(1.09,1.68)	1.75(1.53,1.99)	-1.80(-2.30,-1.27)	0.87(0.80,0.96)
Armenia	Both	139.71(127.24,152.66)	166.34(153.19,178.83)	191.95(176.80,206.57)	187.29(164.70,211.06)	1.17(0.76,1.64)	0.67(-1.57,2.82)	-0.24(-1.51,1.60)	0.90(0.57,1.14)
	Male	292.87(265.51,321.36)	327.00(298.80,353.92)	385.29(352.72,418.45)	380.55(332.69,431.36)	0.60(-0.16,1.34)	0.91(-1.26,2.97)	-0.14(-1.64,2.02)	0.84(0.46,1.09)
	Female	56.68(49.79,64.21)	60.11(53.14,67.90)	66.84(59.16,74.61)	63.57(53.16,74.92)	0.74(-1.42,2.47)	0.59(-0.37,1.59)	-0.17(-1.96,1.73)	0.40(0.03,0.83)
Australia	Both	267.87(237.71,298.62)	294.36(257.85,329.65)	285.74(244.62,326.25)	270.04(222.78,319.51)	0.66(0.54,0.80)	-0.07(-0.35,0.23)	-1.40(-2.39,-0.36)	0.01(-0.07,0.08)
	Male	476.49(416.95,540.75)	438.18(379.63,500.30)	377.95(320.99,440.07)	345.27(279.89,418.74)	-0.66(-0.91,-0.30)	-1.25(-1.43,-1.07)	-2.10(-3.43,-0.70)	-1.00(-1.13,-0.88)
	Female	131.53(112.58,150.64)	187.52(155.69,218.03)	211.93(172.15,251.18)	207.44(160.82,254.51)	2.65(2.42,2.89)	1.42(1.15,1.71)	-0.62(-1.99,0.82)	1.48(1.39,1.56)
Austria	Both	194.59(173.81,214.93)	205.42(181.48,227.47)	212.55(183.94,241.00)	208.65(179.01,239.07)	0.25(0.04,0.51)	0.34(0.06,0.55)	-0.06(-1.28,1.42)	0.27(0.15,0.37)
	Male	414.14(360.48,468.58)	358.47(312.07,407.90)	311.82(265.96,362.62)	278.03(231.78,326.41)	-0.93(-1.30,-0.69)	-1.34(-1.76,-1.00)	-1.47(-2.66,-0.18)	-1.12(-1.22,-1.03)
	Female	87.24(74.37,101.36)	113.81(95.04,132.36)	141.35(114.86,167.26)	157.68(123.74,194.00)	1.77(1.54,2.01)	2.17(1.76,2.54)	2.02(1.36,2.80)	1.91(1.79,2.03)
Azerbaijan	Both	86.21(72.43,102.60)	81.10(66.21,98.31)	94.11(64.03,130.97)	81.09(55.20,113.52)	-0.68(-1.09,-0.41)	2.10(1.92,2.28)	-2.64(-3.90,-1.31)	-0.23(-0.34,-0.14)
	Male	194.71(157.15,238.43)	150.19(120.38,186.18)	170.45(109.08,242.18)	144.48(90.72,204.21)	-2.00(-2.39,-1.62)	1.97(1.77,2.18)	-3.03(-4.31,-1.71)	-0.97(-1.06,-0.88)
	Female	38.60(29.93,48.54)	33.84(26.47,42.73)	42.66(28.53,63.13)	38.79(26.37,55.17)	-1.51(-1.97,-1.13)	2.95(2.75,3.15)	-1.49(-2.43,-0.51)	0.03(-0.05,0.13)
Bahamas	Both	89.81(77.88,102.46)	98.15(84.95,111.90)	104.83(89.57,121.00)	96.59(77.45,118.85)	1.53(0.69,2.56)	0.44(0.15,0.75)	-1.55(-1.98,-1.11)	0.35(0.17,0.52)
	Male	165.43(139.75,194.30)	179.28(151.72,208.82)	168.17(138.93,199.84)	155.72(121.63,196.97)	1.71(0.85,2.77)	-0.87(-1.31,-0.36)	-1.50(-1.99,-1.01)	-0.05(-0.21,0.16)
	Female	40.88(33.87,48.46)	46.79(38.45,55.90)	58.45(47.99,69.76)	54.03(42.17,68.27)	0.90(0.21,1.45)	1.91(1.12,2.71)	-1.47(-1.74,-1.18)	0.93(0.75,1.07)
Bahrain	Both	314.52(241.27,402.61)	319.16(256.38,392.57)	192.78(150.08,245.11)	199.32(144.63,266.40)	-0.02(-0.59,0.54)	-5.23(-5.44,-5.02)	0.05(-1.61,1.80)	-1.43(-1.58,-1.29)
	Male	532.54(386.42,705.20)	515.24(391.81,660.01)	296.14(213.38,398.18)	297.92(200.12,423.72)	-0.41(-1.18,0.35)	-5.70(-6.37,-5.10)	-0.54(-2.15,1.12)	-1.77(-2.03,-1.54)
	Female	125.31(85.43,176.94)	145.30(103.60,195.53)	107.81(75.62,150.14)	114.82(74.67,167.16)	1.03(0.88,1.17)	-3.29(-4.01,-2.33)	0.95(0.26,1.66)	-0.25(-0.34,-0.17)
Bangladesh	Both	37.47(24.60,57.96)	37.26(24.51,56.22)	29.70(20.20,46.14)	34.34(23.82,50.51)	0.22(0.07,0.48)	-2.91(-3.95,-1.83)	2.70(2.12,3.25)	-0.14(-0.27,-0.01)
	Male	57.04(36.37,88.99)	55.84(35.63,86.39)	41.56(27.36,66.15)	48.01(31.22,73.77)	0.05(-0.12,0.36)	-3.73(-4.98,-2.44)	2.73(1.98,3.43)	-0.40(-0.52,-0.27)
	Female	11.03(5.44,19.85)	13.63(7.91,22.62)	15.76(9.01,25.96)	18.91(11.61,29.93)	2.38(1.98,2.75)	1.44(0.56,2.39)	3.16(3.00,3.31)	1.87(1.79,1.96)
Barbados	Both	75.52(66.55,85.10)	85.64(75.17,96.64)	73.26(62.44,85.34)	76.43(60.49,94.21)	0.74(-0.02,1.37)	-1.80(-2.28,-1.30)	0.95(-0.74,3.02)	0.10(-0.06,0.26)
	Male	140.69(120.07,163.28)	151.83(128.46,177.78)	102.55(84.01,123.08)	112.57(85.87,143.29)	0.28(-0.07,0.60)	-4.43(-5.74,-3.12)	2.29(-0.08,4.74)	-0.59(-0.80,-0.36)
	Female	33.10(27.62,39.27)	42.86(35.58,50.89)	52.77(42.86,63.81)	48.78(37.47,61.62)	2.11(0.75,3.22)	2.20(1.43,2.99)	-1.45(-1.78,-1.09)	1.37(1.18,1.58)
Belarus	Both	135.49(119.81,151.99)	136.46(119.80,153.68)	102.41(88.44,117.95)	123.96(98.10,151.77)	-0.16(-0.50,0.19)	-2.14(-3.29,-0.98)	3.33(2.77,3.95)	-0.31(-0.66,0.05)
	Male	342.20(299.03,388.33)	362.46(313.39,413.37)	265.29(224.95,310.89)	315.07(247.13,390.35)	0.38(0.07,0.67)	-2.28(-3.31,-1.24)	3.01(2.41,3.68)	-0.28(-0.62,0.07)
	Female	50.08(42.43,58.34)	36.31(30.31,42.79)	30.80(24.77,37.08)	36.95(27.91,47.41)	-2.91(-3.41,-2.40)	-0.97(-2.03,0.07)	3.06(2.75,3.41)	-1.12(-1.38,-0.81)
Belgium	Both	355.48(314.71,399.38)	285.47(252.41,318.55)	298.80(255.85,338.15)	270.17(226.83,311.49)	-1.92(-2.22,-1.70)	1.02(0.76,1.32)	-1.99(-2.51,-1.48)	-0.95(-1.02,-0.89)
	Male	828.15(720.42,945.38)	578.42(503.28,656.11)	511.25(430.84,593.75)	440.04(363.03,523.03)	-2.72(-2.88,-2.56)	-0.45(-0.74,-0.13)	-2.89(-3.90,-1.83)	-2.14(-2.21,-2.07)
	Female	83.45(68.78,98.03)	96.52(79.52,113.68)	147.69(118.51,178.01)	142.01(109.31,175.82)	0.54(0.12,1.10)	4.75(4.25,5.17)	-0.74(-1.19,-0.27)	1.76(1.62,1.89)
Belize	Both	72.38(62.38,82.79)	100.08(87.65,113.50)	84.51(73.40,96.37)	79.74(66.74,93.87)	2.37(1.97,2.81)	-1.94(-2.68,-1.36)	-1.06(-1.79,-0.32)	0.28(0.09,0.50)
	Male	118.12(99.19,138.83)	158.53(134.42,184.57)	123.29(103.76,144.80)	115.22(92.90,139.38)	2.35(1.79,2.92)	-3.08(-3.85,-2.29)	-1.26(-2.00,-0.51)	-0.14(-0.38,0.09)
	Female	31.65(25.98,38.01)	44.87(37.37,53.48)	43.81(36.27,51.94)	42.36(34.25,51.52)	2.52(2.05,3.25)	0.17(-0.79,1.01)	-0.68(-1.22,-0.04)	0.87(0.63,1.11)
Benin	Both	44.50(31.45,61.54)	41.56(29.58,59.21)	47.43(33.98,66.20)	46.55(32.29,64.68)	-0.58(-0.68,-0.51)	1.29(1.10,1.51)	-0.30(-0.47,-0.13)	0.15(0.11,0.18)
	Male	72.99(48.83,104.12)	71.60(47.77,104.35)	82.91(55.29,120.95)	79.39(52.92,114.48)	-0.21(-0.31,-0.14)	1.40(1.24,1.56)	-0.70(-0.89,-0.50)	0.28(0.23,0.33)
	Female	16.45(10.72,24.65)	17.30(10.72,27.06)	20.91(13.25,31.28)	22.25(14.08,33.20)	0.31(0.26,0.37)	1.90(1.70,2.07)	1.04(0.90,1.17)	1.00(0.96,1.03)
Bermuda	Both	317.94(271.07,371.76)	268.63(219.23,325.26)	255.28(206.05,309.85)	239.75(186.34,305.98)	-1.27(-1.67,-0.79)	-0.20(-0.87,0.48)	-1.28(-2.54,0.04)	-0.96(-1.12,-0.80)
	Male	597.03(501.30,709.52)	488.61(393.95,599.97)	461.22(364.64,570.55)	418.95(322.00,534.05)	-1.56(-2.22,-0.84)	-0.25(-1.02,0.52)	-1.73(-2.92,-0.50)	-1.32(-1.54,-1.04)
	Female	150.47(120.85,183.89)	126.96(95.71,163.78)	112.23(85.88,143.93)	112.37(82.56,153.02)	-1.12(-1.58,-0.59)	-0.96(-1.89,-0.04)	-0.46(-1.51,0.64)	-1.04(-1.18,-0.87)
Bhutan	Both	25.04(14.01,39.58)	28.41(17.52,41.74)	35.11(22.57,50.53)	37.24(23.51,55.44)	0.87(0.78,0.96)	2.11(1.83,2.40)	1.00(0.86,1.15)	1.29(1.26,1.32)
	Male	42.82(21.29,70.00)	40.64(22.99,63.25)	48.02(28.19,74.82)	50.23(29.43,79.06)	-0.40(-0.49,-0.31)	1.62(1.49,1.82)	0.77(0.66,0.88)	0.53(0.50,0.56)
	Female	10.93(4.59,19.92)	15.96(7.71,28.15)	22.05(12.10,37.53)	24.42(13.47,42.45)	2.79(2.69,2.88)	3.06(2.79,3.42)	1.73(1.53,1.93)	2.64(2.60,2.67)
Bolivia (Plurinational State of)	Both	111.77(75.99,155.09)	107.74(73.67,148.22)	114.21(75.08,160.88)	114.30(75.48,167.07)	-0.20(-0.26,-0.14)	0.58(0.53,0.67)	0.02(-0.13,0.17)	0.08(0.06,0.10)
	Male	171.83(107.81,263.08)	149.59(97.89,222.94)	150.54(94.66,222.55)	147.95(95.25,222.17)	-0.92(-1.00,-0.84)	0.11(0.04,0.23)	-0.28(-0.41,-0.15)	-0.47(-0.52,-0.44)
	Female	63.42(35.29,96.37)	73.55(40.88,113.94)	83.63(43.76,132.11)	86.74(46.32,138.92)	1.12(1.07,1.16)	1.27(1.21,1.34)	0.64(0.52,0.75)	1.02(1.00,1.04)
Bosnia and Herzegovina	Both	180.75(149.58,218.20)	202.99(159.57,251.71)	236.19(191.81,290.72)	228.46(169.63,301.55)	0.79(0.56,1.00)	1.25(0.93,1.60)	0.01(-1.68,1.76)	0.81(0.72,0.89)
	Male	361.88(293.28,444.95)	392.13(308.78,487.00)	423.71(338.74,523.17)	400.39(292.15,528.69)	0.68(0.48,0.90)	0.47(-0.28,1.24)	-0.32(-2.25,1.69)	0.30(0.18,0.39)
	Female	66.55(51.63,83.93)	80.95(59.69,105.27)	106.66(82.09,136.06)	109.42(79.50,146.64)	1.00(0.63,1.38)	2.51(1.89,3.13)	0.82(-0.09,1.75)	1.59(1.44,1.73)
Botswana	Both	97.36(66.71,135.43)	114.16(80.81,154.66)	113.37(78.19,154.88)	103.18(70.76,142.88)	1.41(1.30,1.51)	0.25(-0.02,0.67)	-1.56(-2.04,-0.87)	0.20(0.16,0.25)
	Male	175.79(113.21,260.46)	238.85(158.35,343.83)	195.32(122.97,284.77)	171.95(107.03,254.07)	2.53(2.43,2.62)	-1.87(-2.06,-1.69)	-2.08(-2.43,-1.58)	-0.04(-0.10,0.01)
	Female	45.12(26.00,75.28)	52.09(28.03,87.87)	69.16(42.10,106.75)	62.33(39.13,94.02)	1.33(0.97,1.75)	4.20(2.21,6.26)	-1.76(-1.99,-1.49)	0.93(0.80,1.06)
Brazil	Both	103.46(95.12,110.01)	114.64(104.87,121.84)	116.10(104.83,123.78)	109.55(96.87,118.79)	0.74(0.59,0.89)	0.00(-0.08,0.07)	-0.84(-1.89,0.27)	0.21(0.13,0.28)
	Male	163.32(151.02,174.12)	178.30(164.51,189.52)	167.45(153.09,178.81)	153.27(137.47,166.23)	0.64(0.50,0.79)	-0.62(-0.76,-0.51)	-1.34(-2.43,-0.21)	-0.18(-0.26,-0.09)
	Female	56.28(50.08,60.99)	67.12(58.90,72.87)	78.99(68.72,85.93)	78.24(66.54,86.69)	1.28(1.11,1.43)	1.30(1.20,1.40)	-0.16(-0.36,0.10)	1.10(1.03,1.16)
Brunei Darussalam	Both	325.38(232.44,448.72)	290.25(220.51,373.96)	301.24(232.55,381.42)	245.42(181.22,321.89)	-1.00(-1.26,-0.75)	0.26(-0.23,1.05)	-4.02(-6.13,-2.05)	-0.97(-1.11,-0.83)
	Male	442.67(309.31,619.84)	353.08(268.43,454.59)	387.85(289.76,502.84)	309.35(219.60,421.73)	-2.00(-2.44,-1.57)	0.78(-0.29,2.74)	-4.20(-6.08,-2.49)	-1.29(-1.58,-1.06)
	Female	215.12(140.31,322.67)	233.17(167.80,314.65)	239.50(173.84,319.59)	209.34(146.92,290.25)	0.50(0.37,0.68)	0.30(-0.24,0.68)	-2.90(-4.55,-1.41)	-0.13(-0.23,-0.04)
Bulgaria	Both	122.61(107.56,138.99)	148.58(131.87,166.63)	164.03(144.72,185.17)	172.19(141.89,205.09)	1.00(0.69,1.26)	1.17(0.38,1.96)	0.77(0.32,1.24)	1.18(1.04,1.31)
	Male	219.17(190.70,249.76)	278.92(244.20,316.94)	312.75(272.87,357.89)	325.56(268.12,388.99)	1.40(0.93,1.78)	1.43(0.54,2.34)	0.57(0.10,1.05)	1.40(1.25,1.57)
	Female	48.30(41.53,55.43)	59.00(51.20,67.69)	67.63(57.81,78.30)	76.55(62.03,92.68)	0.71(0.33,1.07)	1.38(0.82,1.85)	2.18(1.49,2.88)	1.46(1.29,1.64)
Burkina Faso	Both	35.74(24.18,55.74)	36.35(24.93,56.31)	43.42(29.56,66.69)	43.24(29.59,65.86)	-0.02(-0.16,0.12)	1.63(1.42,1.90)	-0.16(-0.28,-0.07)	0.63(0.57,0.68)
	Male	58.51(37.25,96.37)	59.46(37.76,96.87)	72.68(45.95,117.44)	71.75(45.25,112.55)	-0.08(-0.23,0.07)	1.86(1.65,2.06)	-0.36(-0.67,-0.03)	0.66(0.60,0.72)
	Female	15.67(9.18,25.80)	16.12(9.78,26.41)	18.82(11.20,30.91)	19.98(11.67,32.53)	0.08(-0.10,0.36)	1.38(1.03,1.73)	0.74(0.16,1.35)	0.90(0.82,0.98)
Burundi	Both	41.41(29.44,58.77)	35.46(24.41,53.97)	34.49(23.50,52.04)	35.85(23.29,54.37)	-1.22(-1.31,-1.13)	-0.33(-0.42,-0.22)	0.67(0.55,0.80)	-0.47(-0.50,-0.43)
	Male	69.24(45.27,105.70)	56.68(36.16,92.46)	54.15(34.57,86.46)	55.80(34.60,89.86)	-1.57(-1.68,-1.44)	-0.49(-0.57,-0.40)	0.52(0.40,0.65)	-0.70(-0.72,-0.68)
	Female	18.53(11.78,27.58)	17.30(11.31,26.11)	16.51(10.05,26.43)	16.88(9.85,26.51)	-0.50(-0.57,-0.45)	-0.44(-0.53,-0.33)	0.40(0.15,0.70)	-0.29(-0.32,-0.25)
Cabo Verde	Both	85.17(63.75,110.22)	106.29(77.14,143.07)	108.19(80.32,140.20)	150.83(105.28,201.71)	1.75(1.56,1.89)	-0.26(-0.70,0.30)	6.38(3.84,9.51)	1.89(1.68,2.15)
	Male	126.64(86.61,175.31)	184.28(123.45,263.84)	158.67(109.37,222.25)	269.61(175.30,378.80)	2.99(2.72,3.22)	-1.76(-2.38,-1.09)	11.87(0.52,24.88)	2.53(2.12,2.94)
	Female	54.45(37.21,75.98)	56.86(37.04,84.23)	77.87(52.64,111.00)	84.00(52.78,127.40)	0.19(0.11,0.28)	2.82(2.61,3.04)	1.15(0.22,1.98)	1.43(1.39,1.48)
Cambodia	Both	144.89(95.05,211.47)	149.00(101.95,206.63)	170.34(114.46,236.67)	174.66(116.01,243.24)	0.24(0.13,0.33)	1.28(1.19,1.37)	0.44(0.40,0.47)	0.63(0.61,0.65)
	Male	285.81(172.24,444.44)	285.30(176.78,417.54)	329.60(197.90,486.73)	339.26(202.43,504.61)	0.02(-0.06,0.09)	1.42(1.31,1.53)	0.49(0.45,0.53)	0.56(0.54,0.58)
	Female	53.65(32.94,84.25)	60.04(38.96,89.56)	74.18(46.72,111.14)	80.65(50.64,121.01)	0.83(0.76,0.89)	1.94(1.85,2.04)	1.44(1.37,1.49)	1.33(1.31,1.35)
Cameroon	Both	51.22(37.18,68.19)	53.10(38.64,71.41)	59.49(41.01,84.24)	59.21(40.74,84.35)	0.15(0.04,0.28)	1.20(1.08,1.31)	-0.03(-0.12,0.08)	0.45(0.41,0.49)
	Male	81.68(55.44,115.39)	88.17(59.52,125.92)	98.00(64.04,143.15)	95.13(61.18,141.60)	0.48(0.36,0.60)	1.10(0.94,1.24)	-0.41(-0.53,-0.30)	0.50(0.47,0.54)
	Female	23.03(14.93,33.33)	23.48(15.11,34.58)	28.03(17.49,42.07)	29.68(17.83,45.58)	0.01(-0.22,0.21)	1.75(1.62,1.88)	0.99(0.89,1.07)	0.80(0.76,0.84)
Canada	Both	356.69(318.69,395.52)	433.95(378.28,487.98)	397.27(339.78,455.69)	350.95(295.39,408.36)	1.31(1.04,1.58)	-0.09(-0.55,0.36)	-2.27(-3.03,-1.59)	-0.10(-0.25,0.01)
	Male	599.56(523.51,680.30)	597.39(506.78,698.63)	478.91(399.52,566.78)	407.12(333.17,492.25)	-0.21(-0.49,0.07)	-1.33(-1.82,-0.83)	-2.92(-3.85,-2.07)	-1.16(-1.26,-1.06)
	Female	196.39(166.59,229.01)	322.28(267.70,381.66)	336.76(274.69,398.40)	308.07(244.11,376.46)	3.48(3.33,3.62)	1.11(0.26,1.92)	-1.67(-2.56,-0.87)	1.40(1.28,1.51)
Central African Republic	Both	58.67(36.43,104.96)	57.05(35.72,101.52)	54.21(33.84,94.12)	51.56(31.77,91.67)	-0.19(-0.23,-0.14)	-0.34(-0.48,-0.15)	-0.80(-0.87,-0.74)	-0.43(-0.44,-0.41)
	Male	112.22(60.84,220.49)	108.99(60.40,219.43)	106.35(56.41,211.09)	101.64(54.53,205.70)	-0.22(-0.26,-0.17)	-0.12(-0.28,0.05)	-0.73(-0.82,-0.63)	-0.33(-0.36,-0.32)
	Female	21.33(12.64,34.76)	22.84(13.65,36.29)	23.24(14.40,35.67)	23.05(13.94,35.61)	0.56(0.49,0.67)	0.48(0.22,0.75)	-0.10(-0.21,0.01)	0.25(0.23,0.27)
Chad	Both	32.36(21.25,49.31)	40.19(26.46,63.04)	50.05(33.61,75.51)	51.13(33.47,77.70)	1.36(1.25,1.42)	2.08(1.89,2.23)	0.37(0.31,0.43)	1.49(1.45,1.51)
	Male	53.39(32.53,84.87)	65.08(39.87,106.63)	77.25(47.58,119.87)	77.04(47.18,122.15)	1.27(1.21,1.34)	1.62(1.32,1.87)	-0.07(-0.17,0.04)	1.23(1.20,1.25)
	Female	12.25(6.75,19.74)	14.63(8.23,23.69)	18.86(10.31,31.08)	20.11(11.63,31.88)	1.13(1.05,1.19)	2.51(2.41,2.61)	1.07(0.90,1.24)	1.62(1.60,1.64)
Chile	Both	118.79(105.77,131.94)	130.19(115.47,145.49)	141.04(123.18,158.24)	127.66(108.57,145.45)	0.21(-0.08,0.50)	0.84(0.53,1.15)	-1.77(-2.37,-1.15)	0.16(0.00,0.26)
	Male	191.67(164.23,220.62)	195.08(168.05,225.96)	191.44(162.64,222.97)	171.97(142.67,204.20)	-0.42(-0.88,0.04)	-0.10(-0.55,0.35)	-1.90(-2.50,-1.27)	-0.38(-0.55,-0.26)
	Female	65.84(55.13,76.76)	83.68(70.22,97.23)	104.62(86.46,122.18)	95.29(75.70,115.51)	1.63(1.11,2.00)	2.21(1.74,2.67)	-1.69(-2.57,-0.76)	1.14(0.98,1.24)
China	Both	233.32(200.75,266.34)	343.89(310.34,375.04)	369.38(318.72,421.26)	386.43(312.38,464.30)	2.73(2.63,2.84)	0.93(0.28,1.57)	0.81(0.59,1.03)	1.65(1.60,1.70)
	Male	368.69(302.08,440.69)	543.32(483.27,606.31)	579.06(482.26,683.58)	578.39(431.26,729.41)	2.69(2.58,2.82)	0.94(0.26,1.63)	-0.02(-0.09,0.06)	1.46(1.41,1.51)
	Female	141.86(117.36,170.91)	200.89(175.58,224.58)	209.60(173.40,243.07)	241.15(187.50,301.16)	2.45(2.33,2.59)	0.29(-0.06,0.64)	2.51(2.05,2.99)	1.76(1.72,1.80)
Colombia	Both	112.88(99.86,126.66)	108.82(95.17,122.49)	97.48(84.01,109.77)	94.98(75.50,115.77)	-0.46(-0.78,-0.11)	-0.90(-1.36,-0.43)	-0.47(-1.16,0.07)	-0.59(-0.77,-0.45)
	Male	155.82(134.62,179.24)	146.28(125.19,169.75)	121.86(102.98,142.07)	125.23(97.28,157.10)	-0.71(-1.03,-0.32)	-1.44(-2.14,-0.74)	0.52(-0.62,1.39)	-0.71(-0.92,-0.53)
	Female	74.71(63.78,86.50)	78.00(66.44,91.30)	78.17(65.09,91.33)	71.68(55.93,89.78)	0.29(-0.21,0.71)	0.01(-0.42,0.43)	-1.62(-2.24,-0.99)	-0.21(-0.37,-0.05)
Comoros	Both	42.15(28.32,59.55)	43.64(29.25,60.48)	47.38(30.08,68.10)	49.14(30.13,72.57)	0.26(0.19,0.32)	0.80(0.72,0.87)	0.62(0.51,0.74)	0.49(0.47,0.51)
	Male	64.43(38.78,97.12)	64.23(37.98,97.87)	71.76(38.13,111.33)	75.37(38.26,119.83)	-0.03(-0.10,0.02)	1.09(1.03,1.15)	0.82(0.72,0.92)	0.51(0.48,0.53)
	Female	22.19(13.37,36.40)	25.72(16.03,37.22)	27.39(15.68,42.62)	28.81(15.90,46.28)	1.21(1.19,1.23)	0.53(0.40,0.66)	0.86(0.73,0.99)	0.85(0.83,0.87)
Congo	Both	85.21(55.53,119.49)	78.59(52.92,106.73)	85.32(58.11,118.80)	84.80(58.50,119.19)	-0.56(-0.62,-0.50)	0.75(0.61,0.90)	-0.07(-0.19,0.07)	-0.01(-0.03,0.01)
	Male	149.68(90.18,222.69)	131.58(81.88,194.35)	133.09(83.93,194.94)	132.35(84.96,195.05)	-0.84(-0.88,-0.81)	0.10(-0.07,0.28)	-0.07(-0.20,0.09)	-0.39(-0.41,-0.37)
	Female	38.83(21.48,62.26)	42.49(23.35,65.61)	48.31(27.67,74.88)	47.43(26.47,76.86)	0.63(0.50,0.76)	1.21(1.12,1.29)	-0.27(-0.37,-0.17)	0.66(0.63,0.69)
Cook Islands	Both	271.90(199.52,364.75)	282.04(213.24,366.77)	236.53(180.10,305.05)	229.96(166.85,305.33)	0.33(0.21,0.43)	-1.82(-1.94,-1.71)	-0.65(-1.12,-0.17)	-0.53(-0.59,-0.48)
	Male	459.15(324.96,644.81)	469.52(343.04,626.19)	402.76(292.74,537.12)	389.12(270.54,531.47)	0.20(0.08,0.29)	-1.50(-1.59,-1.42)	-0.65(-0.95,-0.39)	-0.52(-0.55,-0.49)
	Female	92.63(61.84,131.53)	89.47(62.20,124.68)	87.38(59.75,124.91)	91.76(59.18,133.09)	-0.26(-0.40,-0.13)	-0.53(-0.78,-0.32)	0.79(0.71,0.88)	0.02(-0.03,0.06)
Costa Rica	Both	91.72(80.09,104.08)	93.19(80.84,105.58)	74.99(63.91,85.75)	64.70(52.46,77.16)	0.85(-0.28,1.98)	-1.59(-2.69,-0.14)	-2.59(-3.65,-1.49)	-0.78(-1.03,-0.49)
	Male	139.82(119.82,161.83)	133.71(113.08,155.46)	105.09(87.46,123.86)	88.94(71.33,108.64)	0.58(-0.40,1.55)	-1.48(-2.79,-0.14)	-2.83(-3.85,-1.79)	-1.04(-1.32,-0.72)
	Female	48.04(39.69,57.04)	58.60(48.71,69.30)	49.94(39.93,59.62)	45.07(34.96,56.00)	1.26(0.64,2.03)	-1.26(-1.97,-0.28)	-2.00(-3.63,-0.28)	-0.05(-0.29,0.22)
Côte d'Ivoire	Both	26.96(19.95,36.13)	30.25(22.25,39.93)	28.32(20.40,38.73)	27.22(18.84,38.40)	0.10(-0.33,0.69)	-0.69(-0.80,-0.59)	0.39(-0.38,1.18)	0.19(0.04,0.36)
	Male	40.66(27.98,57.78)	46.85(32.19,65.79)	42.38(27.90,61.95)	39.60(25.49,59.86)	-0.51(-0.95,0.12)	-1.01(-1.15,-0.86)	-0.75(-1.40,-0.07)	-0.72(-0.88,-0.53)
	Female	12.19(7.95,17.98)	13.99(9.16,20.46)	15.04(9.35,22.72)	15.34(9.22,23.52)	0.67(0.24,1.05)	0.50(0.27,0.73)	2.18(0.82,3.38)	1.37(1.21,1.52)
Croatia	Both	263.34(231.23,297.27)	269.69(239.31,304.10)	268.19(234.98,305.00)	279.11(234.07,329.70)	-0.51(-0.81,-0.28)	0.00(-0.55,0.48)	0.19(-0.32,0.66)	0.05(-0.08,0.16)
	Male	601.02(518.57,685.48)	563.87(491.14,644.60)	495.84(423.32,580.65)	482.89(392.43,582.70)	-0.32(-0.64,-0.07)	-1.26(-2.15,-0.34)	0.45(-0.26,1.09)	0.15(0.06,0.25)
	Female	96.45(82.13,112.08)	108.86(92.02,128.30)	128.63(105.37,154.36)	146.86(113.94,183.78)	-0.37(-0.74,0.01)	1.82(1.32,2.26)	-0.05(-0.44,0.35)	0.52(0.39,0.66)
Cuba	Both	267.62(235.91,301.29)	258.31(227.94,290.95)	272.74(238.48,310.12)	274.11(228.00,324.00)	0.16(-0.14,0.38)	0.28(-0.19,0.74)	-2.29(-5.20,0.81)	-0.11(-0.23,0.00)
	Male	407.39(347.95,471.02)	400.53(340.26,467.00)	405.88(342.42,479.72)	414.03(326.97,513.21)	-0.34(-0.84,0.13)	-0.37(-0.96,0.24)	-3.66(-5.85,-1.33)	-0.56(-0.72,-0.42)
	Female	136.32(116.22,159.12)	137.81(117.76,160.04)	160.23(135.97,186.47)	160.69(127.63,199.93)	1.22(1.03,1.48)	1.57(0.96,2.19)	-1.95(-2.35,-1.49)	0.83(0.73,0.93)
Cyprus	Both	194.89(139.25,266.14)	200.73(159.38,247.89)	216.50(169.09,271.91)	188.59(139.57,247.09)	0.71(0.48,1.04)	1.35(1.05,1.62)	0.81(0.39,1.24)	0.25(0.20,0.32)
	Male	387.36(260.43,558.47)	371.62(286.19,473.81)	393.93(293.61,512.05)	318.09(226.76,429.20)	-0.09(-0.52,0.26)	1.09(0.57,1.51)	-0.35(-1.06,0.38)	-0.85(-0.98,-0.75)
	Female	64.99(36.43,102.33)	77.40(56.19,103.83)	93.88(64.51,129.28)	82.26(54.32,120.52)	3.17(2.85,3.58)	2.44(1.94,2.90)	2.29(2.01,2.56)	2.27(2.17,2.38)
Czechia	Both	237.54(214.19,263.58)	259.76(235.11,286.54)	243.10(212.91,273.51)	252.94(213.42,294.87)	0.98(0.81,1.18)	-0.58(-0.74,-0.41)	-0.65(-0.81,-0.50)	0.04(-0.01,0.09)
Philippines	Male	527.03(468.20,593.86)	502.96(445.60,569.63)	405.60(345.31,468.27)	393.89(324.47,471.70)	1.13(0.96,1.33)	-2.03(-2.30,-1.71)	-1.09(-1.23,-0.97)	-0.06(-0.10,-0.02)
Poland	Female	78.08(68.03,88.53)	119.01(102.49,136.82)	136.83(114.09,161.36)	156.92(126.23,191.90)	1.08(0.77,1.42)	1.44(1.12,1.80)	0.27(-0.02,0.58)	0.81(0.75,0.87)
Democratic People's Republic of Korea	Both	149.26(103.20,204.15)	145.11(100.08,201.63)	154.54(102.48,223.19)	141.38(86.00,213.58)	-0.28(-0.32,-0.25)	0.96(0.72,1.17)	-1.44(-1.50,-1.38)	-0.18(-0.19,-0.16)
	Male	263.69(169.16,410.05)	275.96(172.29,434.67)	273.77(162.99,432.80)	239.27(137.01,388.75)	0.31(0.29,0.33)	0.27(0.09,0.44)	-2.21(-2.26,-2.15)	-0.33(-0.35,-0.31)
	Female	101.06(61.85,151.40)	100.21(61.61,152.85)	103.66(57.27,167.43)	94.49(47.20,156.16)	-0.15(-0.21,-0.09)	0.56(0.48,0.64)	-1.51(-1.63,-1.38)	-0.22(-0.23,-0.20)
Democratic Republic of the Congo	Both	54.32(32.82,96.83)	38.14(22.26,77.06)	43.66(25.87,82.82)	46.99(27.59,85.71)	-2.57(-2.69,-2.47)	1.20(1.07,1.38)	1.26(1.18,1.36)	-0.45(-0.48,-0.43)
	Male	87.54(47.18,168.77)	69.74(34.33,161.60)	78.83(38.81,169.84)	83.39(42.25,172.21)	-1.65(-1.74,-1.56)	1.14(1.04,1.25)	1.00(0.88,1.11)	-0.16(-0.19,-0.13)
	Female	21.76(13.23,34.77)	18.25(10.81,30.87)	22.67(12.88,38.27)	25.05(13.29,42.41)	-1.39(-1.51,-1.26)	1.96(1.81,2.20)	1.70(1.60,1.80)	0.46(0.43,0.48)
Denmark	Both	332.33(298.10,366.65)	393.57(351.25,432.89)	394.01(339.87,445.72)	353.68(293.46,413.49)	1.01(0.80,1.23)	0.20(0.07,0.34)	-2.16(-3.04,-1.24)	0.15(0.07,0.22)
	Male	561.34(494.51,633.50)	531.63(460.46,606.87)	466.71(396.64,546.22)	402.07(329.18,484.33)	-0.49(-0.78,-0.09)	-1.12(-1.28,-0.96)	-2.86(-4.13,-1.53)	-1.09(-1.21,-0.97)
	Female	180.55(154.39,213.63)	301.38(259.70,342.46)	340.37(283.69,396.28)	316.46(251.22,385.23)	3.49(3.11,3.89)	1.48(1.25,1.75)	-1.40(-1.82,-1.03)	1.76(1.64,1.86)
Djibouti	Both	47.85(31.92,67.92)	55.97(37.50,79.59)	62.86(39.81,91.60)	67.76(41.73,100.01)	1.02(0.93,1.08)	1.00(0.98,1.03)	1.26(1.19,1.34)	1.12(1.10,1.15)
	Male	75.71(44.81,115.40)	88.13(55.25,132.62)	98.60(56.76,153.01)	104.60(57.14,165.83)	0.95(0.90,1.01)	1.02(0.99,1.05)	1.02(0.84,1.22)	1.04(1.03,1.06)
	Female	25.13(15.09,40.68)	27.93(17.37,43.25)	30.55(18.63,46.94)	34.05(20.92,51.67)	0.79(0.72,0.86)	0.72(0.68,0.77)	1.81(1.73,1.90)	0.99(0.97,1.01)
Dominica	Both	130.48(100.81,165.42)	122.98(94.67,156.41)	129.87(102.07,162.29)	136.87(101.59,178.66)	-0.24(-0.34,-0.14)	0.38(0.28,0.49)	0.89(0.76,1.00)	0.16(0.13,0.19)
	Male	254.07(187.44,335.53)	242.72(173.85,327.61)	227.87(164.84,306.23)	225.98(156.87,312.56)	-0.23(-0.32,-0.13)	-0.56(-0.73,-0.38)	-0.14(-0.21,-0.06)	-0.37(-0.42,-0.32)
	Female	59.69(39.44,88.14)	66.97(46.83,92.73)	80.07(56.10,110.21)	80.05(51.73,117.02)	0.83(0.58,1.05)	1.67(1.63,1.71)	-0.04(-0.14,0.04)	0.94(0.89,0.98)
Dominican Republic	Both	77.93(58.08,102.16)	94.06(69.21,126.37)	93.63(66.38,125.48)	95.73(60.71,139.94)	0.83(0.35,1.63)	0.13(-0.32,0.46)	0.67(-0.80,2.19)	0.64(0.46,0.82)
	Male	105.57(75.79,143.08)	131.97(90.97,185.56)	129.53(84.55,183.86)	132.20(77.91,200.96)	1.32(0.73,1.83)	-0.30(-0.91,0.30)	0.85(-1.17,2.95)	0.71(0.45,0.92)
	Female	50.98(35.35,70.00)	60.00(40.62,86.18)	61.62(42.27,86.91)	64.45(40.07,96.24)	0.54(0.22,0.76)	0.64(0.39,0.92)	0.74(-0.38,1.81)	0.80(0.68,0.88)
Ecuador	Both	67.94(59.92,76.32)	87.39(74.97,100.70)	73.04(62.91,83.09)	70.65(55.23,89.05)	1.92(1.31,2.65)	-1.41(-1.80,-1.01)	-0.41(-1.01,0.30)	0.21(0.05,0.39)
	Male	95.21(80.82,110.61)	115.22(94.89,137.81)	89.45(73.46,108.13)	88.47(65.91,116.13)	1.36(0.60,2.35)	-2.12(-3.01,-1.31)	0.52(-1.73,2.90)	-0.34(-0.56,-0.13)
	Female	43.11(36.01,50.53)	62.29(51.71,74.13)	59.37(48.96,70.88)	56.22(42.49,72.98)	3.06(1.76,4.48)	0.10(-0.82,0.93)	-1.02(-2.20,0.18)	1.06(0.87,1.28)
Egypt	Both	29.42(22.36,37.85)	70.55(53.79,91.00)	106.45(84.20,134.03)	101.39(75.87,133.14)	5.96(5.15,6.45)	3.94(3.69,4.21)	-0.85(-1.00,-0.62)	4.03(3.87,4.15)
	Male	41.36(29.70,55.83)	99.37(70.23,135.38)	141.87(105.01,187.02)	132.20(92.28,181.18)	5.84(5.19,6.35)	3.56(3.30,3.84)	-1.23(-1.44,-0.93)	3.85(3.72,4.00)
	Female	15.58(10.97,21.81)	38.62(26.26,54.23)	64.44(46.55,87.34)	65.41(45.59,91.54)	6.02(5.46,6.45)	4.31(3.44,5.42)	0.23(0.12,0.37)	4.83(4.71,4.93)
El Salvador	Both	58.27(46.66,71.31)	68.41(57.07,80.92)	71.05(58.04,86.19)	67.49(50.52,89.02)	0.89(0.08,1.77)	-0.38(-1.14,0.07)	-0.40(-1.67,0.93)	0.50(0.29,0.76)
	Male	71.59(55.30,90.95)	85.78(68.13,106.22)	86.14(67.25,107.95)	78.62(56.86,105.47)	0.89(-0.52,2.41)	-1.23(-2.12,-0.64)	-1.07(-2.20,0.45)	0.36(0.11,0.68)
	Female	47.07(35.20,60.88)	54.74(42.34,68.15)	59.64(45.34,76.85)	59.37(40.84,82.81)	1.02(0.64,1.40)	0.65(0.24,0.89)	0.14(-0.82,1.14)	0.83(0.67,1.00)
Equatorial Guinea	Both	60.75(38.59,100.46)	73.57(45.95,114.77)	93.29(55.48,153.82)	95.82(59.77,143.49)	1.26(1.21,1.31)	2.27(2.01,2.52)	0.30(-0.12,0.78)	1.54(1.48,1.59)
	Male	115.37(63.42,208.05)	126.91(69.79,212.59)	149.09(82.03,264.29)	155.06(90.17,250.10)	0.65(0.57,0.72)	1.45(1.20,1.66)	0.51(0.07,1.02)	0.99(0.94,1.04)
	Female	22.02(12.71,35.66)	38.29(18.80,75.95)	52.89(25.97,106.43)	56.15(30.07,97.24)	3.91(3.84,3.98)	3.04(2.81,3.26)	0.93(0.44,1.53)	3.12(3.06,3.17)
Eritrea	Both	33.04(23.53,47.06)	44.15(31.69,59.58)	46.58(33.79,63.32)	47.16(34.24,62.91)	2.19(2.12,2.26)	0.45(0.38,0.52)	0.22(0.14,0.30)	1.17(1.15,1.19)
	Male	62.28(38.29,106.41)	81.58(53.15,123.71)	84.70(55.68,127.99)	83.94(55.18,123.68)	1.97(1.89,2.06)	0.32(0.25,0.38)	-0.14(-0.22,-0.06)	0.98(0.94,1.01)
	Female	18.74(11.83,28.08)	26.33(16.19,39.98)	27.68(17.37,42.15)	29.08(18.25,43.97)	2.63(2.55,2.71)	0.37(0.27,0.47)	0.84(0.74,0.96)	1.43(1.41,1.45)
Estonia	Both	184.46(165.90,203.70)	199.59(179.44,220.57)	202.36(178.79,227.82)	186.06(154.78,218.10)	0.61(0.10,1.15)	0.42(-0.30,1.15)	-1.63(-2.85,-0.32)	-0.16(-0.35,-0.02)
	Male	447.10(395.13,501.30)	483.05(426.97,544.09)	451.94(392.41,517.92)	380.07(312.52,452.65)	0.59(0.00,1.17)	-0.08(-0.81,0.56)	-2.96(-4.23,-1.63)	-0.55(-0.75,-0.37)
	Female	74.08(62.87,85.78)	75.32(63.09,87.35)	83.85(68.49,99.88)	89.81(70.04,110.60)	0.19(-0.62,0.97)	1.71(1.00,2.34)	0.57(-3.02,4.40)	0.42(0.10,0.71)
Eswatini	Both	93.60(55.11,153.86)	130.92(73.53,202.92)	123.79(71.59,188.71)	109.85(61.88,167.30)	2.46(2.37,2.55)	-0.55(-0.62,-0.47)	-1.85(-2.07,-1.54)	0.55(0.49,0.60)
	Male	172.06(89.20,316.88)	225.88(114.87,383.70)	219.16(116.69,360.84)	185.58(99.78,303.02)	1.97(1.88,2.05)	-0.23(-0.34,-0.11)	-2.56(-2.93,-2.07)	0.29(0.24,0.35)
	Female	50.26(25.41,109.09)	77.74(33.55,161.42)	77.91(34.23,147.44)	75.42(34.07,140.65)	3.21(3.13,3.30)	-0.16(-0.30,-0.02)	-0.48(-0.58,-0.35)	1.31(1.27,1.35)
Ethiopia	Both	60.50(45.02,82.42)	49.28(38.73,63.83)	46.70(37.87,56.26)	50.02(38.40,63.27)	-1.46(-1.50,-1.42)	-0.58(-0.72,-0.44)	1.15(1.02,1.32)	-0.61(-0.63,-0.58)
	Male	105.61(75.07,151.31)	77.66(59.20,104.26)	74.89(59.26,92.13)	81.15(59.69,105.06)	-2.26(-2.33,-2.19)	-0.46(-0.59,-0.33)	1.32(1.11,1.57)	-0.85(-0.87,-0.82)
	Female	15.36(9.90,23.23)	14.39(10.58,18.71)	14.90(11.86,18.61)	17.65(13.48,23.08)	-0.36(-0.43,-0.29)	0.32(0.18,0.47)	2.90(2.34,3.40)	0.47(0.41,0.53)
Fiji	Both	74.30(54.25,98.94)	69.76(55.57,86.74)	69.97(52.42,90.45)	72.14(50.95,96.97)	-0.03(-0.47,0.38)	0.09(-0.22,0.43)	0.51(0.40,0.61)	-0.13(-0.26,-0.04)
	Male	121.37(82.73,171.85)	126.62(93.69,168.37)	111.12(76.04,154.71)	116.71(76.44,168.14)	0.65(0.16,1.13)	-1.16(-1.53,-0.77)	0.86(0.60,1.13)	-0.12(-0.23,-0.01)
	Female	36.69(23.54,55.95)	35.79(25.46,48.61)	43.42(29.48,62.89)	46.12(29.64,67.91)	-0.10(-0.36,0.16)	2.13(1.68,2.57)	1.01(0.97,1.06)	0.78(0.71,0.84)
Finland	Both	223.46(198.58,247.60)	225.52(196.62,253.84)	234.65(199.23,267.24)	230.31(191.28,268.09)	0.17(-0.26,0.58)	0.23(-0.11,0.47)	-0.35(-0.63,-0.06)	0.13(0.04,0.20)
	Male	516.01(449.47,586.47)	428.29(367.60,494.90)	361.33(300.96,428.09)	337.49(273.99,408.81)	-1.26(-1.61,-0.92)	-1.84(-2.37,-1.50)	-1.31(-1.67,-0.98)	-1.38(-1.51,-1.27)
	Female	80.09(67.06,94.66)	107.93(88.39,128.11)	146.38(114.72,179.02)	148.70(112.22,188.53)	2.11(1.85,2.36)	2.94(2.62,3.27)	0.45(-0.16,1.20)	2.15(2.06,2.24)
France	Both	191.58(169.95,212.76)	218.93(193.34,245.67)	249.14(215.59,282.57)	230.43(194.47,265.81)	1.02(0.85,1.19)	1.14(0.85,1.44)	-1.15(-1.43,-0.93)	0.63(0.56,0.69)
	Male	425.56(371.86,481.62)	432.97(374.55,495.83)	428.83(364.23,500.48)	383.76(317.85,455.88)	0.20(0.02,0.36)	-0.05(-0.21,0.10)	-1.68(-2.02,-1.37)	-0.29(-0.36,-0.24)
	Female	51.45(42.17,60.44)	79.87(64.70,94.06)	119.27(95.30,143.41)	114.84(87.13,145.66)	2.97(2.71,3.34)	3.67(3.30,4.06)	-0.55(-1.20,0.02)	2.62(2.49,2.74)
Gabon	Both	92.20(57.05,141.86)	94.40(59.10,140.27)	96.82(63.87,139.57)	101.11(67.22,142.47)	0.20(0.13,0.28)	0.14(0.00,0.23)	0.79(0.62,0.97)	0.32(0.28,0.36)
	Male	163.25(88.29,266.36)	165.56(93.66,266.73)	171.03(102.47,266.76)	170.14(105.66,260.46)	0.12(0.07,0.18)	0.21(0.09,0.33)	-0.03(-0.17,0.15)	0.14(0.12,0.17)
	Female	39.23(20.80,76.48)	48.79(25.95,88.36)	49.95(28.37,84.92)	53.98(30.93,84.89)	1.64(1.52,1.78)	0.12(-0.13,0.34)	1.37(1.23,1.55)	1.13(1.08,1.18)
Gambia	Both	18.00(12.66,24.80)	20.09(14.06,27.14)	19.86(13.21,27.84)	20.81(13.60,30.40)	0.57(0.44,0.71)	-0.20(-0.39,-0.07)	0.92(0.50,1.31)	0.46(0.40,0.52)
	Male	32.01(21.58,45.77)	35.27(23.83,49.26)	34.72(22.54,50.35)	36.06(22.96,54.51)	0.50(0.27,0.70)	-0.26(-0.47,-0.12)	0.71(0.37,1.03)	0.40(0.33,0.45)
	Female	5.99(3.97,8.77)	7.66(4.89,11.42)	7.98(4.52,12.88)	8.69(4.63,14.70)	1.59(1.35,1.82)	0.36(0.15,0.53)	1.49(1.25,1.67)	1.33(1.15,1.49)
Georgia	Both	105.35(92.54,118.49)	96.10(84.58,108.84)	153.28(136.85,171.27)	145.54(124.55,167.92)	-1.36(-1.96,-0.83)	4.82(3.46,6.86)	-1.31(-2.77,0.24)	0.92(0.66,1.16)
	Male	244.27(213.93,277.33)	197.42(172.66,224.22)	331.63(293.28,372.37)	316.31(270.46,365.01)	-2.32(-2.96,-1.74)	5.66(4.15,7.80)	-1.37(-2.74,0.03)	0.72(0.42,1.01)
	Female	43.70(37.78,49.95)	37.21(32.12,42.87)	47.10(40.66,53.70)	47.48(39.73,56.00)	-1.52(-2.98,0.66)	1.30(0.43,2.68)	0.36(-0.50,1.24)	0.09(-0.25,0.39)
Germany	Both	214.05(191.37,237.55)	226.75(201.90,250.53)	249.98(219.44,279.06)	238.80(203.29,274.79)	0.52(0.27,0.77)	1.03(0.72,1.27)	-0.86(-1.32,-0.44)	0.37(0.30,0.43)
	Male	503.31(438.11,571.35)	418.24(365.94,472.01)	380.28(325.76,438.28)	341.32(283.30,404.90)	-1.13(-1.27,-0.98)	-0.75(-1.01,-0.48)	-1.90(-2.23,-1.61)	-1.23(-1.31,-1.16)
	Female	78.43(65.10,90.95)	109.51(91.65,126.62)	154.26(127.21,180.73)	160.56(126.94,195.32)	2.41(2.13,2.68)	3.43(3.07,3.66)	0.59(-0.49,1.55)	2.34(2.25,2.43)
Ghana	Both	40.10(27.85,55.92)	45.19(32.56,61.13)	49.64(35.46,67.13)	49.24(33.37,68.47)	0.82(0.74,0.89)	0.82(0.68,0.96)	-0.09(-0.24,0.07)	0.68(0.65,0.71)
	Male	75.74(50.45,109.48)	88.06(60.58,123.15)	101.64(68.52,144.49)	101.58(65.02,148.34)	1.00(0.94,1.07)	1.37(1.21,1.50)	0.02(-0.06,0.11)	0.96(0.94,0.98)
	Female	9.70(6.13,14.99)	11.36(7.59,16.46)	13.61(9.01,19.96)	15.06(9.50,22.67)	1.29(1.21,1.37)	1.60(1.44,1.79)	1.73(1.62,1.83)	1.44(1.41,1.47)
Greece	Both	320.53(281.39,358.02)	327.14(287.95,365.56)	291.84(254.84,327.12)	301.26(260.96,338.73)	0.05(-0.24,0.31)	-1.02(-1.32,-0.73)	0.54(0.14,0.94)	-0.21(-0.27,-0.15)
	Male	601.37(518.75,685.32)	583.31(505.25,662.00)	522.47(448.83,594.60)	529.42(454.37,606.94)	-0.35(-0.55,-0.21)	-1.05(-1.32,-0.73)	0.22(-0.24,0.69)	-0.42(-0.47,-0.35)
	Female	107.13(90.54,123.86)	121.53(101.69,142.25)	109.74(89.53,129.56)	118.88(96.21,141.71)	1.03(0.83,1.24)	-0.75(-1.12,-0.40)	1.40(1.19,1.61)	0.41(0.33,0.49)
Greenland	Both	673.09(531.93,824.33)	637.60(527.45,762.17)	523.98(410.08,658.95)	475.14(355.20,629.50)	-0.76(-0.83,-0.69)	-1.78(-2.27,-1.28)	-0.93(-2.05,0.23)	-0.99(-1.09,-0.86)
	Male	957.02(741.88,1219.72)	817.87(650.71,1007.07)	672.54(502.03,881.00)	593.59(425.01,809.54)	-1.11(-1.19,-1.03)	-1.69(-2.00,-1.40)	-1.42(-2.57,-0.23)	-1.40(-1.52,-1.28)
	Female	506.66(370.77,671.93)	516.42(384.13,673.20)	399.10(283.69,532.68)	363.64(243.78,505.49)	-0.67(-0.81,-0.52)	-2.33(-2.98,-1.67)	-0.86(-1.91,0.22)	-0.97(-1.10,-0.82)
Grenada	Both	79.64(67.31,92.40)	145.80(123.86,170.41)	90.09(77.52,104.25)	84.60(70.16,100.53)	4.56(4.02,5.04)	-5.95(-8.93,-3.18)	-1.33(-2.42,-0.21)	0.52(0.30,0.74)
	Male	147.93(120.44,178.69)	404.49(330.77,485.05)	195.90(161.25,238.32)	150.73(118.49,188.01)	7.39(6.47,8.16)	-8.40(-12.72,-4.10)	-4.50(-6.51,-2.35)	0.15(-0.19,0.46)
	Female	35.85(28.29,44.45)	35.28(28.02,43.81)	51.28(40.82,63.24)	50.98(39.67,63.56)	0.15(-0.60,0.54)	3.94(3.59,4.30)	-0.14(-0.90,0.64)	1.24(1.10,1.36)
Guam	Both	282.73(228.32,342.96)	209.05(172.72,249.70)	195.27(159.20,232.81)	146.01(111.31,184.10)	-2.28(-2.48,-2.02)	-0.87(-2.24,1.41)	-5.32(-7.69,-2.49)	-2.14(-2.60,-1.79)
	Male	431.23(329.33,548.52)	296.66(234.20,370.12)	283.24(222.75,351.28)	233.14(176.81,298.61)	-2.63(-3.51,-2.13)	1.28(-1.37,3.07)	-2.58(-8.59,4.07)	-1.53(-2.01,-1.08)
	Female	163.08(116.49,220.24)	130.55(96.74,168.19)	125.46(91.30,165.13)	78.67(46.55,114.48)	-1.67(-2.34,-1.14)	-0.55(-1.92,1.41)	-8.36(-12.52,-3.89)	-2.56(-3.05,-2.14)
Guatemala	Both	70.31(62.41,78.43)	79.37(71.11,87.87)	49.60(43.94,55.41)	45.60(38.04,54.03)	0.46(-0.44,1.37)	-4.50(-5.23,-3.76)	-1.04(-2.85,0.86)	-1.57(-1.88,-1.26)
	Male	88.34(75.55,102.49)	97.06(84.33,111.47)	61.33(52.74,70.89)	53.69(43.41,65.85)	0.51(-0.59,1.63)	-4.77(-5.55,-3.97)	-1.78(-3.15,-0.35)	-1.75(-2.17,-1.39)
	Female	54.48(46.44,63.19)	64.28(54.84,74.07)	39.39(33.34,45.65)	38.75(31.34,46.86)	1.34(0.39,2.58)	-4.18(-5.30,-3.05)	-0.38(-2.33,2.08)	-0.96(-1.37,-0.58)
Guinea	Both	44.24(29.68,62.64)	50.00(34.75,70.16)	55.92(37.93,80.41)	55.72(35.50,83.32)	0.99(0.87,1.07)	1.05(0.93,1.21)	-0.03(-0.09,0.02)	0.77(0.73,0.79)
	Male	73.39(47.66,106.22)	88.53(60.12,126.39)	95.52(62.73,140.19)	92.13(57.86,138.64)	1.47(1.32,1.58)	0.75(0.68,0.83)	-0.56(-0.70,-0.41)	0.74(0.72,0.77)
	Female	14.00(8.61,20.91)	16.01(10.22,23.58)	17.38(10.20,27.06)	18.37(10.01,29.21)	1.07(0.97,1.14)	0.80(0.68,0.89)	0.94(0.90,0.98)	0.90(0.88,0.93)
Guinea-Bissau	Both	53.55(35.73,78.25)	48.55(33.43,70.84)	55.20(38.74,78.86)	56.75(40.48,78.96)	-0.92(-0.96,-0.89)	1.21(1.18,1.24)	0.53(0.35,0.71)	0.19(0.17,0.21)
	Male	89.06(54.90,138.47)	84.60(51.76,136.47)	96.65(60.56,153.56)	98.06(63.34,150.98)	-0.59(-0.63,-0.57)	1.28(1.26,1.31)	0.30(0.18,0.42)	0.32(0.30,0.33)
	Female	18.59(11.84,27.42)	21.10(13.77,30.85)	25.50(16.18,37.69)	27.49(17.19,41.23)	0.78(0.72,0.82)	1.83(1.75,1.91)	1.28(1.14,1.42)	1.28(1.26,1.30)
Guyana	Both	48.97(41.29,57.73)	46.00(39.10,53.81)	44.13(36.09,53.17)	43.71(33.35,55.55)	-0.40(-1.34,0.93)	-0.47(-0.87,-0.04)	-0.11(-0.21,0.00)	-0.42(-0.62,-0.20)
	Male	74.83(60.52,91.58)	67.74(54.66,82.83)	61.57(48.15,77.08)	59.91(44.16,78.32)	-0.73(-1.90,0.95)	-0.95(-1.73,-0.21)	-0.40(-0.58,-0.20)	-0.80(-1.03,-0.60)
	Female	26.44(20.95,32.97)	28.17(22.40,35.05)	30.14(23.29,38.25)	31.12(22.16,41.76)	0.50(-0.16,1.65)	0.78(0.40,1.09)	0.54(0.47,0.61)	0.48(0.24,0.84)
Haiti	Both	83.45(53.80,136.35)	79.48(51.01,130.27)	78.59(48.36,129.57)	76.06(45.63,128.41)	-0.36(-0.42,-0.30)	-0.09(-0.14,-0.05)	-0.50(-0.63,-0.37)	-0.28(-0.30,-0.26)
	Male	139.14(79.66,256.75)	117.17(67.27,220.04)	114.84(63.41,216.31)	112.43(60.49,215.52)	-1.24(-1.32,-1.17)	-0.17(-0.20,-0.13)	-0.31(-0.41,-0.19)	-0.65(-0.67,-0.63)
	Female	38.54(23.87,59.27)	42.51(26.50,63.27)	43.02(25.92,67.09)	42.18(24.97,66.65)	0.67(0.61,0.72)	0.07(-0.01,0.15)	-0.30(-0.37,-0.22)	0.31(0.30,0.33)
Honduras	Both	84.83(61.23,115.58)	112.32(72.89,167.61)	154.79(95.69,226.90)	148.37(93.16,222.22)	2.10(1.80,2.39)	3.69(3.02,4.46)	-0.71(-0.89,-0.54)	1.87(1.78,1.95)
	Male	108.37(75.82,149.77)	122.57(79.62,182.71)	181.16(115.43,266.73)	170.58(114.19,247.65)	0.87(0.85,0.88)	4.70(3.74,5.72)	-1.00(-1.18,-0.83)	1.56(1.50,1.62)
	Female	64.79(44.29,92.48)	102.94(58.69,167.76)	130.47(63.47,226.03)	129.58(64.03,224.18)	3.57(3.04,4.13)	2.81(2.01,3.61)	-0.13(-0.31,0.02)	2.30(2.14,2.47)
Hungary	Both	233.95(207.87,261.74)	255.47(227.12,282.61)	267.17(238.44,296.52)	264.02(222.19,306.81)	0.83(0.64,1.05)	0.45(0.11,0.79)	-0.08(-0.66,0.50)	0.48(0.36,0.59)
	Male	462.91(401.83,528.40)	481.94(418.36,546.86)	441.12(385.77,500.88)	404.73(340.28,469.94)	0.52(0.20,0.88)	-0.79(-1.42,-0.10)	-1.47(-2.17,-0.73)	-0.36(-0.52,-0.23)
	Female	102.48(87.31,117.62)	132.27(111.48,151.96)	169.97(145.99,196.43)	181.79(147.98,215.58)	2.05(1.59,2.50)	2.17(1.97,2.44)	1.36(0.78,2.03)	1.95(1.81,2.09)
Iceland	Both	259.28(225.94,294.56)	313.22(269.26,358.45)	338.46(283.56,393.88)	279.18(226.27,332.63)	1.41(0.69,1.91)	0.92(0.48,1.44)	-4.27(-5.71,-2.81)	0.20(0.02,0.36)
	Male	344.08(290.69,404.37)	384.22(320.03,457.64)	330.73(269.70,399.60)	249.45(196.00,308.61)	0.14(-1.72,2.14)	-1.46(-2.09,-0.73)	-4.86(-6.62,-3.00)	-1.06(-1.25,-0.84)
	Female	194.44(160.70,231.93)	256.73(207.22,310.53)	346.82(275.03,424.77)	306.77(235.72,386.73)	2.30(2.03,2.52)	3.55(2.93,4.17)	-3.85(-6.62,-0.96)	1.08(0.68,1.37)
India	Both	25.57(21.31,30.25)	28.88(25.16,32.22)	32.97(29.12,36.63)	35.94(29.42,41.62)	0.76(0.51,1.02)	1.50(0.96,1.89)	1.54(1.32,1.79)	1.20(1.04,1.36)
	Male	40.41(32.47,49.78)	44.05(37.92,49.81)	49.28(42.27,55.83)	52.11(40.80,62.16)	0.36(0.01,0.67)	1.69(1.12,2.04)	1.07(0.90,1.29)	0.85(0.75,0.97)
	Female	11.23(8.73,13.96)	14.77(11.96,17.16)	19.30(16.43,22.13)	22.11(18.02,26.55)	1.93(1.26,2.67)	2.12(1.63,2.50)	2.32(2.07,2.56)	2.23(2.11,2.34)
Indonesia	Both	99.53(72.56,124.90)	131.13(94.25,166.97)	150.21(103.53,194.40)	160.13(105.07,206.52)	2.03(1.99,2.07)	1.32(1.29,1.34)	1.13(0.98,1.29)	1.56(1.54,1.57)
	Male	153.73(104.05,196.79)	200.95(143.91,262.43)	231.83(163.18,307.52)	242.43(160.85,320.17)	1.93(1.86,2.00)	1.40(1.37,1.43)	0.83(0.61,1.06)	1.49(1.46,1.51)
	Female	54.01(32.71,78.80)	75.15(46.08,103.16)	86.95(50.42,122.69)	93.55(53.03,132.30)	2.47(2.42,2.53)	1.51(1.34,1.68)	1.20(1.02,1.43)	1.79(1.77,1.82)
Iran (Islamic Republic of)	Both	74.56(58.44,93.62)	76.50(68.04,84.41)	86.75(76.36,95.81)	80.57(69.16,90.82)	0.14(0.12,0.16)	0.88(0.71,0.98)	-1.49(-1.92,-1.00)	0.20(0.14,0.24)
	Male	114.43(89.44,146.22)	104.34(92.10,116.56)	117.46(102.56,131.54)	107.86(91.66,123.87)	-0.79(-0.84,-0.75)	0.74(0.51,0.89)	-1.67(-2.13,-1.16)	-0.22(-0.28,-0.18)
	Female	37.64(27.15,49.38)	44.34(38.32,49.93)	54.87(47.07,61.51)	54.07(43.72,64.03)	1.24(1.16,1.31)	1.76(1.65,1.86)	-0.36(-1.04,0.36)	1.16(1.11,1.22)
Iraq	Both	93.01(63.40,130.76)	89.91(62.72,126.79)	114.06(82.17,152.74)	144.29(99.24,196.42)	-0.30(-0.41,-0.19)	2.52(2.35,2.83)	4.41(3.38,5.61)	1.52(1.44,1.62)
	Male	160.42(106.05,232.05)	153.61(104.12,220.75)	182.63(126.73,253.30)	237.61(156.75,334.15)	-0.33(-0.45,-0.23)	1.96(1.78,2.28)	4.89(3.62,6.55)	1.37(1.28,1.47)
	Female	31.08(18.53,48.71)	36.16(24.10,52.33)	55.28(38.18,76.31)	67.29(44.17,98.97)	1.07(1.00,1.15)	4.33(4.05,4.78)	3.71(2.38,5.12)	2.60(2.54,2.67)
Ireland	Both	301.32(268.53,333.89)	329.74(293.18,365.75)	301.12(258.58,344.12)	251.27(207.85,294.22)	0.50(0.13,0.86)	-0.43(-0.88,0.03)	-3.13(-3.50,-2.71)	-0.56(-0.72,-0.45)
	Male	481.67(415.49,551.04)	461.33(398.91,527.03)	371.86(309.73,440.01)	298.28(241.36,359.49)	-0.49(-0.86,-0.12)	-1.38(-1.85,-0.90)	-3.77(-4.58,-2.80)	-1.49(-1.64,-1.36)
	Female	177.07(151.34,204.33)	237.86(199.81,276.03)	245.20(196.31,295.43)	212.06(158.18,269.83)	2.08(1.74,2.46)	0.42(-0.25,1.10)	-2.53(-2.96,-2.10)	0.63(0.48,0.75)
Israel	Both	172.52(151.34,193.96)	192.01(168.90,214.47)	188.42(161.63,213.53)	168.51(139.88,195.13)	0.86(0.43,1.21)	0.14(-0.25,0.49)	-1.82(-1.98,-1.63)	-0.03(-0.13,0.07)
	Male	254.30(216.26,294.23)	296.08(255.00,339.35)	272.78(229.22,317.07)	240.34(196.82,285.08)	1.22(0.94,1.47)	-0.36(-0.59,-0.14)	-2.12(-2.29,-1.93)	-0.16(-0.24,-0.07)
	Female	104.57(87.06,122.56)	115.43(95.51,136.09)	122.10(97.59,146.04)	110.86(83.65,137.58)	0.78(0.39,1.17)	0.76(0.24,1.18)	-1.51(-2.38,-0.45)	0.24(0.10,0.37)
Italy	Both	233.54(216.10,246.75)	273.07(245.34,293.70)	257.75(222.49,281.96)	243.38(208.55,270.45)	1.34(1.16,1.47)	-0.52(-0.72,-0.30)	-0.98(-1.30,-0.65)	0.17(0.13,0.20)
	Male	474.93(442.61,502.87)	533.13(484.16,574.11)	445.17(391.12,487.43)	396.29(344.78,441.45)	1.01(0.84,1.15)	-1.60(-1.70,-1.49)	-1.91(-2.37,-1.45)	-0.58(-0.62,-0.54)
	Female	79.18(68.82,86.92)	103.05(83.90,116.82)	124.66(100.34,145.11)	129.15(101.91,151.88)	2.04(1.73,2.41)	1.78(1.51,2.06)	0.50(-0.03,1.06)	1.63(1.56,1.70)
Jamaica	Both	104.50(89.49,120.96)	115.17(99.47,132.48)	133.73(110.53,159.78)	122.52(90.81,160.63)	1.54(0.85,2.24)	2.31(-0.30,5.02)	-1.71(-2.24,-1.18)	0.52(-0.06,1.11)
	Male	179.05(151.38,210.39)	194.90(165.24,228.06)	223.72(178.97,276.81)	195.86(142.64,260.06)	1.86(0.92,2.83)	2.54(-0.45,5.76)	-2.55(-3.15,-1.94)	0.28(-0.40,0.99)
	Female	44.58(36.37,54.08)	48.19(39.36,58.08)	58.68(46.94,71.72)	59.67(43.21,79.35)	0.43(-0.03,0.93)	1.96(1.04,2.54)	0.27(-0.48,1.06)	0.93(0.78,1.07)
Japan	Both	284.93(259.64,303.82)	316.67(278.92,342.14)	325.99(277.56,357.89)	318.91(267.57,353.43)	0.65(0.53,0.76)	0.28(0.18,0.38)	-0.57(-1.22,0.11)	0.31(0.25,0.37)
	Male	524.70(484.70,560.39)	579.46(524.35,624.00)	560.51(489.33,615.30)	533.69(459.34,592.34)	0.66(0.44,0.83)	-0.33(-0.55,-0.08)	-0.93(-1.32,-0.62)	0.00(-0.06,0.07)
	Female	137.38(117.49,151.89)	148.94(118.02,167.63)	160.76(121.90,185.02)	159.75(119.66,185.67)	0.45(0.30,0.59)	0.73(0.57,0.89)	-0.29(-0.99,0.43)	0.46(0.40,0.51)
Jordan	Both	75.61(54.82,103.86)	75.69(58.89,94.60)	85.22(65.20,109.11)	75.29(53.68,102.71)	-0.22(-0.36,-0.05)	1.61(0.99,2.17)	-2.12(-2.33,-1.92)	0.06(-0.06,0.16)
	Male	128.60(88.39,182.33)	106.76(78.94,139.68)	123.83(90.74,165.45)	110.69(74.43,159.91)	-1.49(-1.73,-1.30)	1.70(1.29,2.03)	-1.90(-2.15,-1.63)	-0.48(-0.55,-0.39)
	Female	27.84(17.91,41.40)	41.98(30.19,56.32)	42.92(29.18,59.91)	38.80(23.77,58.81)	2.86(2.38,3.31)	-0.91(-3.29,1.56)	-1.67(-2.63,-0.94)	1.03(0.81,1.20)
Kazakhstan	Both	162.80(147.44,178.01)	127.41(112.87,141.47)	97.29(86.76,108.62)	85.40(72.49,98.98)	-1.53(-1.80,-1.18)	-2.14(-2.74,-1.64)	-2.05(-2.73,-1.26)	-1.97(-2.12,-1.84)
	Male	387.44(343.20,432.24)	282.94(249.76,317.76)	214.60(188.91,244.54)	184.02(157.16,212.48)	-1.91(-2.29,-1.53)	-2.29(-2.97,-1.75)	-2.49(-3.28,-1.60)	-2.25(-2.42,-2.11)
	Female	70.78(60.84,80.75)	49.10(42.25,55.41)	37.73(32.29,43.09)	36.62(29.95,43.70)	-2.16(-2.46,-1.86)	-1.64(-3.66,1.06)	-0.33(-0.66,0.02)	-2.15(-2.30,-2.01)
Kenya	Both	12.54(8.08,18.10)	16.15(11.41,22.95)	19.99(15.37,26.19)	21.32(16.59,27.10)	1.47(1.24,1.62)	1.98(1.78,2.19)	1.17(1.02,1.31)	1.70(1.64,1.74)
	Male	16.66(10.61,23.07)	24.57(16.96,33.46)	28.11(21.64,35.20)	28.62(22.03,35.34)	2.50(2.25,2.75)	1.18(0.93,1.44)	0.37(0.24,0.50)	1.76(1.71,1.81)
	Female	8.52(4.52,14.84)	10.22(6.08,17.35)	14.47(9.65,22.03)	16.27(11.27,23.94)	0.98(0.81,1.10)	3.34(3.20,3.48)	2.02(1.92,2.13)	2.10(2.06,2.13)
Kiribati	Both	91.06(63.65,122.40)	104.76(74.50,141.15)	109.41(76.49,152.01)	107.34(73.62,152.57)	1.09(0.99,1.22)	0.28(0.25,0.32)	-0.33(-0.34,-0.31)	0.53(0.51,0.56)
	Male	187.25(115.22,262.23)	216.51(142.07,307.21)	221.98(142.26,318.88)	221.49(140.93,323.85)	1.11(1.02,1.21)	0.09(0.06,0.12)	-0.04(-0.18,0.09)	0.57(0.54,0.63)
	Female	34.22(22.75,49.82)	43.03(28.01,61.95)	46.62(28.10,70.61)	47.53(28.32,75.21)	1.81(1.70,1.92)	0.55(0.47,0.62)	0.32(0.23,0.40)	1.10(1.07,1.13)
Kuwait	Both	97.77(80.96,116.93)	83.01(69.11,97.45)	78.85(65.33,92.92)	71.89(54.20,92.80)	-0.08(-2.11,2.00)	-2.11(-4.15,0.01)	0.44(-2.89,3.92)	-0.44(-0.94,0.06)
	Male	145.13(118.30,175.88)	109.65(90.79,129.89)	107.98(89.21,128.63)	103.57(77.29,135.30)	-3.09(-4.81,-1.31)	-1.96(-4.28,0.43)	1.44(-4.44,8.03)	-0.31(-0.91,0.30)
	Female	44.96(35.37,55.68)	38.51(30.33,47.56)	32.48(24.84,40.65)	26.68(19.37,34.67)	-0.32(-2.18,1.21)	-1.70(-3.27,-0.24)	-3.26(-4.32,-1.72)	-1.82(-2.22,-1.47)
Kyrgyzstan	Both	108.14(94.63,121.45)	65.18(57.20,73.71)	66.85(58.35,76.19)	63.43(51.39,77.57)	-3.89(-4.72,-2.93)	0.51(0.03,1.19)	-1.29(-2.79,0.09)	-1.81(-2.05,-1.60)
	Male	237.55(203.71,273.34)	119.92(103.31,138.38)	123.92(105.67,143.53)	118.44(95.20,146.23)	-4.64(-5.85,-3.89)	0.92(0.26,1.87)	-1.07(-2.63,0.42)	-2.28(-2.59,-2.03)
	Female	49.38(41.19,58.20)	31.48(26.31,37.28)	31.64(26.06,37.70)	29.72(23.12,37.82)	-2.91(-3.51,-2.29)	-0.42(-1.15,0.32)	-1.64(-2.68,-0.57)	-1.63(-1.82,-1.47)
Lao People's Democratic Republic	Both	139.36(88.03,224.69)	139.77(95.33,198.52)	145.85(98.70,206.03)	150.11(101.22,216.15)	0.06(0.03,0.10)	0.29(0.25,0.33)	0.47(0.43,0.51)	0.24(0.23,0.25)
	Male	249.22(143.58,441.50)	232.08(144.76,359.47)	237.28(147.41,351.59)	241.90(153.19,359.70)	-0.51(-0.57,-0.46)	0.10(0.06,0.13)	0.39(0.28,0.50)	-0.08(-0.10,-0.07)
	Female	52.43(27.83,92.00)	60.41(35.21,102.75)	71.06(41.71,120.24)	75.41(43.62,130.18)	1.06(1.01,1.10)	1.39(1.34,1.44)	1.01(0.92,1.10)	1.19(1.18,1.21)
Latvia	Both	164.02(146.61,183.01)	178.30(158.48,197.89)	169.93(146.58,193.37)	166.99(137.37,197.00)	0.19(-0.31,0.70)	-0.59(-1.38,0.21)	-0.40(-1.23,0.39)	0.10(-0.13,0.29)
	Male	398.17(350.61,451.68)	456.44(399.34,515.35)	410.24(349.85,477.22)	375.36(304.40,448.84)	0.48(-0.21,1.16)	-0.88(-1.49,-0.24)	-1.73(-2.98,-0.57)	-0.14(-0.41,0.14)
	Female	63.80(54.74,73.79)	59.40(50.47,68.51)	60.60(49.53,71.93)	68.00(52.85,84.24)	-0.34(-0.68,0.00)	-0.53(-2.37,1.33)	2.05(1.60,2.52)	0.31(0.15,0.46)
Lebanon	Both	170.66(121.17,232.39)	201.75(157.22,255.65)	216.87(163.47,283.51)	186.66(135.16,257.53)	1.07(0.82,1.33)	1.00(0.71,1.27)	-2.47(-2.63,-2.27)	0.34(0.27,0.40)
	Male	296.06(194.90,418.81)	304.85(226.08,401.07)	331.08(230.57,454.69)	287.88(193.80,417.53)	0.04(-0.27,0.33)	1.12(0.77,1.43)	-2.22(-2.43,-2.00)	-0.02(-0.11,0.06)
	Female	68.29(44.62,101.18)	96.24(67.33,131.85)	109.47(71.37,156.53)	99.03(56.97,150.62)	2.65(2.56,2.74)	1.48(1.33,1.62)	-1.53(-1.77,-1.20)	1.24(1.19,1.28)
Lesotho	Both	65.47(44.76,99.51)	92.43(63.26,129.67)	108.41(70.07,152.52)	110.37(72.09,158.84)	2.30(2.17,2.43)	1.22(1.09,1.34)	0.54(0.03,1.16)	1.73(1.65,1.80)
	Male	148.77(92.34,245.86)	209.45(129.97,340.96)	242.01(146.67,373.20)	228.57(140.27,347.78)	2.27(2.05,2.45)	1.16(1.01,1.29)	-0.62(-1.24,0.17)	1.52(1.37,1.63)
	Female	28.40(17.48,43.39)	49.72(28.49,78.51)	60.33(31.72,98.38)	59.68(31.21,99.25)	3.90(3.74,4.04)	1.59(1.43,1.70)	-0.08(-0.46,0.37)	2.47(2.42,2.51)
Liberia	Both	41.42(29.38,58.64)	35.11(23.43,56.25)	40.86(25.99,65.05)	40.55(24.28,64.30)	-1.52(-1.73,-1.34)	1.56(1.34,1.85)	0.00(-0.23,0.30)	-0.13(-0.19,-0.09)
	Male	60.19(40.36,88.66)	51.22(31.64,86.79)	60.66(36.34,102.67)	60.32(33.83,103.19)	-1.37(-1.51,-1.25)	1.68(1.42,1.95)	0.00(-0.21,0.28)	-0.03(-0.08,0.01)
	Female	18.09(11.73,27.10)	16.77(10.78,25.16)	20.58(12.24,31.66)	20.94(11.52,33.46)	-0.95(-1.26,-0.65)	2.25(1.97,2.54)	0.44(-0.01,0.92)	0.42(0.34,0.50)
Libya	Both	168.02(113.25,238.84)	184.21(136.60,242.48)	183.67(127.26,253.49)	176.64(117.23,253.55)	1.53(1.36,1.70)	0.88(-0.25,2.05)	-0.66(-0.77,-0.53)	0.18(0.12,0.24)
	Male	309.18(203.33,445.54)	333.43(241.48,444.46)	318.84(215.85,446.96)	318.72(206.48,466.49)	1.40(1.21,1.61)	0.43(-0.52,1.42)	0.00(-0.06,0.07)	0.05(-0.02,0.13)
	Female	26.10(13.90,43.70)	34.97(23.53,50.24)	38.89(24.59,58.57)	36.30(20.52,57.33)	2.03(1.78,2.20)	1.67(1.20,2.11)	-1.09(-1.25,-0.92)	1.03(0.96,1.11)
Lithuania	Both	169.70(152.89,187.38)	175.91(157.19,195.68)	171.93(150.20,195.02)	175.43(145.08,207.95)	0.54(0.21,0.88)	-0.38(-1.03,0.14)	0.58(-0.53,1.76)	0.09(-0.04,0.23)
	Male	382.38(337.21,430.18)	421.00(368.19,477.37)	404.28(345.79,468.96)	394.97(320.83,474.24)	0.97(0.63,1.31)	-0.59(-1.08,-0.06)	-0.10(-2.21,2.15)	-0.04(-0.17,0.10)
	Female	62.22(52.63,72.15)	58.42(48.97,68.36)	58.65(47.85,69.89)	67.96(52.27,84.64)	-0.06(-0.51,0.50)	-0.39(-1.67,0.75)	2.45(2.23,2.67)	0.41(0.28,0.59)
Luxembourg	Both	283.82(253.27,316.78)	279.34(247.25,311.99)	301.19(262.32,341.62)	244.29(208.02,278.94)	-0.25(-0.53,0.02)	0.84(-0.12,1.46)	-3.44(-4.20,-2.64)	-0.46(-0.59,-0.37)
	Male	638.47(557.86,726.05)	532.03(460.27,608.36)	470.51(404.07,546.28)	363.25(304.10,427.18)	-1.30(-1.63,-0.98)	-0.93(-1.51,-0.33)	-4.35(-5.09,-3.61)	-1.93(-2.10,-1.79)
	Female	86.23(72.84,100.45)	130.42(109.41,154.27)	181.17(148.31,217.89)	153.61(123.28,188.60)	3.14(2.52,3.71)	2.88(2.05,3.53)	-2.44(-3.25,-1.61)	1.91(1.63,2.14)
Madagascar	Both	35.39(26.26,47.33)	31.50(22.90,42.98)	31.85(22.51,44.04)	33.34(23.07,45.67)	-0.81(-1.07,-0.66)	0.08(-0.04,0.25)	0.85(0.67,1.04)	-0.17(-0.22,-0.12)
	Male	50.45(35.23,71.02)	46.64(31.25,68.23)	47.77(31.09,70.69)	49.27(31.75,72.45)	-0.54(-0.74,-0.39)	0.28(0.16,0.40)	0.57(0.50,0.66)	-0.05(-0.10,0.00)
	Female	19.38(12.77,28.25)	17.86(11.53,26.00)	18.67(12.04,27.53)	20.30(12.48,30.57)	-0.56(-0.72,-0.39)	0.34(0.26,0.44)	1.46(1.31,1.60)	0.16(0.11,0.21)
Malawi	Both	13.59(9.67,18.47)	15.39(11.24,20.67)	15.08(10.88,20.72)	15.10(10.51,21.42)	0.93(0.86,1.01)	-0.20(-0.31,-0.09)	0.10(-0.14,0.39)	0.36(0.32,0.40)
	Male	25.13(16.90,35.39)	31.23(21.93,43.74)	30.68(20.99,43.82)	30.43(19.89,45.24)	1.66(1.56,1.76)	-0.19(-0.28,-0.10)	-0.06(-0.26,0.19)	0.68(0.64,0.72)
	Female	4.05(2.60,5.98)	4.76(3.12,6.86)	5.05(3.12,7.59)	5.49(3.04,8.72)	1.14(1.01,1.26)	0.49(0.33,0.64)	1.46(1.36,1.57)	1.02(0.97,1.06)
Malaysia	Both	109.45(78.97,150.98)	151.94(117.89,194.34)	132.73(101.88,169.86)	129.54(95.42,170.36)	2.52(2.05,3.08)	-1.42(-1.79,-1.04)	-1.54(-4.54,1.54)	0.32(0.10,0.54)
	Male	179.95(126.06,252.73)	234.62(174.57,309.84)	186.46(133.77,250.11)	187.10(130.90,257.69)	2.00(1.54,2.50)	-2.32(-2.84,-1.74)	-1.28(-4.90,2.45)	-0.10(-0.35,0.18)
	Female	46.93(29.49,73.18)	83.32(56.72,116.95)	81.95(55.93,114.97)	75.24(51.71,106.05)	4.60(4.15,5.05)	-0.29(-0.76,0.12)	-2.18(-3.80,-0.56)	1.50(1.32,1.66)
Maldives	Both	111.53(73.40,166.59)	102.96(76.15,136.37)	81.05(61.06,104.20)	75.40(54.61,100.08)	-0.51(-0.73,-0.26)	-2.06(-2.16,-1.97)	-1.42(-2.06,-0.76)	-1.38(-1.48,-1.26)
	Male	149.90(94.40,230.53)	140.88(98.17,195.89)	113.39(80.41,153.24)	106.12(70.94,149.23)	-0.34(-0.50,-0.15)	-1.87(-2.07,-1.71)	-1.33(-2.09,-0.56)	-1.19(-1.28,-1.10)
	Female	39.07(20.96,66.86)	46.52(31.46,67.14)	43.36(29.49,60.85)	42.43(28.41,60.83)	1.02(-0.41,2.41)	-0.55(-0.66,-0.44)	-0.56(-0.95,-0.15)	0.14(0.00,0.30)
Mali	Both	28.90(21.46,38.00)	28.57(21.16,37.61)	33.85(23.80,45.57)	33.42(23.15,46.64)	-0.15(-0.31,-0.04)	1.61(1.36,1.93)	-0.16(-0.24,-0.07)	0.48(0.43,0.52)
	Male	43.12(29.84,59.96)	39.16(26.38,55.58)	47.31(30.22,68.61)	46.09(28.35,68.98)	-0.85(-0.95,-0.75)	1.85(1.47,2.26)	-0.37(-0.51,-0.20)	0.24(0.21,0.28)
	Female	14.61(9.92,21.09)	16.45(11.04,23.63)	18.89(12.60,27.50)	19.83(12.68,29.17)	1.01(0.90,1.11)	1.38(1.27,1.53)	0.85(0.77,0.92)	1.03(1.00,1.07)
Malta	Both	195.13(169.97,222.43)	193.64(168.76,220.31)	177.95(152.81,203.70)	155.62(129.12,182.07)	0.34(-0.28,0.95)	-0.41(-0.87,0.08)	-2.18(-3.50,-0.81)	-0.82(-1.00,-0.65)
	Male	405.19(347.97,468.37)	395.58(338.95,455.43)	326.93(274.89,381.57)	259.04(211.62,309.75)	0.26(-0.40,0.90)	-1.37(-2.07,-0.66)	-3.46(-5.72,-1.10)	-1.36(-1.63,-1.11)
	Female	45.16(36.27,55.27)	56.75(45.41,69.77)	69.24(54.19,86.25)	74.52(56.40,95.09)	1.90(0.49,3.20)	2.41(1.34,3.48)	0.63(-2.07,2.91)	1.49(1.00,1.75)
Marshall Islands	Both	155.85(104.99,235.01)	180.07(121.81,268.74)	200.28(132.37,295.11)	204.08(132.16,299.66)	0.93(0.47,1.32)	0.97(0.88,1.08)	0.35(0.27,0.46)	0.89(0.78,1.00)
	Male	270.75(158.22,453.03)	277.09(164.90,473.05)	295.86(173.97,496.47)	298.29(173.98,491.83)	0.02(-0.40,0.45)	0.58(0.52,0.65)	0.14(0.11,0.20)	0.32(0.23,0.45)
	Female	70.72(46.16,102.95)	90.45(53.03,137.10)	99.50(56.44,154.85)	102.47(55.81,162.93)	1.77(1.69,1.85)	0.85(0.76,0.94)	0.52(0.45,0.62)	1.20(1.18,1.22)
Mauritania	Both	47.67(34.11,63.76)	43.65(32.19,58.73)	51.29(35.93,70.26)	59.03(40.17,84.02)	-0.95(-1.07,-0.84)	1.52(1.36,1.68)	2.54(2.02,3.07)	0.67(0.61,0.73)
	Male	76.45(51.56,108.87)	62.49(41.92,88.86)	71.24(45.81,104.86)	82.48(51.72,125.32)	-1.80(-1.93,-1.69)	1.21(1.03,1.40)	2.63(2.32,2.93)	0.24(0.18,0.30)
	Female	25.30(15.43,37.57)	25.46(17.02,36.78)	30.22(19.31,44.55)	34.53(21.48,52.80)	-0.13(-0.35,0.02)	1.65(1.53,1.77)	2.37(1.92,2.85)	1.01(0.94,1.06)
Mauritius	Both	96.95(85.99,108.87)	100.10(88.98,111.81)	75.86(66.50,85.81)	74.61(64.73,84.53)	0.71(-0.50,1.74)	-2.11(-2.81,-1.42)	-0.74(-2.13,0.75)	-1.23(-1.43,-1.06)
	Male	177.95(153.04,205.56)	176.98(153.46,203.02)	130.50(111.02,151.27)	120.73(101.97,140.66)	0.32(-1.00,1.43)	-2.35(-3.01,-1.70)	-2.14(-4.62,0.49)	-1.65(-1.89,-1.43)
	Female	48.67(40.66,57.56)	50.58(42.25,59.74)	39.15(32.01,46.37)	42.06(34.52,50.57)	0.90(-1.30,3.05)	-2.26(-2.71,-1.52)	1.59(-0.47,3.79)	-0.34(-0.63,0.01)
Mexico	Both	117.30(110.72,122.76)	97.61(91.68,101.83)	68.83(64.50,71.93)	63.26(55.86,70.39)	-1.30(-1.50,-1.07)	-3.18(-3.53,-2.84)	-1.62(-2.05,-1.27)	-2.02(-2.11,-1.93)
	Male	163.62(154.42,171.25)	141.15(132.55,147.81)	96.20(90.50,100.91)	86.60(73.19,101.09)	-0.97(-1.19,-0.68)	-3.49(-3.94,-3.04)	-1.94(-2.69,-1.38)	-2.05(-2.18,-1.92)
	Female	74.99(69.55,80.34)	59.20(54.72,62.80)	45.60(42.12,48.19)	43.97(37.80,49.97)	-1.59(-1.98,-1.25)	-2.34(-2.94,-1.74)	-0.90(-1.34,-0.45)	-1.71(-1.81,-1.61)
Micronesia (Federated States of)	Both	175.51(123.51,250.18)	187.58(131.33,266.88)	198.67(134.93,284.37)	200.82(134.42,290.37)	0.46(0.42,0.51)	0.45(0.40,0.51)	0.22(0.15,0.28)	0.44(0.42,0.46)
	Male	287.84(183.13,448.75)	305.65(193.21,481.63)	327.93(205.60,522.30)	327.37(201.92,523.36)	0.39(0.35,0.44)	0.60(0.52,0.68)	-0.01(-0.06,0.04)	0.42(0.41,0.44)
	Female	92.59(61.79,132.63)	102.87(66.96,149.24)	116.07(73.11,171.41)	117.27(72.22,176.56)	0.78(0.69,0.88)	1.06(1.02,1.11)	0.22(0.09,0.34)	0.79(0.76,0.81)
Monaco	Both	368.53(268.67,485.57)	597.14(458.15,757.46)	590.37(461.76,737.27)	573.56(434.75,735.88)	3.72(3.37,4.02)	0.03(-0.06,0.12)	-0.56(-0.68,-0.43)	1.44(1.40,1.48)
	Male	687.81(491.29,926.50)	888.31(658.88,1168.44)	819.74(608.92,1059.72)	785.64(571.28,1032.86)	2.03(1.69,2.32)	-0.63(-0.84,-0.44)	-0.76(-0.87,-0.66)	0.42(0.39,0.45)
	Female	164.06(103.07,240.00)	379.20(249.25,534.52)	408.96(277.51,563.65)	406.97(267.66,570.53)	6.71(6.24,7.26)	0.93(0.84,1.02)	-0.14(-0.23,-0.06)	2.97(2.92,3.02)
Mongolia	Both	181.76(136.35,238.89)	170.95(119.85,233.27)	157.75(118.57,207.05)	149.05(109.89,197.28)	-0.18(-0.53,0.18)	-0.93(-1.20,-0.64)	-1.16(-1.51,-0.87)	-0.69(-0.80,-0.55)
	Male	349.36(257.55,462.46)	339.29(234.26,465.86)	289.34(215.09,380.28)	280.71(201.00,375.05)	0.29(-0.49,0.87)	-1.70(-2.19,-1.20)	-0.77(-1.28,-0.23)	-0.93(-1.03,-0.82)
	Female	72.98(49.43,104.11)	68.69(45.49,98.17)	69.74(49.20,95.81)	69.57(47.97,96.96)	-0.27(-0.81,0.27)	0.07(-0.17,0.32)	-0.32(-0.98,0.39)	-0.24(-0.34,-0.09)
Montenegro	Both	236.46(184.05,300.37)	275.48(224.06,332.33)	316.30(244.62,394.72)	333.84(247.77,436.76)	1.31(1.19,1.45)	1.53(1.31,1.79)	1.25(-0.60,3.18)	1.20(1.08,1.30)
	Male	456.65(356.68,581.11)	499.00(399.52,611.79)	560.89(426.27,711.76)	595.80(434.17,788.94)	0.83(0.63,1.02)	1.13(0.96,1.31)	1.55(-0.35,3.58)	1.05(0.94,1.18)
	Female	94.15(64.80,132.66)	118.19(92.27,147.51)	144.73(104.50,190.29)	163.36(115.95,218.91)	2.36(1.96,2.72)	2.60(2.18,3.11)	1.79(1.25,2.36)	1.79(1.69,1.88)
Morocco	Both	80.83(56.66,112.97)	76.71(54.92,104.21)	88.58(57.01,128.28)	93.33(62.25,131.66)	-0.65(-0.77,-0.54)	1.19(1.13,1.24)	0.94(0.61,1.27)	0.47(0.43,0.51)
	Male	148.87(102.34,210.55)	145.52(102.03,201.50)	171.85(107.74,253.62)	180.58(116.44,259.37)	-0.34(-0.41,-0.22)	1.44(1.39,1.48)	0.84(0.55,1.12)	0.63(0.60,0.66)
	Female	8.34(5.21,12.61)	9.96(6.69,14.37)	12.23(7.87,18.20)	12.93(8.11,19.34)	1.23(1.19,1.27)	1.92(1.86,1.97)	0.95(0.80,1.11)	1.43(1.41,1.45)
Mozambique	Both	40.46(29.59,54.59)	42.82(31.70,56.43)	52.55(37.13,70.67)	51.16(34.24,72.70)	0.37(0.28,0.46)	2.07(1.87,2.28)	-0.38(-0.51,-0.22)	0.77(0.73,0.81)
	Male	61.42(41.15,87.71)	70.39(48.56,97.67)	86.43(59.08,122.71)	80.66(53.39,116.53)	0.94(0.85,1.04)	2.08(1.96,2.19)	-1.08(-1.24,-0.87)	0.90(0.87,0.94)
	Female	23.38(15.31,34.54)	23.97(15.73,35.05)	31.90(19.26,48.84)	33.53(18.74,54.39)	0.15(0.03,0.28)	2.92(2.66,3.26)	0.88(0.77,1.00)	1.18(1.14,1.22)
Myanmar	Both	132.48(89.32,198.57)	131.29(92.26,185.17)	126.92(90.80,171.23)	130.20(92.73,178.85)	-0.04(-0.08,-0.01)	-0.36(-0.41,-0.31)	0.45(0.36,0.58)	-0.04(-0.06,-0.03)
	Male	219.41(132.52,360.22)	207.59(132.36,324.57)	201.97(130.05,293.43)	207.38(129.71,302.07)	-0.40(-0.43,-0.38)	-0.26(-0.31,-0.21)	0.47(0.39,0.56)	-0.18(-0.19,-0.17)
	Female	66.39(41.25,104.73)	74.77(48.17,113.08)	75.96(48.24,116.30)	80.10(50.21,124.09)	0.93(0.87,0.98)	0.05(-0.06,0.15)	0.93(0.84,1.03)	0.62(0.60,0.63)
Namibia	Both	29.14(20.84,39.70)	36.06(26.91,47.52)	34.50(25.50,45.69)	34.31(24.65,46.86)	1.50(1.42,1.58)	-0.74(-0.96,-0.59)	-0.05(-0.23,0.13)	0.56(0.51,0.59)
	Male	46.55(31.60,67.36)	56.60(40.15,78.53)	52.91(37.52,73.11)	51.93(35.65,72.73)	1.29(1.20,1.38)	-1.10(-1.52,-0.67)	-0.31(-0.58,0.00)	0.37(0.33,0.41)
	Female	18.01(11.25,27.31)	23.62(15.61,33.97)	23.82(15.37,34.68)	24.41(15.17,36.43)	2.06(1.97,2.16)	-0.19(-0.31,-0.09)	0.41(0.31,0.48)	1.01(0.97,1.04)
Nauru	Both	280.07(152.64,411.67)	253.72(136.05,355.90)	261.50(137.20,360.35)	260.60(142.43,354.81)	-0.77(-0.86,-0.66)	0.17(0.09,0.24)	-0.05(-0.13,0.02)	-0.23(-0.26,-0.21)
	Male	369.71(169.30,578.20)	386.11(180.68,610.08)	409.15(191.65,613.95)	413.62(198.12,614.59)	0.32(0.25,0.40)	0.45(0.39,0.49)	0.17(0.12,0.23)	0.38(0.35,0.39)
	Female	139.04(75.80,262.46)	127.65(72.73,201.52)	146.12(77.77,236.71)	156.33(79.77,251.41)	-0.69(-0.76,-0.58)	0.99(0.89,1.10)	1.12(1.06,1.18)	0.37(0.34,0.39)
Nepal	Both	31.32(18.99,49.63)	28.88(18.08,44.59)	36.07(24.43,52.60)	37.97(25.80,55.41)	-0.63(-0.72,-0.56)	2.04(1.89,2.24)	0.87(0.84,0.90)	0.64(0.61,0.66)
	Male	48.02(28.14,75.59)	40.92(25.79,62.80)	50.98(33.33,76.09)	53.76(34.99,79.46)	-1.17(-1.26,-1.10)	2.02(1.86,2.20)	0.85(0.75,0.94)	0.37(0.34,0.40)
	Female	14.35(6.09,29.21)	16.64(8.29,33.07)	21.64(12.52,37.82)	23.96(13.87,40.37)	1.04(1.01,1.08)	2.33(2.26,2.40)	1.75(1.64,1.85)	1.67(1.65,1.69)
Netherlands	Both	335.25(302.08,369.83)	329.39(294.50,363.82)	336.25(295.00,372.46)	303.15(257.01,346.50)	-0.20(-0.32,-0.10)	0.28(0.20,0.36)	-1.90(-2.27,-1.52)	-0.35(-0.38,-0.32)
	Male	768.30(683.14,855.85)	605.21(533.93,679.72)	491.61(426.18,560.03)	419.19(352.75,490.07)	-1.87(-2.01,-1.72)	-1.73(-1.86,-1.61)	-2.78(-3.08,-2.51)	-1.95(-1.98,-1.92)
	Female	72.23(61.26,83.30)	152.12(130.01,173.89)	222.63(186.28,256.50)	215.02(172.67,258.66)	5.59(5.44,5.72)	3.73(3.50,4.00)	-0.63(-1.06,-0.18)	3.61(3.55,3.67)
New Zealand	Both	282.58(247.21,317.40)	290.06(254.11,324.78)	292.60(250.56,331.78)	268.30(223.15,311.77)	0.14(-0.15,0.42)	0.31(-0.45,1.08)	-1.73(-2.38,-1.08)	-0.23(-0.37,-0.12)
	Male	488.22(420.64,563.95)	417.51(359.19,482.33)	352.89(296.45,414.37)	300.28(244.86,361.05)	-1.08(-1.31,-0.77)	-1.28(-2.15,-0.40)	-2.81(-3.48,-1.96)	-1.55(-1.68,-1.43)
	Female	152.16(126.56,179.11)	199.09(168.20,231.80)	247.24(201.02,292.31)	244.87(192.36,299.03)	2.14(1.74,2.68)	2.15(1.67,2.65)	-0.75(-2.13,0.69)	1.56(1.35,1.78)
Nicaragua	Both	41.59(32.22,53.21)	49.78(39.96,62.18)	41.81(33.41,51.20)	38.43(27.95,51.00)	1.14(0.68,1.54)	-1.30(-2.09,-0.25)	-1.48(-2.96,0.07)	-0.34(-0.50,-0.21)
	Male	65.40(48.17,87.77)	72.73(54.87,94.57)	56.13(41.85,72.62)	51.26(34.81,71.51)	0.49(-0.06,1.03)	-1.90(-2.42,-1.19)	-1.60(-3.07,-0.02)	-0.88(-1.06,-0.71)
	Female	24.61(16.93,34.36)	31.92(23.17,42.93)	30.69(22.10,40.83)	28.91(19.24,41.29)	1.45(1.09,1.75)	-0.09(-0.61,0.44)	-1.22(-2.16,-0.07)	0.46(0.36,0.56)
Niger	Both	29.07(18.65,46.30)	28.69(18.30,46.90)	33.95(20.93,57.14)	33.70(21.06,58.10)	-0.07(-0.23,0.04)	1.41(1.21,1.67)	-0.11(-0.29,0.13)	0.49(0.44,0.54)
	Male	47.86(27.25,80.82)	44.53(25.54,76.86)	54.51(30.43,96.02)	54.63(31.78,95.59)	-0.54(-0.69,-0.41)	1.69(1.47,2.00)	0.03(-0.10,0.15)	0.45(0.38,0.50)
	Female	11.03(6.05,18.74)	11.22(6.17,19.47)	13.43(7.28,24.68)	14.26(7.81,26.34)	0.13(0.01,0.22)	1.58(1.48,1.68)	0.98(0.90,1.06)	0.83(0.80,0.85)
Nigeria	Both	8.62(6.24,11.06)	9.81(7.40,12.61)	11.69(9.41,14.77)	11.26(9.13,13.85)	0.82(0.69,0.93)	1.69(1.58,1.80)	-0.66(-0.73,-0.60)	0.86(0.83,0.88)
	Male	15.10(10.26,20.18)	14.79(10.42,19.62)	16.65(12.11,22.60)	15.85(11.78,21.36)	-0.26(-0.33,-0.17)	1.18(1.05,1.33)	-0.81(-0.84,-0.79)	0.15(0.12,0.18)
	Female	3.83(2.42,5.51)	4.58(3.21,6.29)	6.47(4.88,8.39)	6.95(5.17,9.02)	1.18(1.06,1.27)	3.55(3.11,3.99)	1.06(0.90,1.22)	1.93(1.90,1.97)
Niue	Both	165.17(116.95,225.93)	203.06(140.27,275.06)	221.18(150.76,305.40)	221.81(149.66,305.42)	1.45(1.35,1.54)	0.83(0.58,1.10)	0.08(-0.02,0.19)	0.96(0.94,0.98)
	Male	283.44(188.64,401.82)	324.29(213.96,456.71)	354.38(228.96,503.81)	360.37(235.55,510.41)	0.94(0.88,0.99)	0.83(0.65,1.03)	0.30(0.17,0.40)	0.79(0.77,0.81)
	Female	102.08(67.47,149.23)	118.88(75.41,172.30)	135.83(85.22,204.20)	138.89(84.35,207.04)	1.02(0.92,1.12)	1.32(1.19,1.46)	0.38(0.32,0.46)	0.98(0.95,1.04)
North Macedonia	Both	150.97(121.73,185.64)	207.99(173.33,246.84)	218.36(176.23,263.59)	188.89(144.95,236.82)	2.66(2.36,2.92)	0.63(0.39,0.93)	-2.50(-3.14,-1.72)	0.72(0.60,0.84)
	Male	265.86(208.71,334.36)	381.71(308.81,465.38)	391.12(303.85,488.64)	323.53(238.19,422.61)	3.01(2.68,3.31)	0.33(-0.41,0.97)	-3.30(-4.38,-1.97)	0.65(0.50,0.80)
	Female	48.93(36.61,64.56)	77.31(60.09,96.27)	90.18(68.69,114.83)	86.03(63.29,113.90)	3.46(3.31,3.58)	1.78(1.43,2.17)	-0.80(-0.92,-0.64)	1.82(1.77,1.86)
Northern Mariana Islands	Both	360.76(274.45,469.80)	359.80(281.52,454.05)	314.88(243.53,400.20)	303.15(228.21,389.12)	0.02(-0.08,0.11)	-1.43(-1.62,-1.25)	-0.65(-1.02,-0.26)	-0.56(-0.60,-0.52)
	Male	556.84(396.92,754.15)	550.26(408.02,725.33)	488.77(356.25,649.49)	464.93(328.52,629.52)	-0.13(-0.22,-0.04)	-1.27(-1.44,-1.10)	-0.70(-1.44,0.26)	-0.51(-0.56,-0.44)
	Female	162.16(107.18,235.68)	158.73(110.16,219.26)	150.82(102.37,209.97)	154.76(106.12,216.33)	-0.08(-0.31,0.10)	-0.91(-1.25,-0.58)	-1.52(-5.66,2.81)	-0.33(-0.59,-0.07)
Norway	Both	183.55(169.00,196.55)	267.48(240.28,290.30)	299.56(261.39,331.56)	303.51(259.20,340.90)	2.86(2.61,3.11)	1.27(0.99,1.59)	-0.11(-1.95,1.58)	1.65(1.53,1.74)
	Male	321.80(296.14,347.37)	403.13(362.26,444.65)	379.67(333.06,428.23)	341.33(292.00,389.54)	1.77(1.54,2.01)	-0.61(-0.78,-0.44)	-2.35(-3.56,-1.07)	0.15(0.05,0.25)
	Female	91.73(80.54,102.46)	175.98(151.21,199.63)	239.18(197.88,274.95)	274.43(223.88,320.43)	4.98(4.67,5.28)	3.22(2.90,3.58)	1.83(0.16,3.61)	3.82(3.71,3.93)
Oman	Both	36.68(23.58,53.61)	40.65(29.91,54.44)	44.65(31.85,60.24)	34.60(23.72,49.21)	0.95(0.89,1.00)	0.62(-0.07,1.32)	-4.45(-6.86,-1.97)	-0.12(-0.28,0.05)
	Male	68.50(42.25,102.13)	66.49(47.23,91.74)	74.20(50.81,103.58)	59.10(38.19,86.72)	0.02(-0.09,0.10)	0.51(-0.15,1.18)	-4.00(-6.91,-0.98)	-0.47(-0.79,-0.28)
	Female	11.13(5.71,18.81)	14.43(9.99,20.16)	17.90(11.27,26.34)	15.19(8.85,24.35)	2.18(2.00,2.33)	2.40(1.38,3.79)	-2.90(-5.80,0.19)	1.07(0.93,1.21)
Pakistan	Both	75.73(56.80,97.40)	94.02(72.40,118.11)	87.56(64.51,113.88)	85.21(61.49,114.42)	1.75(1.67,1.84)	-0.67(-0.74,-0.59)	-0.45(-0.47,-0.43)	0.38(0.37,0.40)
	Male	116.28(84.43,152.08)	146.90(109.70,189.71)	137.03(96.82,183.53)	132.86(90.80,183.33)	1.88(1.80,1.98)	-0.64(-0.68,-0.60)	-0.54(-0.57,-0.51)	0.41(0.40,0.43)
	Female	19.27(13.95,25.74)	28.74(20.97,38.46)	30.90(21.13,43.31)	32.74(20.95,48.15)	3.09(2.99,3.18)	0.63(0.59,0.66)	0.96(0.88,1.05)	1.74(1.72,1.75)
Palau	Both	369.01(273.01,492.75)	371.54(281.23,478.99)	400.31(303.52,521.39)	383.68(281.84,502.68)	-0.05(-0.22,0.15)	0.70(0.55,0.86)	-0.90(-1.39,-0.39)	0.08(0.02,0.13)
	Male	384.80(265.62,534.61)	337.65(235.82,465.36)	302.85(213.10,423.50)	289.87(198.96,404.32)	-0.95(-1.25,-0.69)	-1.14(-1.40,-0.86)	-0.96(-1.60,-0.31)	-0.95(-1.05,-0.88)
	Female	355.93(230.79,533.18)	407.60(279.99,575.74)	499.85(343.69,696.42)	482.61(325.46,681.40)	0.87(0.77,0.95)	1.85(1.68,2.04)	-0.75(-1.19,-0.29)	0.98(0.92,1.02)
Palestine	Both	151.79(102.04,216.00)	166.39(123.25,217.88)	143.09(111.62,182.32)	136.35(100.84,180.96)	0.61(0.57,0.64)	-1.93(-2.25,-1.61)	-0.93(-1.28,-0.56)	-0.34(-0.47,-0.26)
	Male	287.94(187.31,420.40)	336.61(243.08,452.31)	278.28(209.95,362.12)	246.78(174.98,335.91)	1.02(0.97,1.08)	-2.37(-2.61,-2.13)	-2.14(-2.67,-1.58)	-0.51(-0.60,-0.43)
	Female	42.70(25.06,68.91)	52.10(35.84,73.51)	58.94(42.34,80.48)	58.34(39.03,83.50)	1.45(1.40,1.51)	1.15(0.47,1.88)	-0.38(-0.95,0.21)	0.96(0.90,1.03)
Panama	Both	94.71(81.15,108.65)	99.25(85.02,113.61)	82.61(71.03,93.82)	70.53(53.72,87.53)	0.16(-0.98,1.24)	-2.02(-2.53,-1.52)	-2.51(-3.12,-1.63)	-0.89(-1.04,-0.71)
	Male	140.16(119.08,162.73)	142.82(121.62,165.10)	118.14(100.46,136.78)	98.68(74.01,124.09)	0.23(-1.74,1.96)	-2.06(-2.72,-1.54)	-2.72(-3.44,-1.71)	-1.06(-1.35,-0.70)
	Female	51.17(42.01,60.98)	60.28(49.89,70.93)	50.83(41.69,59.72)	45.86(34.25,57.93)	0.31(-0.20,0.83)	-1.16(-2.03,-0.38)	-1.80(-2.14,-1.46)	-0.36(-0.59,-0.13)
Papua New Guinea	Both	113.06(65.72,197.29)	119.29(70.83,202.74)	131.41(79.17,221.73)	136.10(80.58,225.62)	0.40(0.32,0.47)	0.84(0.63,1.06)	0.61(0.26,0.96)	0.63(0.60,0.66)
	Male	171.32(95.54,305.93)	174.52(100.74,307.84)	187.32(107.69,325.11)	192.08(109.82,325.53)	0.14(0.08,0.20)	0.64(0.43,0.86)	0.41(0.28,0.56)	0.42(0.39,0.44)
	Female	51.69(23.81,99.06)	60.61(30.88,110.37)	66.96(33.29,123.55)	71.50(36.13,126.58)	1.21(1.13,1.30)	0.77(0.61,0.91)	1.05(0.75,1.36)	1.07(1.04,1.10)
Paraguay	Both	65.54(50.98,83.31)	104.14(81.71,129.91)	122.26(94.34,155.05)	119.83(83.42,166.95)	3.79(3.40,4.32)	1.67(1.23,2.11)	-0.60(-1.45,0.39)	2.20(2.05,2.33)
	Male	110.91(82.07,146.66)	178.41(133.14,230.53)	207.26(152.11,274.12)	203.66(135.04,292.03)	4.00(3.56,4.60)	1.53(1.00,2.08)	-0.46(-1.29,0.47)	2.18(2.01,2.37)
	Female	28.62(20.23,39.07)	43.51(31.08,59.05)	53.90(38.42,73.18)	53.01(33.92,79.49)	3.14(2.87,3.44)	2.07(1.67,2.50)	-0.70(-2.19,0.89)	2.07(1.90,2.23)
Peru	Both	107.72(84.04,135.77)	87.20(69.45,109.07)	78.39(60.93,98.72)	91.99(64.44,123.98)	-1.43(-2.27,-0.56)	-0.20(-1.72,1.37)	2.71(2.18,3.23)	-0.41(-0.62,-0.21)
	Male	149.06(109.08,200.33)	106.69(78.26,141.61)	90.48(64.90,122.03)	107.04(70.80,153.45)	-2.28(-3.05,-1.54)	-0.97(-2.22,0.31)	2.82(2.38,3.23)	-0.90(-1.24,-0.61)
	Female	70.40(50.20,94.46)	69.98(50.93,92.54)	67.49(49.08,90.60)	78.74(49.84,115.41)	0.48(-0.07,0.98)	0.73(-0.63,2.14)	2.64(1.86,3.50)	0.43(0.21,0.64)
Philippines	Both	119.91(105.90,138.04)	113.23(102.71,123.41)	108.60(99.06,117.37)	109.10(91.36,128.45)	0.14(-0.23,0.60)	-0.56(-0.68,-0.39)	0.11(-0.17,0.39)	-0.28(-0.33,-0.22)
	Male	170.61(148.89,196.75)	173.91(155.30,192.23)	174.15(155.83,191.25)	171.16(136.73,211.99)	0.76(0.22,1.31)	-0.08(-0.22,0.13)	-0.07(-1.24,1.15)	0.13(0.06,0.20)
	Female	74.82(62.41,92.39)	67.19(59.35,74.64)	64.28(57.16,71.66)	67.85(54.99,82.76)	-0.47(-0.88,-0.03)	-0.70(-0.83,-0.52)	0.60(-0.04,1.27)	-0.35(-0.41,-0.25)
Poland	Both	203.73(193.93,211.53)	272.00(257.32,283.30)	279.46(260.87,292.19)	285.94(254.83,312.07)	2.44(2.19,2.69)	0.09(-0.14,0.25)	0.49(0.11,0.88)	1.12(1.06,1.18)
	Male	435.15(413.69,453.41)	568.28(538.28,592.35)	519.61(489.47,542.95)	481.11(425.35,533.02)	2.10(1.88,2.42)	-1.00(-1.21,-0.80)	-1.08(-1.88,-0.39)	0.30(0.23,0.37)
	Female	76.13(70.47,80.87)	107.83(98.30,114.64)	140.14(125.84,149.60)	169.42(146.56,189.23)	2.89(2.62,3.16)	2.39(1.97,2.63)	3.23(3.07,3.40)	2.68(2.59,2.76)
Portugal	Both	125.10(109.37,142.32)	133.98(118.38,150.17)	137.00(118.43,155.08)	132.49(111.00,153.55)	0.42(0.21,0.63)	0.48(0.27,0.62)	-0.74(-1.05,-0.43)	0.13(0.02,0.20)
	Male	240.92(207.68,278.43)	253.11(220.87,288.40)	245.45(209.94,282.43)	232.27(195.06,273.79)	0.33(0.06,0.57)	0.09(-0.16,0.25)	-1.20(-1.69,-0.71)	-0.13(-0.23,-0.04)
	Female	51.92(43.32,61.32)	52.09(43.44,60.81)	59.95(48.40,70.70)	59.75(46.40,73.35)	-0.01(-0.20,0.24)	1.50(1.23,1.76)	0.05(-0.59,0.71)	0.49(0.39,0.59)
Puerto Rico	Both	135.69(119.39,152.75)	122.32(106.90,138.60)	104.42(89.30,120.37)	90.75(71.68,111.78)	-0.96(-1.44,-0.49)	-0.21(-0.98,0.69)	-2.75(-4.68,-0.71)	-1.29(-1.52,-1.15)
	Male	205.18(174.85,238.47)	187.01(156.95,220.41)	158.77(130.07,190.34)	135.56(103.46,173.22)	-0.73(-1.31,-0.16)	-0.17(-1.48,1.35)	-2.91(-5.63,0.01)	-1.62(-1.91,-1.36)
	Female	78.19(65.24,91.88)	74.11(61.84,86.81)	63.81(51.83,76.18)	56.72(43.20,72.10)	-0.82(-1.61,-0.05)	-0.37(-1.31,0.59)	-2.37(-3.63,-1.38)	-1.00(-1.31,-0.76)
Qatar	Both	212.64(151.50,291.37)	210.34(154.42,279.89)	117.17(86.23,158.42)	119.97(82.80,176.39)	-0.79(-2.25,0.39)	-4.20(-4.44,-3.95)	1.04(-0.56,2.41)	-1.79(-2.11,-1.49)
	Male	322.24(217.99,451.65)	300.14(210.17,411.82)	153.53(105.03,219.06)	165.82(104.67,254.45)	-1.30(-2.97,0.07)	-4.35(-4.99,-3.73)	2.35(0.28,4.16)	-2.07(-2.46,-1.68)
	Female	72.17(45.88,108.52)	88.32(61.18,124.96)	66.53(44.06,96.63)	67.72(42.75,101.85)	1.62(0.71,2.57)	-2.65(-3.49,-1.79)	0.05(-0.85,0.76)	-0.25(-0.54,0.06)
Republic of Korea	Both	180.95(148.68,216.43)	352.55(293.52,415.41)	368.86(294.34,450.36)	355.04(271.32,447.71)	5.28(4.98,5.55)	0.20(-0.30,0.73)	-0.94(-1.60,-0.26)	2.17(2.05,2.27)
	Male	350.92(273.02,443.30)	662.88(530.33,809.16)	673.25(518.83,860.95)	618.38(454.98,816.72)	5.01(4.71,5.28)	0.18(-0.14,0.42)	-1.54(-2.09,-1.08)	1.82(1.72,1.91)
	Female	96.45(70.95,129.24)	191.12(142.29,249.11)	184.36(129.33,245.24)	180.16(119.61,249.43)	5.57(4.93,6.05)	-0.72(-1.40,-0.02)	-0.90(-1.74,-0.01)	2.06(1.89,2.22)
Republic of Moldova	Both	131.25(117.20,145.13)	74.03(65.45,83.16)	88.87(78.65,99.33)	90.87(78.64,104.81)	-4.42(-5.54,-3.22)	1.29(0.59,2.00)	0.25(-0.64,1.54)	-1.19(-1.38,-0.96)
	Male	257.81(224.44,293.28)	149.07(128.74,171.01)	171.84(148.06,196.80)	171.71(145.34,201.97)	-4.29(-5.65,-2.96)	0.81(-0.11,1.75)	-0.28(-1.15,0.94)	-1.16(-1.44,-0.87)
	Female	60.86(52.08,69.84)	31.56(26.74,36.61)	39.52(33.54,46.02)	42.71(34.74,51.38)	-4.91(-5.48,-4.24)	2.06(1.21,2.91)	1.34(0.84,1.93)	-1.14(-1.31,-0.85)
Romania	Both	79.22(70.05,88.81)	123.91(110.57,138.54)	160.64(143.65,178.77)	163.11(138.20,191.28)	3.58(3.19,3.95)	2.68(2.02,3.35)	-0.05(-0.64,0.58)	2.40(2.28,2.53)
	Male	142.14(123.92,162.18)	226.09(197.37,257.64)	296.16(259.03,337.11)	294.21(246.35,351.76)	3.65(3.22,4.08)	2.88(2.14,3.62)	-0.39(-0.97,0.24)	2.40(2.26,2.55)
	Female	36.94(31.56,42.62)	55.01(47.11,63.38)	72.40(61.01,83.89)	78.55(62.95,95.83)	2.97(2.68,3.37)	2.63(2.20,3.06)	0.92(-0.03,1.93)	2.40(2.29,2.53)
Russian Federation	Both	145.55(139.80,150.12)	140.75(135.44,144.73)	161.76(154.32,166.49)	148.10(133.86,160.90)	0.08(-0.17,0.42)	1.04(0.59,1.45)	-1.57(-2.08,-0.90)	0.00(-0.19,0.13)
	Male	408.59(393.23,422.02)	362.87(349.58,373.70)	398.72(381.57,410.99)	333.03(295.18,367.19)	-0.48(-0.73,-0.14)	0.75(0.29,1.21)	-3.05(-3.75,-2.16)	-0.74(-0.92,-0.60)
	Female	57.67(54.22,60.27)	48.27(45.38,50.56)	58.14(53.78,60.89)	61.68(54.65,67.78)	-1.10(-1.30,-0.84)	1.22(0.66,1.79)	0.82(0.50,1.22)	0.17(0.06,0.33)
Rwanda	Both	48.51(33.98,65.52)	44.14(30.75,61.73)	45.18(30.56,66.21)	50.14(32.49,73.31)	-0.62(-0.72,-0.51)	0.12(0.02,0.22)	1.87(1.70,2.04)	0.11(0.08,0.14)
	Male	77.80(48.89,113.42)	75.08(46.39,110.25)	79.17(40.57,122.73)	87.84(42.00,140.18)	-0.21(-0.31,-0.10)	0.42(0.38,0.46)	1.89(1.66,2.12)	0.40(0.37,0.43)
	Female	26.23(16.22,39.65)	23.67(13.05,37.60)	25.65(12.86,41.97)	29.08(14.39,47.64)	-0.71(-0.82,-0.61)	0.67(0.50,0.86)	2.19(2.05,2.36)	0.35(0.32,0.38)
Saint Kitts and Nevis	Both	79.25(69.38,90.20)	77.14(67.67,87.56)	78.15(67.39,89.61)	79.46(65.49,95.03)	-0.86(-1.13,-0.58)	0.33(-0.07,0.75)	0.47(0.01,1.06)	0.06(-0.03,0.16)
	Male	133.72(113.09,156.60)	122.26(103.61,142.75)	114.05(95.54,134.71)	120.26(95.44,149.12)	-1.47(-1.92,-0.78)	-0.25(-0.88,0.37)	1.04(0.28,1.81)	-0.38(-0.54,-0.21)
	Female	47.39(39.36,56.52)	45.53(37.96,53.63)	54.79(44.84,65.47)	51.63(40.89,63.28)	-0.15(-0.95,0.78)	1.74(1.35,2.14)	-0.73(-1.22,-0.08)	0.36(0.15,0.57)
Saint Lucia	Both	103.23(89.89,117.29)	93.76(81.19,107.00)	72.26(61.71,83.75)	83.66(66.62,102.39)	-1.02(-1.40,-0.64)	-2.48(-3.26,-2.01)	2.10(1.28,2.98)	-0.80(-0.92,-0.68)
	Male	185.08(158.75,213.81)	160.92(137.13,186.83)	116.09(97.96,136.31)	129.04(100.69,160.08)	-1.24(-1.61,-0.77)	-3.27(-4.67,-1.82)	1.67(0.91,2.30)	-1.18(-1.41,-0.96)
	Female	52.85(44.10,62.23)	47.57(39.65,55.99)	39.42(32.12,47.21)	48.89(37.55,61.27)	-1.08(-1.78,-0.52)	-2.43(-3.41,-1.58)	3.53(3.04,3.96)	-0.44(-0.69,-0.28)
Saint Vincent and the Grenadines	Both	72.42(63.74,82.03)	63.45(56.02,71.74)	68.62(60.18,77.61)	66.81(56.36,78.79)	-0.92(-1.39,-0.35)	1.70(0.74,2.67)	-0.27(-0.67,0.30)	-0.30(-0.41,-0.19)
	Male	115.48(97.66,134.71)	96.08(81.57,112.44)	96.49(81.70,113.07)	91.83(76.28,109.80)	-1.16(-1.60,-0.55)	0.21(-0.10,0.73)	-0.85(-1.01,-0.72)	-0.81(-0.92,-0.72)
	Female	44.62(37.23,52.98)	40.04(33.21,47.54)	45.47(37.77,54.16)	44.24(34.26,55.28)	-1.06(-1.72,-0.43)	2.43(0.37,5.14)	0.22(-1.35,2.33)	-0.06(-0.26,0.12)
Samoa	Both	57.04(41.79,76.08)	56.39(41.45,77.57)	56.51(39.31,78.08)	56.08(38.53,76.69)	-0.09(-0.14,-0.04)	-0.08(-0.14,-0.02)	-0.15(-0.22,-0.10)	-0.06(-0.08,-0.04)
	Male	109.09(75.96,151.68)	103.23(70.99,147.40)	100.82(67.53,144.67)	97.68(64.25,138.73)	-0.44(-0.51,-0.36)	-0.27(-0.37,-0.18)	-0.54(-0.59,-0.49)	-0.36(-0.39,-0.33)
	Female	15.94(10.63,23.30)	18.06(11.49,27.07)	21.09(12.60,32.58)	21.31(12.35,33.37)	0.92(0.85,0.99)	1.42(1.28,1.55)	0.11(-0.14,0.34)	0.96(0.93,0.98)
San Marino	Both	301.78(229.86,389.78)	281.71(217.17,358.97)	270.05(203.54,346.46)	162.60(103.42,234.14)	-0.37(-0.42,-0.31)	-0.24(-0.31,-0.17)	-9.39(-12.29,-6.09)	-2.28(-2.75,-2.03)
	Male	569.99(414.61,760.04)	507.39(376.51,671.88)	446.58(323.36,592.66)	251.91(157.86,378.94)	-0.75(-0.81,-0.69)	-1.04(-1.10,-0.98)	-10.45(-13.58,-6.85)	-2.99(-3.48,-2.73)
	Female	105.81(69.37,152.23)	105.79(70.61,149.66)	121.56(80.63,173.20)	81.65(46.46,131.00)	0.30(0.15,0.39)	1.62(1.48,1.78)	-7.55(-9.71,-5.08)	-0.87(-1.11,-0.67)
Sao Tome and Principe	Both	95.83(70.69,126.96)	117.29(86.76,159.62)	141.80(97.92,198.66)	140.91(96.97,199.42)	1.36(1.28,1.44)	1.78(1.67,1.88)	-0.11(-0.36,0.16)	1.25(1.21,1.29)
	Male	206.17(140.35,289.44)	203.29(140.41,288.65)	252.24(166.57,372.90)	253.00(164.46,378.48)	-0.47(-0.80,-0.13)	2.00(1.88,2.11)	0.02(-0.38,0.51)	0.58(0.45,0.71)
	Female	38.70(26.66,55.42)	46.43(29.57,70.78)	57.60(32.79,95.11)	57.88(30.63,98.30)	1.27(1.22,1.31)	2.12(1.99,2.30)	0.10(-0.09,0.34)	1.33(1.30,1.37)
Saudi Arabia	Both	42.24(29.77,58.34)	51.88(40.44,65.86)	51.04(38.69,66.86)	47.75(34.14,65.54)	1.57(1.50,1.63)	-0.05(-0.15,0.06)	-1.17(-1.35,-0.98)	0.38(0.36,0.41)
	Male	65.67(43.55,95.17)	77.57(57.91,101.92)	70.02(49.47,96.55)	63.03(42.21,91.42)	1.26(1.19,1.34)	-0.75(-0.95,-0.54)	-1.81(-1.91,-1.71)	-0.15(-0.18,-0.13)
	Female	15.97(10.18,23.71)	23.65(16.36,32.92)	25.61(17.63,35.79)	24.23(15.06,36.34)	3.05(2.95,3.14)	0.84(0.67,1.07)	-1.04(-1.40,-0.72)	1.35(1.32,1.38)
Senegal	Both	48.60(33.86,67.89)	48.07(33.31,67.05)	56.72(39.23,79.97)	61.76(41.62,87.58)	-0.22(-0.38,-0.03)	1.67(1.49,1.85)	1.54(1.13,2.03)	0.82(0.75,0.89)
	Male	78.93(51.87,115.47)	77.31(50.91,113.47)	91.60(60.24,135.43)	99.34(63.67,147.49)	-0.32(-0.46,-0.14)	1.69(1.53,1.86)	1.50(1.14,1.86)	0.75(0.70,0.81)
	Female	17.97(11.02,27.51)	20.13(12.62,30.21)	25.63(16.70,38.06)	29.34(18.99,43.53)	0.62(0.33,0.87)	2.43(2.12,2.75)	2.33(2.22,2.46)	1.61(1.55,1.68)
Serbia	Both	214.51(163.05,277.69)	222.44(185.78,264.20)	224.81(187.88,269.23)	234.21(176.86,298.37)	0.01(-0.38,0.35)	0.26(-0.13,0.71)	1.03(0.30,1.80)	0.33(0.21,0.44)
	Male	399.04(288.64,535.99)	401.96(324.31,494.26)	388.73(308.84,479.01)	388.67(277.91,521.23)	-0.43(-0.89,0.03)	-0.06(-0.46,0.40)	0.44(-0.69,1.60)	-0.12(-0.26,0.02)
	Female	93.06(61.11,136.62)	96.81(73.92,122.86)	108.86(82.37,137.81)	120.54(83.14,165.04)	0.17(-0.08,0.51)	1.06(0.78,1.40)	1.90(1.28,2.37)	0.85(0.75,0.95)
Seychelles	Both	126.60(96.79,162.38)	126.95(100.75,159.19)	109.15(84.78,137.87)	112.65(86.20,146.60)	0.03(-0.21,0.25)	-2.00(-2.59,-1.40)	-1.09(-5.45,3.65)	-0.65(-0.90,-0.41)
	Male	262.97(187.26,352.52)	244.95(181.70,324.22)	190.52(138.13,255.52)	192.00(135.81,264.90)	-0.55(-0.99,-0.19)	-2.90(-3.63,-2.16)	-1.61(-6.18,3.29)	-1.30(-1.58,-1.03)
	Female	43.36(30.09,60.75)	55.73(39.30,76.78)	57.97(40.41,80.70)	55.74(37.47,78.60)	2.13(2.03,2.21)	0.07(-0.35,0.49)	-2.06(-5.63,1.74)	0.90(0.52,1.37)
Sierra Leone	Both	43.46(30.72,60.93)	39.28(27.24,57.06)	44.34(30.26,63.93)	44.88(29.32,64.66)	-0.94(-1.08,-0.82)	1.07(0.86,1.30)	0.28(0.16,0.41)	0.12(0.08,0.15)
	Male	70.20(46.87,102.94)	63.39(40.60,97.84)	70.30(44.83,108.13)	69.89(43.09,107.96)	-1.01(-1.16,-0.89)	0.91(0.76,1.07)	0.00(-0.22,0.22)	0.00(-0.04,0.03)
	Female	15.10(9.50,23.08)	16.16(10.76,23.63)	20.89(13.50,30.99)	21.92(13.22,33.24)	0.48(0.24,0.65)	2.49(2.32,2.68)	0.88(0.71,1.07)	1.27(1.23,1.30)
Singapore	Both	296.68(263.92,331.83)	274.93(239.98,311.00)	233.35(196.97,269.86)	226.87(186.57,266.48)	-0.78(-0.97,-0.56)	-1.31(-1.97,-0.71)	-0.67(-1.85,0.56)	-0.71(-0.92,-0.50)
	Male	479.91(416.47,548.52)	432.01(371.13,502.23)	361.56(300.21,430.79)	314.80(254.14,384.25)	-1.08(-1.57,-0.64)	-1.71(-2.47,-0.99)	-2.52(-4.27,-0.92)	-1.23(-1.53,-1.00)
	Female	170.19(143.58,199.18)	163.39(133.30,197.29)	137.89(107.65,166.28)	158.66(120.99,197.67)	-0.42(-0.91,0.27)	-1.15(-1.76,-0.53)	2.25(1.31,3.11)	-0.24(-0.48,-0.06)
Slovakia	Both	223.10(174.77,276.29)	209.27(175.13,247.69)	200.58(154.71,253.99)	194.80(141.85,259.03)	-0.44(-0.64,-0.27)	-0.29(-0.45,-0.10)	-0.26(-1.19,0.72)	-0.33(-0.45,-0.26)
	Male	472.02(362.52,592.26)	446.06(364.69,540.27)	413.67(307.56,537.59)	382.13(268.54,524.11)	-0.34(-0.63,-0.11)	-0.57(-0.81,-0.29)	-1.01(-2.65,0.73)	-0.64(-0.71,-0.56)
	Female	65.34(46.90,86.98)	75.48(58.46,95.99)	81.05(57.03,108.25)	82.46(56.40,117.76)	1.00(0.81,1.24)	0.99(0.68,1.31)	0.36(-0.11,0.72)	0.71(0.61,0.80)
Slovenia	Both	175.29(156.17,195.16)	244.89(217.20,273.45)	232.68(203.39,262.33)	232.13(190.99,274.96)	2.05(1.81,2.29)	-0.96(-1.31,-0.60)	0.09(-0.80,1.00)	0.97(0.84,1.09)
	Male	370.56(324.84,419.52)	500.50(440.30,566.04)	398.96(340.88,463.25)	360.70(296.84,432.66)	2.16(1.82,2.53)	-2.73(-3.17,-2.29)	-1.58(-2.46,-0.69)	-0.05(-0.21,0.11)
	Female	70.64(59.81,81.90)	110.59(93.35,128.19)	127.15(103.31,151.83)	141.62(109.07,177.53)	2.72(2.26,3.24)	1.17(0.84,1.52)	2.01(1.37,2.65)	2.24(2.03,2.39)
Solomon Islands	Both	118.29(80.98,166.38)	110.73(76.87,155.49)	116.30(84.94,155.81)	115.09(84.72,155.46)	-0.36(-0.46,-0.26)	0.38(0.17,0.65)	-0.07(-0.30,0.17)	-0.07(-0.11,-0.03)
	Male	164.70(108.43,238.03)	155.29(101.37,230.47)	165.90(115.23,233.31)	164.06(114.12,233.13)	-0.29(-0.38,-0.19)	0.54(0.34,0.78)	-0.04(-0.45,0.37)	0.02(-0.02,0.06)
	Female	52.22(30.16,83.95)	57.00(35.94,85.04)	65.33(43.12,95.72)	67.44(45.38,98.92)	0.76(0.64,0.88)	1.16(0.95,1.42)	0.65(0.36,0.96)	0.84(0.80,0.88)
Somalia	Both	30.57(18.63,53.32)	27.99(17.06,52.35)	28.37(16.95,51.98)	27.43(16.22,51.28)	-0.74(-0.78,-0.71)	0.08(-0.08,0.22)	-0.47(-0.64,-0.28)	-0.33(-0.35,-0.31)
	Male	51.88(29.07,98.93)	52.05(28.41,107.38)	56.25(30.15,114.15)	54.14(28.47,112.10)	-0.11(-0.17,-0.08)	0.72(0.62,0.82)	-0.57(-0.69,-0.43)	0.14(0.12,0.16)
	Female	12.62(7.06,21.01)	12.55(7.32,20.91)	12.48(6.86,21.25)	12.38(6.97,21.50)	-0.03(-0.06,0.00)	-0.03(-0.16,0.13)	-0.08(-0.21,0.07)	-0.05(-0.07,-0.04)
South Africa	Both	98.08(81.10,120.22)	127.45(115.35,138.84)	131.07(117.51,144.68)	121.17(105.49,137.09)	2.04(1.52,2.56)	0.20(0.10,0.32)	-1.44(-1.79,-1.15)	0.63(0.51,0.74)
	Male	168.39(136.15,212.52)	229.92(205.73,255.09)	217.24(191.54,244.58)	192.63(163.41,224.02)	2.50(2.22,2.78)	-0.48(-0.60,-0.36)	-2.28(-2.71,-1.92)	0.36(0.24,0.47)
	Female	54.79(38.36,77.90)	72.74(62.55,82.57)	83.66(71.32,95.43)	81.07(65.99,97.48)	2.41(1.89,2.94)	1.17(1.05,1.27)	-0.50(-1.29,0.11)	1.24(1.08,1.38)
South Sudan	Both	44.99(27.91,69.27)	48.53(30.40,75.88)	50.32(32.17,74.30)	48.43(32.32,69.54)	0.48(0.40,0.53)	0.40(0.33,0.46)	-0.63(-0.72,-0.54)	0.23(0.21,0.25)
	Male	66.61(38.00,108.92)	68.96(39.66,111.59)	74.05(43.42,114.59)	73.82(46.33,109.21)	0.15(0.11,0.19)	0.70(0.64,0.76)	-0.02(-0.12,0.09)	0.33(0.32,0.35)
	Female	17.89(7.84,34.68)	18.43(8.62,35.38)	19.83(10.47,35.39)	20.24(12.00,32.23)	0.17(0.13,0.22)	0.81(0.71,0.96)	0.40(0.23,0.58)	0.40(0.39,0.42)
Spain	Both	208.13(184.81,232.48)	233.31(204.19,263.28)	230.05(195.67,266.14)	210.99(174.07,250.57)	0.84(0.61,1.11)	-0.17(-0.49,0.15)	-1.53(-1.88,-1.17)	0.07(-0.01,0.13)
	Male	465.66(408.36,527.94)	497.11(431.31,569.18)	454.68(381.60,534.68)	405.66(334.03,487.56)	0.52(0.32,0.78)	-0.83(-1.09,-0.60)	-1.97(-2.24,-1.68)	-0.41(-0.47,-0.36)
	Female	45.81(37.97,53.67)	52.91(42.66,63.07)	66.65(52.16,81.71)	65.80(48.97,83.21)	0.89(0.66,1.09)	2.27(2.07,2.47)	-0.05(-0.32,0.23)	1.25(1.16,1.33)
Sri Lanka	Both	60.55(45.49,80.10)	58.45(48.63,70.04)	57.10(44.33,71.45)	50.21(32.61,72.57)	-0.25(-0.70,0.15)	-0.30(-0.65,0.01)	-2.71(-4.24,-1.10)	-0.72(-0.93,-0.53)
	Male	93.12(64.75,131.39)	93.04(73.35,116.39)	96.02(69.84,126.97)	79.32(46.49,121.19)	0.01(-0.53,0.49)	0.22(-0.25,0.64)	-3.78(-5.43,-2.09)	-0.61(-0.82,-0.39)
	Female	27.72(18.92,39.00)	31.05(22.94,40.35)	30.11(21.69,40.74)	30.22(18.91,45.80)	0.73(0.37,1.05)	-0.45(-0.86,-0.11)	-0.46(-1.86,0.97)	0.39(0.23,0.56)
Sudan	Both	48.07(30.13,82.52)	52.34(32.94,85.89)	59.64(39.54,89.23)	62.86(40.22,95.17)	0.57(0.51,0.61)	1.25(1.22,1.28)	0.91(0.81,1.00)	0.87(0.86,0.89)
	Male	75.93(45.34,136.80)	76.67(45.61,131.71)	84.36(52.69,132.30)	88.08(53.01,138.10)	0.01(-0.05,0.06)	0.91(0.86,0.94)	0.72(0.67,0.75)	0.48(0.47,0.49)
	Female	19.22(11.31,31.71)	22.48(13.50,36.83)	28.26(17.73,43.91)	30.75(17.91,48.80)	1.06(1.02,1.09)	2.21(2.16,2.26)	1.42(1.30,1.53)	1.53(1.52,1.54)
Suriname	Both	91.41(71.58,114.75)	107.28(86.26,133.05)	104.63(82.52,131.15)	85.59(59.47,119.55)	1.48(1.13,1.99)	0.16(-0.15,0.46)	-2.81(-3.99,-1.38)	-0.11(-0.26,0.05)
	Male	134.49(98.35,178.62)	163.85(123.33,213.96)	158.36(115.44,210.81)	128.74(81.12,194.15)	1.97(1.60,2.47)	0.34(-0.11,0.77)	-2.80(-4.42,-0.80)	0.10(-0.07,0.28)
	Female	52.54(37.24,72.51)	59.48(42.75,80.70)	64.20(45.08,88.65)	54.49(34.61,81.09)	0.65(0.33,0.96)	0.40(-0.03,0.83)	-2.41(-3.90,-0.64)	0.21(0.07,0.32)
Sweden	Both	136.29(120.66,151.03)	172.46(154.88,189.90)	182.14(159.10,201.60)	174.21(144.32,204.24)	1.48(1.36,1.59)	0.64(0.46,0.82)	-0.61(-1.62,0.44)	0.81(0.71,0.90)
	Male	226.60(198.62,255.38)	236.58(210.80,264.31)	205.88(180.26,232.26)	177.00(143.43,213.74)	0.00(-0.19,0.17)	-1.01(-1.41,-0.61)	-2.23(-3.02,-1.42)	-0.73(-0.87,-0.63)
	Female	75.04(63.93,86.01)	126.29(109.24,142.75)	164.47(138.23,187.52)	173.46(136.92,211.40)	3.65(3.37,3.92)	2.62(2.32,2.86)	0.88(0.27,1.50)	2.68(2.52,2.81)
Switzerland	Both	215.53(186.36,245.10)	236.50(206.24,265.01)	254.74(215.61,291.95)	231.98(189.56,272.62)	0.79(0.56,1.01)	0.43(-0.03,0.89)	-1.66(-2.11,-1.22)	0.24(0.15,0.32)
	Male	403.48(341.43,476.16)	403.52(347.13,466.91)	369.94(307.76,441.29)	311.60(247.09,384.85)	0.26(-0.01,0.56)	-1.13(-1.56,-0.69)	-3.05(-3.71,-2.39)	-0.88(-1.01,-0.76)
	Female	97.59(79.39,120.94)	125.57(102.14,148.92)	170.56(133.02,205.82)	169.79(125.58,212.35)	1.81(1.47,2.27)	2.83(2.33,3.33)	-0.11(-1.83,1.46)	1.85(1.67,2.06)
Syrian Arab Republic	Both	80.01(56.80,107.65)	87.05(68.37,108.02)	90.61(65.29,119.87)	86.23(58.87,118.78)	0.98(0.64,1.29)	0.83(0.50,1.17)	-0.79(-0.87,-0.70)	0.26(0.17,0.34)
	Male	116.26(80.25,159.14)	113.43(85.52,145.43)	120.28(83.63,165.29)	116.01(76.44,164.55)	-0.06(-0.42,0.30)	0.97(0.57,1.36)	-0.59(-0.61,-0.55)	-0.12(-0.21,-0.03)
	Female	38.84(22.84,60.16)	52.65(39.02,68.55)	54.96(36.45,78.26)	52.65(30.87,78.38)	2.29(1.66,3.12)	0.99(0.48,1.54)	-0.65(-0.84,-0.46)	0.82(0.70,0.94)
Taiwan (Province of China)	Both	184.03(165.43,203.24)	327.58(292.44,363.27)	292.69(258.47,326.18)	244.97(206.45,281.54)	4.40(3.94,4.81)	-1.00(-1.29,-0.71)	-3.45(-4.23,-2.67)	0.85(0.74,0.95)
	Male	258.62(225.11,293.46)	452.73(395.83,512.90)	409.42(353.08,470.64)	342.70(282.13,408.21)	4.10(3.55,4.57)	-0.77(-1.14,-0.41)	-3.47(-4.19,-2.75)	0.82(0.70,0.95)
	Female	110.34(95.64,127.71)	193.37(164.13,221.93)	194.79(161.93,227.03)	168.90(130.86,208.27)	4.57(4.20,4.91)	0.15(-0.33,0.54)	-2.87(-3.68,-2.04)	1.29(1.18,1.40)
Tajikistan	Both	77.65(60.21,97.97)	57.30(40.01,79.96)	50.92(34.36,70.78)	46.56(29.98,68.33)	-2.85(-3.51,-2.35)	-1.08(-1.45,-0.67)	-1.44(-1.66,-1.27)	-1.72(-1.83,-1.59)
	Male	135.91(104.67,171.47)	87.94(59.99,125.18)	73.00(46.23,103.95)	65.54(41.02,97.79)	-3.55(-3.91,-3.09)	-1.65(-1.98,-1.29)	-1.82(-2.19,-1.44)	-2.38(-2.50,-2.25)
	Female	42.86(31.19,57.35)	31.58(20.62,46.06)	28.73(17.70,44.70)	28.45(16.77,45.33)	-2.60(-3.18,-1.99)	-0.93(-1.35,-0.47)	-0.14(-0.32,0.01)	-1.31(-1.41,-1.23)
Thailand	Both	223.74(168.33,289.85)	232.62(181.37,292.89)	182.20(144.54,222.05)	195.60(141.12,261.98)	0.13(-0.11,0.41)	-2.32(-2.55,-2.09)	1.30(1.07,1.55)	-0.43(-0.55,-0.30)
	Male	366.00(249.96,505.10)	350.24(251.29,470.26)	263.61(195.33,342.25)	284.01(195.28,400.89)	-0.75(-1.13,-0.39)	-2.67(-2.94,-2.41)	1.34(1.11,1.56)	-0.90(-1.04,-0.79)
	Female	122.74(83.13,170.39)	145.88(103.59,201.30)	120.36(87.48,159.22)	128.04(84.56,183.53)	1.14(0.92,1.40)	-1.87(-2.13,-1.60)	1.16(0.79,1.70)	0.11(0.02,0.20)
Timor-Leste	Both	85.51(54.44,128.65)	89.23(62.84,126.66)	102.37(71.72,144.70)	103.14(72.32,144.58)	0.39(0.35,0.44)	1.41(1.30,1.54)	0.09(-0.08,0.26)	0.60(0.56,0.63)
	Male	130.29(74.43,212.82)	127.04(82.66,195.24)	149.92(95.55,231.33)	153.53(97.12,233.57)	-0.14(-0.22,-0.07)	1.61(1.47,1.76)	0.38(0.27,0.50)	0.51(0.48,0.55)
	Female	41.58(21.25,73.75)	47.27(29.80,71.64)	54.92(35.10,81.77)	56.37(35.90,85.95)	1.04(0.95,1.11)	1.49(1.34,1.68)	0.33(0.10,0.60)	0.96(0.92,0.99)
Togo	Both	46.05(31.52,64.06)	48.32(32.40,69.03)	51.30(33.58,75.14)	52.62(34.03,77.23)	0.28(0.12,0.37)	0.47(0.26,0.66)	0.41(0.23,0.59)	0.42(0.38,0.46)
	Male	77.26(50.26,112.54)	88.37(55.37,133.01)	99.46(60.33,151.88)	101.19(61.68,156.17)	1.01(0.94,1.07)	1.02(0.84,1.20)	0.26(0.02,0.50)	0.88(0.85,0.91)
	Female	18.72(11.73,27.70)	19.55(11.35,30.04)	22.84(12.62,36.52)	25.43(13.31,41.07)	0.24(0.07,0.39)	1.40(1.23,1.60)	1.79(1.74,1.85)	0.96(0.90,1.03)
Tokelau	Both	162.92(117.91,221.00)	178.15(124.33,242.88)	180.60(130.20,242.61)	175.74(124.17,237.86)	0.78(0.63,0.97)	0.06(0.02,0.10)	-0.43(-0.53,-0.31)	0.24(0.22,0.26)
	Male	248.42(164.37,362.33)	258.19(170.03,377.84)	262.88(178.74,377.51)	253.56(169.73,363.58)	0.32(0.26,0.38)	0.13(0.11,0.15)	-0.61(-0.66,-0.56)	0.07(0.05,0.08)
	Female	90.20(58.52,134.45)	100.97(63.85,152.84)	112.63(68.11,174.26)	112.41(66.11,176.84)	0.90(0.78,1.01)	0.97(0.91,1.03)	-0.04(-0.12,0.03)	0.70(0.65,0.75)
Tonga	Both	213.01(156.89,282.64)	246.17(186.13,316.72)	226.30(166.44,299.85)	223.92(162.42,297.86)	1.37(1.14,1.57)	-0.62(-0.98,-0.02)	-0.18(-0.20,-0.16)	0.18(0.08,0.29)
	Male	375.86(265.02,517.12)	455.90(325.63,617.86)	402.87(282.55,556.53)	395.90(273.16,550.71)	1.78(1.50,2.02)	-0.95(-1.37,-0.22)	-0.29(-0.30,-0.28)	0.18(0.07,0.29)
	Female	70.99(46.22,105.41)	81.12(54.14,115.44)	91.15(58.99,134.39)	95.20(58.57,144.37)	1.01(0.66,1.29)	0.91(0.83,0.97)	0.72(0.70,0.75)	0.95(0.90,1.05)
Trinidad and Tobago	Both	80.72(71.12,91.34)	75.34(66.15,85.16)	66.55(57.55,76.35)	67.77(51.34,86.34)	-0.13(-1.03,0.45)	-0.94(-2.09,0.20)	-0.07(-0.92,0.80)	-0.57(-0.71,-0.42)
	Male	142.17(122.50,164.49)	129.69(111.34,149.95)	109.09(91.50,128.48)	111.69(83.20,145.04)	-0.28(-1.28,0.38)	-1.42(-2.48,-0.36)	-0.04(-1.10,1.08)	-0.80(-0.98,-0.61)
	Female	34.41(28.64,40.83)	31.58(26.40,37.46)	32.70(26.88,39.18)	32.68(24.58,42.25)	-0.54(-0.95,-0.02)	0.76(0.21,1.35)	-0.29(-1.08,0.54)	-0.15(-0.27,-0.05)
Tunisia	Both	133.22(95.17,179.94)	124.87(85.53,172.82)	120.79(79.17,175.11)	113.15(71.50,165.38)	-0.30(-0.51,-0.10)	-0.31(-0.40,-0.24)	-1.19(-1.52,-0.85)	-0.62(-0.68,-0.56)
	Male	238.43(167.27,327.39)	228.80(152.86,322.31)	225.93(143.52,331.85)	213.37(130.15,318.87)	-0.16(-0.40,0.07)	-0.11(-0.20,-0.04)	-1.09(-1.56,-0.59)	-0.41(-0.49,-0.34)
	Female	19.95(12.85,29.44)	23.29(15.39,33.71)	26.38(16.01,40.83)	26.08(15.44,40.54)	1.20(0.97,1.40)	1.19(1.13,1.25)	-0.21(-0.30,-0.13)	0.84(0.79,0.89)
Türkiye	Both	272.19(195.49,373.82)	209.09(160.59,266.05)	237.12(190.09,292.76)	221.10(162.98,292.66)	-4.59(-4.98,-4.09)	1.31(0.88,1.93)	0.60(0.01,1.29)	-1.44(-1.60,-1.21)
	Male	541.21(371.71,761.40)	429.11(316.76,564.18)	442.82(339.16,566.62)	406.26(287.04,554.55)	-5.15(-5.70,-4.44)	0.52(0.19,0.97)	0.61(0.07,1.17)	-1.76(-1.96,-1.47)
	Female	60.54(37.98,91.90)	50.66(33.48,72.88)	80.93(59.43,107.25)	81.81(55.31,117.75)	-3.98(-4.94,-3.06)	4.72(3.57,5.88)	1.20(0.81,1.54)	-1.51(-1.66,-1.32)
Turkmenistan	Both	64.45(56.37,72.24)	35.83(31.31,40.94)	39.12(33.88,44.61)	40.19(30.91,51.04)	1.39(1.31,1.47)	0.34(-0.53,1.22)	-0.05(-0.10,-0.01)	0.64(0.62,0.66)
	Male	126.47(109.25,143.20)	66.22(57.51,75.93)	70.50(60.75,80.89)	72.16(56.13,91.59)	0.35(0.30,0.43)	0.62(-0.82,1.52)	-0.26(-0.38,-0.13)	0.18(0.16,0.20)
	Female	33.14(28.13,38.17)	17.64(15.12,20.47)	18.07(15.15,21.16)	19.24(14.47,24.99)	1.55(1.45,1.65)	0.33(-0.44,1.07)	0.62(0.55,0.69)	0.92(0.89,0.95)
Tuvalu	Both	139.60(98.79,212.24)	167.62(118.51,242.61)	169.71(120.20,242.76)	169.31(121.71,235.66)	-1.87(-1.94,-1.78)	0.04(0.00,0.08)	-1.39(-2.28,-0.46)	-0.64(-0.73,-0.58)
	Male	255.81(156.68,435.31)	271.14(173.27,431.45)	274.80(177.34,434.24)	270.62(173.39,420.54)	-1.62(-1.68,-1.56)	0.05(0.00,0.09)	-1.66(-2.52,-0.76)	-0.97(-1.06,-0.88)
	Female	74.27(48.48,109.79)	90.11(60.47,129.35)	94.82(60.28,139.69)	98.30(62.43,145.19)	-1.25(-1.54,-0.92)	0.38(0.33,0.44)	-0.07(-0.98,0.85)	1.06(0.92,1.18)
Uganda	Both	37.00(26.97,49.23)	45.01(34.53,58.00)	43.49(31.94,57.58)	45.12(31.09,63.09)	1.65(1.51,1.78)	-0.44(-0.56,-0.33)	0.69(0.34,1.05)	0.66(0.63,0.69)
	Male	53.33(35.91,75.44)	61.23(43.89,84.12)	53.57(36.34,75.28)	53.05(34.78,77.80)	1.27(1.16,1.37)	-1.31(-1.54,-1.15)	-0.11(-0.37,0.16)	-0.01(-0.05,0.03)
	Female	22.82(14.38,34.25)	33.98(23.18,48.43)	37.21(24.35,54.18)	40.45(24.18,64.19)	3.14(2.99,3.30)	0.74(0.63,0.84)	1.49(1.17,1.82)	1.89(1.86,1.94)
Ukraine	Both	173.46(155.52,191.52)	138.65(124.56,153.63)	106.81(94.82,120.18)	95.55(71.42,125.92)	-1.48(-1.96,-1.03)	-1.69(-2.34,-0.44)	-2.04(-2.58,-1.44)	-1.98(-2.16,-1.83)
	Male	413.89(358.86,474.93)	324.88(283.77,368.27)	245.36(211.94,285.43)	208.48(142.52,292.20)	-1.58(-2.18,-1.06)	-1.91(-2.44,-1.08)	-2.92(-3.48,-2.30)	-2.28(-2.49,-2.10)
	Female	79.79(67.17,93.03)	51.27(44.04,59.55)	39.07(32.77,46.33)	39.82(26.71,56.73)	-3.03(-3.42,-2.70)	-1.65(-2.41,-0.25)	0.24(-0.24,0.81)	-2.23(-2.42,-2.06)
United Arab Emirates	Both	121.68(78.27,178.04)	133.26(97.16,176.29)	236.03(168.64,329.02)	142.89(97.15,211.58)	0.29(-0.45,0.91)	4.60(-0.10,9.26)	-9.17(-13.09,-4.92)	0.47(0.09,0.81)
	Male	176.94(106.66,268.07)	172.14(116.40,239.18)	197.78(133.57,290.88)	105.74(68.30,168.96)	0.20(-0.61,0.90)	1.83(-1.07,5.12)	-11.07(-14.42,-7.59)	-1.84(-2.26,-1.50)
	Female	60.87(29.93,109.71)	86.05(56.96,127.06)	321.87(206.37,468.55)	286.93(177.92,432.21)	0.22(-0.69,0.98)	8.66(1.95,15.94)	-2.14(-5.66,1.08)	5.21(4.69,5.65)
United Kingdom	Both	388.65(367.65,402.05)	374.51(346.77,390.98)	386.72(347.21,409.08)	352.73(314.45,375.79)	-0.27(-0.38,-0.16)	0.55(0.28,0.83)	-1.82(-2.34,-1.31)	-0.34(-0.41,-0.28)
	Male	705.48(671.44,730.06)	527.03(493.46,550.36)	468.49(427.39,494.53)	412.44(374.74,438.34)	-2.12(-2.25,-1.97)	-0.81(-1.08,-0.54)	-2.41(-2.92,-1.89)	-1.82(-1.89,-1.75)
	Female	209.51(192.62,220.65)	273.44(247.56,289.93)	325.69(284.62,350.12)	305.57(264.10,331.71)	1.98(1.85,2.13)	1.91(1.64,2.19)	-1.21(-1.89,-0.61)	1.20(1.13,1.27)
United Republic of Tanzania	Both	39.35(28.72,55.26)	40.75(29.40,56.79)	41.58(30.55,57.14)	44.55(31.33,61.85)	0.17(0.07,0.27)	0.08(0.03,0.14)	1.28(0.96,1.59)	0.42(0.40,0.44)
	Male	59.50(40.09,86.78)	64.48(42.91,94.08)	62.41(39.59,92.82)	65.35(40.63,99.02)	0.52(0.41,0.62)	-0.35(-0.44,-0.25)	0.87(0.72,1.07)	0.30(0.26,0.33)
	Female	21.32(13.39,32.77)	22.08(13.79,33.93)	25.49(16.62,37.49)	28.24(17.73,42.25)	0.16(0.08,0.22)	1.21(1.17,1.26)	1.76(1.69,1.85)	0.93(0.91,0.96)
United States of America	Both	391.52(358.82,410.12)	463.97(416.87,489.81)	386.90(340.40,411.86)	341.11(297.17,365.57)	1.38(1.28,1.47)	-1.34(-1.45,-1.23)	-2.25(-2.56,-1.97)	-0.44(-0.49,-0.41)
	Male	636.79(593.40,666.17)	613.46(561.36,645.02)	466.60(422.91,494.15)	404.34(364.32,430.62)	-0.13(-0.18,-0.07)	-2.19(-2.30,-2.08)	-2.55(-2.86,-2.26)	-1.45(-1.49,-1.41)
	Female	241.10(213.10,257.19)	363.63(316.91,389.99)	328.20(277.12,355.79)	293.30(245.87,320.49)	3.14(3.06,3.21)	-0.59(-0.80,-0.37)	-2.01(-2.31,-1.75)	0.62(0.57,0.66)
United States Virgin Islands	Both	126.79(93.68,167.82)	151.46(113.57,196.75)	110.90(80.56,150.02)	99.47(68.70,140.57)	1.38(1.29,1.49)	-2.62(-3.12,-2.04)	-1.90(-2.76,-0.87)	-0.74(-0.83,-0.64)
	Male	192.13(131.81,269.10)	235.70(168.12,319.78)	169.95(114.35,242.70)	163.26(105.66,240.79)	1.41(1.13,1.65)	-2.76(-3.62,-1.73)	-0.57(-0.86,-0.28)	-0.53(-0.61,-0.47)
	Female	83.10(56.51,117.06)	91.71(64.31,125.91)	71.20(47.18,103.04)	56.00(33.61,85.29)	0.85(0.61,1.09)	-2.26(-2.81,-1.72)	-4.41(-6.24,-2.24)	-1.40(-1.62,-1.21)
Uruguay	Both	227.65(201.16,255.06)	212.86(188.53,237.80)	214.71(188.23,239.49)	219.48(190.47,249.84)	-0.30(-0.72,0.10)	0.32(-0.10,0.75)	0.08(-0.91,1.13)	-0.07(-0.22,0.06)
	Male	488.99(425.23,557.96)	432.45(374.60,494.33)	399.62(344.00,460.14)	410.72(345.73,480.28)	-0.65(-1.10,-0.20)	-0.22(-0.54,0.11)	0.08(-1.16,1.40)	-0.53(-0.63,-0.42)
	Female	55.13(45.68,64.88)	71.69(59.89,83.86)	96.72(80.29,114.40)	96.08(76.65,116.28)	1.95(1.29,2.33)	2.70(1.97,3.26)	-0.20(-1.45,1.14)	1.72(1.50,1.85)
Uzbekistan	Both	67.36(59.49,75.85)	50.17(43.26,57.58)	36.15(31.63,41.34)	37.03(30.21,45.01)	-2.09(-2.29,-1.89)	-3.01(-3.62,-2.28)	0.26(-0.24,0.80)	-1.76(-1.89,-1.63)
	Male	123.78(107.78,141.22)	85.84(72.80,99.45)	60.95(52.55,70.87)	59.24(47.42,72.57)	-2.68(-2.90,-2.41)	-3.30(-3.98,-2.44)	-0.45(-0.76,-0.15)	-2.42(-2.65,-2.23)
	Female	39.22(33.20,45.18)	26.62(21.32,33.11)	18.69(15.72,21.84)	20.96(16.52,26.11)	-2.85(-3.14,-2.56)	-3.00(-4.10,-1.36)	1.28(-0.66,3.06)	-1.94(-2.15,-1.72)
Vanuatu	Both	126.16(75.65,217.61)	129.52(80.31,224.24)	131.11(81.79,216.03)	129.71(81.53,212.21)	0.18(0.15,0.21)	0.19(0.07,0.32)	-0.10(-0.27,0.08)	0.10(0.08,0.12)
	Male	195.16(112.65,356.09)	206.65(119.32,384.68)	211.74(121.31,375.55)	211.20(120.95,377.02)	0.41(0.36,0.45)	0.26(0.11,0.43)	-0.04(-0.07,0.00)	0.26(0.24,0.28)
	Female	45.64(24.53,79.89)	50.23(28.80,84.67)	54.99(33.23,89.23)	56.75(34.80,88.95)	0.68(0.64,0.72)	0.88(0.81,0.94)	0.60(0.47,0.74)	0.71(0.69,0.73)
Venezuela (Bolivarian Republic of)	Both	115.44(101.90,128.48)	129.45(114.32,143.72)	129.23(113.03,144.25)	127.08(97.35,160.68)	1.23(0.97,1.63)	0.02(-1.05,0.99)	-0.81(-1.69,0.10)	0.38(0.24,0.52)
	Male	155.68(133.68,178.89)	186.76(159.70,214.81)	171.59(146.32,198.83)	174.70(131.59,224.94)	1.52(0.97,2.05)	-0.82(-1.87,0.16)	-0.51(-1.82,0.84)	0.36(0.24,0.52)
	Female	82.54(70.51,95.15)	84.67(72.06,97.32)	96.79(81.14,112.92)	91.56(64.10,126.39)	0.49(0.03,0.85)	1.30(0.80,1.81)	-1.10(-1.56,-0.63)	0.32(0.15,0.45)
Viet Nam	Both	102.44(76.78,136.20)	127.61(98.44,165.08)	125.60(96.03,160.56)	129.04(93.09,168.62)	1.86(1.74,1.98)	-0.24(-0.31,-0.17)	0.56(0.37,0.74)	0.78(0.76,0.81)
	Male	208.33(146.87,289.70)	243.04(174.20,332.09)	224.25(157.75,304.58)	226.04(151.32,318.59)	1.39(1.25,1.50)	-0.83(-0.92,-0.74)	0.21(0.05,0.38)	0.31(0.29,0.34)
	Female	39.57(27.12,57.33)	58.86(39.70,84.42)	68.66(45.96,97.30)	71.94(47.23,105.54)	2.99(2.88,3.12)	1.40(1.36,1.44)	0.88(0.70,1.07)	1.97(1.94,2.02)
Yemen	Both	49.77(28.27,89.58)	60.18(37.52,98.86)	69.33(44.04,109.64)	68.11(39.74,113.02)	1.29(1.23,1.33)	1.39(1.29,1.49)	-0.21(-0.55,0.24)	1.05(1.01,1.08)
	Male	99.57(54.32,183.19)	99.94(60.34,168.61)	109.33(65.52,177.23)	108.30(60.29,188.55)	-0.07(-0.14,-0.03)	0.87(0.75,1.00)	-0.12(-0.27,0.05)	0.29(0.26,0.31)
	Female	18.56(8.12,36.49)	24.19(12.99,42.61)	29.94(17.28,50.84)	29.75(15.30,51.30)	1.85(1.82,1.86)	2.07(2.03,2.12)	-0.08(-0.34,0.23)	1.54(1.52,1.55)
Zambia	Both	47.57(34.53,64.03)	55.69(41.08,75.88)	62.10(44.16,87.76)	62.99(43.30,91.45)	1.14(1.07,1.21)	1.25(0.88,1.64)	0.42(-0.12,1.07)	0.96(0.92,1.00)
	Male	64.91(43.93,92.14)	83.30(56.87,119.62)	93.50(59.81,142.37)	93.79(56.57,151.39)	1.80(1.73,1.85)	1.22(0.88,1.66)	0.29(-0.20,0.86)	1.24(1.20,1.29)
	Female	26.20(16.76,39.10)	26.16(16.66,38.43)	36.00(21.89,57.08)	39.69(23.33,62.28)	-0.03(-0.07,0.01)	3.20(2.91,3.66)	1.74(1.37,2.13)	1.36(1.30,1.40)
Zimbabwe	Both	81.21(60.58,105.42)	103.33(79.65,133.60)	91.54(69.59,119.22)	88.37(64.84,118.15)	1.95(1.78,2.13)	-1.25(-1.41,-1.10)	-0.51(-0.71,-0.24)	0.31(0.25,0.37)
	Male	122.44(84.70,169.12)	137.02(97.44,189.63)	122.25(84.08,173.71)	119.70(81.06,171.67)	0.95(0.86,1.05)	-1.24(-1.38,-1.09)	-0.23(-0.47,0.10)	-0.04(-0.09,0.00)
	Female	50.05(33.73,71.59)	78.69(53.08,113.36)	68.96(44.65,101.48)	68.28(42.48,104.71)	3.44(3.15,3.69)	-1.31(-1.47,-1.17)	-0.14(-0.39,0.14)	1.04(0.94,1.13)
Abbreviations: ASIR = age-standardised incidence rate, deaths, AAPC = average annual percent change, CI = confidence interval, SDI = sociodemographic index, TBL = tracheal, bronchus, and lung cancer cancer, UI = uncertainty intervals.
