# Supplementary material for: Tracheal, bronchus, and lung cancer among older adults: thirty-year global burden trends, precision medicine breakthroughs, and lingering barriers
Source: BMC Cancer. 2025 May 28;25:954. doi: 10.1186/s12885-025-14363-x (PMC12117747; doi:10.1186/s12885-025-14363-x)
Supplement: Supplementary file 1 — Supplementary Material 1 [file 12885_2025_14363_MOESM1_ESM.zip › Table S7.xlsx]

## Sheet: Sheet1
Table S7 Global trends in TBL cancer ASMR among older adults (1990–2021): sex and national disparities
Location	Sex	ASMR, per 100,000 population (95% UI)				AAPC% (95%CI),	AAPC% (95%CI),	AAPC% (95%CI),	AAPC% (95%CI),
		1990	2004	2015	2021	1990–2003	2004–2014	2015–2021	1990–2021
Afghanistan	Both	64.03(34.40,125.88)	64.97(36.27,130.20)	76.92(47.46,132.89)	78.39(48.45,128.26)	-0.04(-0.13,0.01)	1.59(1.54,1.66)	0.30(0.15,0.46)	0.66(0.64,0.67)
	Male	87.89(41.69,191.99)	89.15(43.71,202.11)	105.09(57.91,204.62)	106.42(59.35,199.04)	-0.05(-0.11,-0.02)	1.57(1.54,1.60)	0.16(0.08,0.23)	0.61(0.59,0.62)
	Female	34.50(17.68,61.48)	37.01(22.30,61.36)	47.44(28.82,75.31)	52.53(33.25,79.23)	0.36(0.30,0.40)	2.34(2.28,2.41)	1.72(1.68,1.78)	1.36(1.34,1.39)
Albania	Both	213.28(163.33,276.72)	212.06(165.07,267.48)	202.33(136.25,272.51)	207.32(140.06,290.17)	-0.29(-0.81,0.12)	-0.56(-0.84,-0.24)	0.41(0.28,0.53)	-0.11(-0.22,-0.02)
	Male	424.47(324.04,551.91)	382.34(293.26,491.42)	329.45(219.31,445.91)	330.76(222.90,458.54)	-0.99(-1.61,-0.50)	-1.43(-2.00,-0.77)	0.09(-0.06,0.24)	-0.83(-0.92,-0.76)
	Female	70.84(50.99,97.91)	86.34(64.18,114.00)	94.32(61.02,135.02)	102.24(66.28,147.65)	1.36(1.20,1.50)	0.52(0.22,0.85)	1.16(0.27,1.97)	1.12(1.07,1.18)
Algeria	Both	78.36(55.52,109.38)	58.24(43.37,77.17)	64.57(47.02,88.16)	62.15(43.08,89.27)	-2.57(-2.79,-2.39)	1.18(1.09,1.27)	-0.57(-0.66,-0.44)	-0.79(-0.83,-0.75)
	Male	125.23(85.95,177.96)	95.72(68.61,131.16)	97.22(66.36,136.56)	93.29(60.28,138.50)	-2.28(-2.53,-2.06)	0.33(0.18,0.47)	-0.68(-0.80,-0.51)	-1.00(-1.04,-0.95)
	Female	20.66(12.86,31.84)	19.79(13.48,27.86)	25.16(16.61,36.65)	24.73(15.46,37.07)	-0.55(-0.88,-0.10)	2.52(2.42,2.62)	-0.09(-1.07,0.96)	0.64(0.55,0.77)
American Samoa	Both	260.56(196.26,337.67)	250.83(197.50,312.46)	247.88(194.47,313.74)	240.68(180.55,315.72)	-0.33(-0.54,-0.20)	-0.04(-0.26,0.20)	-0.12(-0.84,0.59)	-0.18(-0.26,-0.09)
	Male	413.07(288.90,570.11)	383.59(281.73,509.71)	348.08(250.33,469.37)	333.38(235.30,458.35)	-0.65(-0.85,-0.46)	-0.83(-1.00,-0.60)	-0.34(-1.39,0.75)	-0.68(-0.73,-0.62)
	Female	131.68(86.85,190.31)	143.79(101.76,196.60)	158.44(110.31,218.97)	154.65(98.13,224.42)	0.62(0.47,0.76)	0.91(0.68,1.10)	-0.03(-1.00,0.98)	0.64(0.57,0.71)
Andorra	Both	349.88(237.85,501.96)	233.08(163.17,318.71)	251.66(181.82,334.54)	207.63(139.03,298.90)	-3.21(-3.62,-2.83)	1.77(-0.14,3.71)	-3.43(-4.71,-2.15)	-1.80(-1.98,-1.64)
	Male	664.05(445.96,966.76)	436.68(297.89,612.75)	488.21(344.76,663.50)	388.36(254.07,567.82)	-3.40(-3.78,-3.04)	2.48(0.52,4.48)	-4.08(-5.35,-2.79)	-1.82(-1.98,-1.70)
	Female	47.28(28.41,72.30)	47.83(30.55,70.43)	48.51(31.25,69.63)	40.77(25.46,61.32)	-0.06(-0.16,0.04)	0.27(-0.17,0.69)	-3.19(-4.82,-1.54)	-0.58(-0.81,-0.45)
Angola	Both	81.78(51.76,122.15)	78.12(51.84,115.74)	84.18(55.98,119.86)	88.91(61.87,123.37)	-0.49(-0.59,-0.41)	0.88(0.73,1.04)	1.06(0.72,1.41)	0.28(0.24,0.31)
	Male	144.20(84.37,223.78)	139.00(85.89,214.23)	152.30(94.12,232.49)	160.46(102.25,236.59)	-0.42(-0.54,-0.32)	1.07(0.85,1.29)	1.02(0.60,1.46)	0.35(0.31,0.39)
	Female	26.22(13.96,47.16)	29.67(16.31,50.92)	34.91(18.57,61.57)	40.60(23.67,66.58)	0.80(0.69,0.91)	1.47(1.38,1.62)	2.55(2.45,2.66)	1.44(1.40,1.47)
Antigua and Barbuda	Both	82.34(71.66,93.85)	77.49(68.22,87.17)	83.16(72.57,94.12)	81.68(71.27,93.71)	-0.23(-0.47,0.04)	1.02(-0.07,2.16)	-0.88(-2.26,0.53)	-0.41(-0.62,-0.23)
	Male	155.42(131.28,182.12)	119.21(100.94,139.20)	123.00(103.49,144.62)	118.50(99.29,140.77)	-1.65(-2.11,-1.07)	1.03(-0.96,3.18)	-1.18(-2.86,0.61)	-1.00(-1.23,-0.71)
	Female	33.83(28.08,40.41)	46.11(38.18,54.60)	57.05(46.71,68.73)	51.95(42.54,61.94)	2.25(1.15,3.33)	2.20(1.92,2.52)	-2.09(-4.44,0.39)	1.09(0.82,1.34)
Argentina	Both	193.96(172.29,217.73)	196.93(175.37,219.58)	191.32(169.10,214.31)	162.73(140.89,184.27)	0.13(-0.12,0.40)	-0.20(-0.39,-0.03)	-2.64(-3.20,-2.02)	-0.54(-0.62,-0.47)
	Male	370.72(319.80,427.51)	359.71(312.06,413.03)	318.97(272.16,369.14)	262.49(219.75,310.31)	-0.17(-0.31,-0.05)	-1.04(-1.23,-0.85)	-3.15(-3.85,-2.33)	-1.05(-1.17,-0.96)
	Female	75.95(63.80,88.66)	91.46(77.12,106.41)	107.21(90.30,124.93)	95.76(77.15,115.52)	1.22(0.80,1.60)	1.61(1.40,1.82)	-1.96(-2.40,-1.51)	0.73(0.65,0.81)
Armenia	Both	160.25(145.24,174.93)	187.67(173.18,201.35)	216.68(198.87,233.33)	209.37(185.11,236.84)	1.03(0.59,1.53)	0.62(-1.63,2.78)	-0.42(-1.65,1.36)	0.80(0.44,1.06)
	Male	334.49(301.09,366.47)	369.21(337.40,398.55)	434.03(395.43,471.90)	424.18(372.75,482.87)	0.48(-0.30,1.26)	0.83(-1.47,3.04)	-0.34(-1.66,1.54)	0.75(0.32,1.02)
	Female	65.72(57.07,74.48)	69.08(61.31,77.96)	76.68(67.64,85.63)	72.58(60.50,85.82)	0.65(-1.44,2.36)	0.58(-0.37,1.55)	-0.29(-1.93,1.45)	0.36(0.02,0.76)
Australia	Both	254.94(226.67,283.59)	254.43(223.39,284.24)	227.65(196.12,257.83)	214.23(178.42,249.54)	-0.01(-0.13,0.15)	-0.82(-1.23,-0.40)	-1.46(-2.52,-0.36)	-0.56(-0.65,-0.46)
	Male	465.59(407.40,526.63)	385.92(337.18,436.90)	309.76(267.23,357.71)	283.38(236.17,334.25)	-1.35(-1.56,-1.03)	-1.85(-2.25,-1.45)	-2.08(-3.47,-0.61)	-1.58(-1.67,-1.48)
	Female	120.31(103.13,136.99)	158.90(132.80,181.48)	163.15(133.84,189.01)	157.73(124.95,190.04)	2.02(1.76,2.27)	0.52(0.25,0.80)	-0.81(-1.97,0.45)	0.83(0.74,0.92)
Austria	Both	210.84(188.24,232.77)	199.45(177.03,219.86)	197.23(173.29,219.66)	190.99(164.76,215.32)	-0.46(-0.72,-0.25)	0.00(-0.43,0.28)	-0.28(-1.40,1.08)	-0.29(-0.44,-0.13)
	Male	455.81(394.95,515.82)	359.50(314.75,406.27)	301.25(260.36,346.08)	266.38(225.75,309.10)	-1.62(-1.92,-1.40)	-1.59(-1.92,-1.31)	-1.62(-2.82,-0.33)	-1.52(-1.66,-1.41)
	Female	93.19(79.63,107.19)	106.48(89.46,122.90)	124.27(102.69,142.81)	136.43(109.75,161.61)	0.66(0.44,0.88)	1.56(1.14,1.96)	1.78(0.97,2.72)	1.24(1.13,1.35)
Azerbaijan	Both	100.02(84.03,119.39)	92.73(76.07,112.23)	107.91(73.13,150.22)	92.27(62.40,127.28)	-0.79(-1.23,-0.50)	2.13(1.95,2.31)	-2.63(-3.92,-1.42)	-0.29(-0.39,-0.20)
	Male	226.87(182.57,278.65)	172.39(138.21,213.36)	195.82(124.64,278.30)	164.83(103.29,232.07)	-2.11(-2.49,-1.74)	1.97(1.77,2.19)	-3.15(-4.49,-1.76)	-1.03(-1.12,-0.94)
	Female	45.37(35.29,57.51)	39.21(30.24,49.48)	49.29(32.81,73.91)	44.44(30.34,62.68)	-1.63(-2.09,-1.24)	2.93(2.74,3.12)	-1.62(-2.63,-0.57)	-0.04(-0.12,0.05)
Bahamas	Both	101.79(88.16,116.14)	110.00(95.65,125.33)	116.14(99.36,133.41)	106.70(86.13,130.89)	1.39(0.79,2.14)	0.37(0.07,0.68)	-1.59(-2.00,-1.17)	0.25(0.06,0.41)
	Male	186.40(156.98,217.51)	198.57(168.32,229.84)	181.73(151.27,214.80)	167.96(132.33,212.62)	1.49(0.74,2.39)	-1.05(-1.51,-0.53)	-1.52(-1.91,-1.11)	-0.23(-0.39,-0.03)
	Female	47.95(39.68,56.85)	55.29(45.61,66.06)	68.63(56.29,81.85)	63.15(49.88,80.27)	1.02(0.35,1.55)	1.88(1.24,2.54)	-1.54(-1.80,-1.29)	0.92(0.76,1.05)
Bahrain	Both	374.75(287.12,481.91)	379.78(305.41,467.66)	226.71(176.06,288.69)	234.45(170.29,317.22)	-0.02(-0.60,0.56)	-5.25(-5.73,-4.86)	0.05(-1.69,1.88)	-1.56(-1.66,-1.44)
	Male	641.38(460.57,850.13)	618.68(470.29,790.51)	353.46(251.74,474.30)	356.87(239.97,511.74)	-0.42(-1.21,0.34)	-5.66(-6.15,-5.23)	-0.47(-2.07,1.20)	-1.92(-2.07,-1.76)
	Female	149.20(101.43,210.99)	170.99(122.31,230.79)	123.96(86.50,171.75)	131.09(85.68,189.85)	0.95(0.78,1.10)	-3.42(-4.08,-2.75)	0.82(0.12,1.54)	-0.38(-0.48,-0.29)
Bangladesh	Both	44.56(29.36,68.14)	44.81(29.55,67.17)	35.30(23.94,55.02)	40.79(28.19,60.17)	0.32(0.16,0.59)	-3.02(-4.11,-1.89)	2.70(2.09,3.27)	-0.14(-0.28,-0.01)
	Male	67.65(43.63,104.73)	67.11(42.71,103.53)	49.36(32.10,79.29)	57.06(36.82,87.87)	0.17(-0.01,0.47)	-3.84(-5.14,-2.52)	2.75(1.98,3.47)	-0.39(-0.52,-0.26)
	Female	13.25(6.53,23.37)	16.49(9.67,27.38)	18.77(10.74,30.78)	22.43(13.64,35.44)	2.47(2.04,2.87)	1.28(0.38,2.27)	3.10(2.93,3.27)	1.84(1.74,1.93)
Barbados	Both	85.02(75.13,95.50)	93.77(82.75,105.05)	79.84(68.28,92.20)	81.94(65.07,100.53)	0.40(-0.26,0.80)	-1.79(-2.18,-1.37)	0.63(-0.91,2.52)	-0.05(-0.20,0.10)
	Male	156.62(133.49,181.62)	161.75(137.92,188.10)	107.89(89.07,128.36)	115.88(88.40,147.12)	-0.03(-0.38,0.28)	-4.48(-5.71,-3.26)	1.86(-0.32,4.12)	-0.85(-1.06,-0.60)
	Female	39.21(32.89,46.50)	50.25(41.66,59.72)	60.89(49.85,73.10)	56.17(43.49,71.09)	2.01(0.66,3.11)	2.04(1.37,2.71)	-1.49(-1.82,-1.13)	1.27(1.08,1.48)
Belarus	Both	150.54(133.58,168.90)	148.84(130.84,167.07)	105.38(91.51,120.89)	124.87(99.17,152.81)	-0.28(-0.64,0.09)	-2.61(-3.76,-1.43)	2.96(2.44,3.55)	-0.62(-0.97,-0.25)
	Male	381.21(333.21,433.66)	398.71(343.01,453.51)	276.26(235.56,322.14)	321.66(253.96,397.34)	0.30(-0.02,0.59)	-2.72(-3.97,-1.47)	2.67(2.24,3.14)	-0.56(-0.80,-0.26)
	Female	55.77(47.38,64.86)	39.97(33.62,46.91)	31.59(25.69,37.40)	37.01(28.13,47.31)	-2.97(-3.50,-2.43)	-1.55(-2.64,-0.47)	2.64(2.41,2.88)	-1.56(-1.94,-1.24)
Belgium	Both	383.02(338.86,429.40)	291.65(259.13,322.99)	294.52(252.84,330.98)	262.30(220.29,302.50)	-2.21(-2.37,-2.05)	0.73(0.47,1.03)	-2.20(-2.76,-1.63)	-1.28(-1.35,-1.21)
	Male	904.67(788.09,1028.89)	601.92(527.80,678.31)	515.69(436.82,592.93)	437.40(363.89,517.89)	-3.09(-3.30,-2.88)	-0.77(-1.05,-0.41)	-3.09(-4.01,-2.14)	-2.44(-2.52,-2.37)
	Female	90.23(74.82,105.69)	96.78(80.29,112.28)	141.15(113.99,166.44)	133.26(103.90,161.47)	0.01(-0.39,0.55)	4.24(3.65,4.83)	-0.97(-1.16,-0.78)	1.30(1.15,1.42)
Belize	Both	83.35(71.98,95.01)	113.92(99.82,129.05)	94.89(82.64,108.06)	88.81(74.84,104.19)	2.30(1.89,2.74)	-2.26(-2.99,-1.51)	-1.18(-1.93,-0.42)	0.16(-0.02,0.37)
	Male	135.41(113.98,158.83)	178.83(151.86,207.41)	136.64(115.61,159.44)	126.08(102.85,151.45)	2.24(1.64,2.85)	-3.21(-4.09,-2.29)	-1.46(-2.21,-0.70)	-0.20(-0.46,0.04)
	Female	37.45(30.74,44.91)	53.26(44.37,63.31)	51.54(42.77,61.11)	49.79(40.15,60.36)	2.59(2.17,3.19)	0.07(-1.07,1.00)	-0.69(-1.27,-0.01)	0.85(0.62,1.08)
Benin	Both	53.00(37.47,73.03)	49.71(35.64,71.00)	56.69(40.62,79.28)	55.58(38.49,77.82)	-0.55(-0.65,-0.49)	1.27(1.08,1.51)	-0.31(-0.48,-0.14)	0.16(0.12,0.19)
	Male	87.25(58.34,124.39)	85.87(57.47,124.96)	99.56(66.53,145.82)	95.38(63.39,138.51)	-0.19(-0.33,-0.10)	1.40(1.24,1.56)	-0.68(-0.89,-0.48)	0.30(0.25,0.34)
	Female	19.54(12.85,29.22)	20.63(12.88,32.68)	24.96(15.92,38.01)	26.52(16.71,39.58)	0.34(0.27,0.40)	1.91(1.71,2.08)	1.02(0.90,1.14)	1.02(0.97,1.05)
Bermuda	Both	345.66(293.96,402.44)	253.17(206.38,304.39)	221.67(182.01,264.21)	204.78(163.29,259.40)	-2.22(-2.55,-1.84)	-0.99(-1.51,-0.47)	-1.60(-2.77,-0.38)	-1.79(-1.96,-1.62)
	Male	637.09(535.81,753.75)	433.89(354.72,523.63)	372.12(301.21,447.99)	329.47(261.99,410.58)	-2.82(-3.47,-2.11)	-1.18(-2.00,-0.35)	-2.18(-3.32,-1.01)	-2.24(-2.47,-2.02)
	Female	174.26(139.89,211.97)	138.95(105.53,180.05)	119.07(91.55,151.03)	117.54(87.79,158.05)	-1.56(-2.07,-0.90)	-1.26(-2.09,-0.42)	-0.72(-1.74,0.36)	-1.38(-1.52,-1.21)
Bhutan	Both	29.64(16.47,46.97)	33.78(20.84,49.84)	41.65(26.27,60.05)	44.00(27.52,65.19)	0.90(0.82,0.99)	2.09(1.83,2.36)	0.93(0.81,1.06)	1.29(1.25,1.31)
	Male	50.99(25.22,83.88)	48.43(27.58,75.84)	57.07(32.81,90.35)	59.46(34.27,93.78)	-0.39(-0.49,-0.30)	1.59(1.47,1.79)	0.70(0.60,0.80)	0.51(0.49,0.54)
	Female	12.98(5.38,23.60)	18.97(9.15,33.65)	26.12(14.24,43.33)	28.82(15.80,50.00)	2.80(2.70,2.89)	3.03(2.77,3.37)	1.66(1.48,1.84)	2.61(2.59,2.65)
Bolivia (Plurinational State of)	Both	133.52(90.50,185.09)	129.03(88.75,177.01)	136.59(90.01,192.12)	136.19(89.25,201.84)	-0.18(-0.24,-0.12)	0.57(0.51,0.68)	-0.04(-0.15,0.08)	0.07(0.05,0.09)
	Male	205.77(128.97,313.66)	179.31(117.83,264.70)	180.35(113.43,268.48)	176.37(112.94,267.60)	-0.91(-0.99,-0.83)	0.11(0.03,0.23)	-0.36(-0.51,-0.20)	-0.49(-0.53,-0.45)
	Female	75.92(43.69,114.60)	88.09(49.03,136.03)	99.98(52.56,156.89)	103.41(55.01,165.84)	1.12(1.07,1.17)	1.26(1.20,1.32)	0.60(0.46,0.73)	1.01(0.99,1.02)
Bosnia and Herzegovina	Both	205.92(170.93,248.57)	225.37(176.24,279.01)	260.97(212.30,320.88)	251.07(186.98,335.31)	0.57(0.36,0.77)	1.20(0.82,1.64)	-0.08(-1.59,1.50)	0.69(0.59,0.77)
	Male	411.33(334.68,502.72)	438.56(343.21,546.80)	468.84(376.61,577.26)	440.40(322.48,589.16)	0.57(0.35,0.84)	0.36(-0.51,1.17)	-0.42(-2.18,1.43)	0.18(0.06,0.28)
	Female	76.19(58.73,96.07)	89.69(65.96,116.46)	118.47(91.43,150.13)	120.91(89.61,163.48)	0.78(0.40,1.16)	2.56(2.19,2.94)	0.74(-0.20,1.71)	1.51(1.39,1.62)
Botswana	Both	115.13(79.62,161.32)	134.92(94.92,183.36)	133.95(92.75,184.75)	121.47(84.40,167.38)	1.42(1.29,1.53)	0.25(-0.02,0.70)	-1.61(-2.06,-0.94)	0.19(0.14,0.23)
	Male	208.55(134.82,309.72)	283.40(188.65,410.41)	232.60(147.13,341.61)	203.47(127.92,298.62)	2.53(2.42,2.62)	-1.83(-2.01,-1.64)	-2.15(-2.47,-1.70)	-0.05(-0.11,0.01)
	Female	53.76(31.53,89.09)	62.31(34.06,104.63)	82.17(50.36,128.33)	73.74(46.43,109.89)	1.37(1.01,1.78)	4.13(2.14,6.18)	-1.82(-2.10,-1.44)	0.91(0.79,1.04)
Brazil	Both	122.47(112.50,130.41)	133.69(122.07,142.18)	134.96(121.83,144.10)	126.58(111.65,137.24)	0.62(0.45,0.79)	-0.04(-0.12,0.03)	-0.94(-1.95,0.14)	0.13(0.04,0.21)
	Male	193.28(178.48,206.18)	207.50(191.16,220.87)	194.87(178.03,208.34)	177.60(159.44,193.05)	0.50(0.34,0.66)	-0.66(-0.77,-0.56)	-1.41(-2.54,-0.21)	-0.25(-0.33,-0.16)
	Female	67.22(59.72,72.89)	78.98(69.15,85.88)	92.11(80.18,100.36)	90.50(76.91,100.26)	1.17(1.00,1.31)	1.20(1.07,1.34)	-0.30(-0.51,-0.04)	1.00(0.91,1.06)
Brunei Darussalam	Both	373.46(265.47,515.97)	322.37(244.93,413.17)	338.37(261.93,430.29)	270.27(199.20,354.75)	-1.24(-1.50,-0.97)	0.34(-0.24,1.37)	-4.34(-6.45,-2.37)	-1.10(-1.24,-0.97)
	Male	513.46(355.96,723.40)	397.09(299.49,514.92)	445.45(331.69,581.70)	352.79(249.57,484.62)	-2.21(-2.67,-1.76)	0.92(-0.24,3.11)	-4.30(-5.86,-2.87)	-1.35(-1.62,-1.13)
	Female	246.17(158.68,368.26)	256.39(185.94,343.68)	264.06(191.89,350.47)	225.82(156.64,312.24)	0.23(0.12,0.36)	0.34(-0.25,0.76)	-3.25(-5.30,-1.39)	-0.32(-0.42,-0.23)
Bulgaria	Both	140.23(122.80,159.45)	157.59(140.29,176.82)	174.88(154.66,197.62)	183.50(152.30,215.96)	0.46(0.08,0.76)	1.16(0.35,2.00)	0.75(0.42,1.08)	0.97(0.83,1.11)
	Male	249.25(217.11,285.64)	293.07(257.20,333.52)	328.14(286.53,374.11)	341.87(284.30,402.20)	1.01(0.49,1.61)	1.36(0.46,2.27)	0.65(-0.19,1.43)	1.15(1.00,1.30)
	Female	56.27(48.21,65.10)	65.20(56.54,74.78)	76.53(65.29,88.68)	85.77(69.70,103.11)	0.34(0.05,0.64)	1.58(1.00,2.09)	1.98(1.31,2.66)	1.24(1.08,1.46)
Burkina Faso	Both	42.57(28.63,65.82)	43.35(29.66,67.92)	51.85(35.36,79.83)	51.66(35.05,79.03)	-0.01(-0.15,0.13)	1.64(1.45,1.89)	-0.14(-0.26,-0.06)	0.64(0.59,0.69)
	Male	69.88(43.83,113.69)	71.19(44.88,116.73)	87.10(54.74,141.27)	86.05(54.15,136.92)	-0.06(-0.22,0.09)	1.86(1.68,2.04)	-0.34(-0.62,-0.03)	0.68(0.62,0.73)
	Female	18.67(10.88,31.27)	19.25(11.62,31.92)	22.52(13.43,37.06)	23.93(14.00,39.96)	0.09(-0.09,0.38)	1.40(1.05,1.74)	0.77(0.23,1.34)	0.86(0.78,0.99)
Burundi	Both	48.87(34.48,69.77)	42.15(28.94,64.34)	41.23(27.99,63.06)	42.89(27.75,65.60)	-1.18(-1.27,-1.08)	-0.27(-0.38,-0.16)	0.68(0.58,0.80)	-0.42(-0.46,-0.39)
	Male	81.96(53.25,125.12)	67.78(43.25,110.96)	65.34(41.35,104.42)	67.47(41.81,110.30)	-1.51(-1.63,-1.38)	-0.40(-0.48,-0.31)	0.55(0.44,0.68)	-0.63(-0.65,-0.61)
	Female	21.86(13.75,32.59)	20.44(13.37,31.10)	19.51(11.78,31.41)	19.95(11.41,31.37)	-0.49(-0.56,-0.43)	-0.43(-0.53,-0.32)	0.39(0.17,0.67)	-0.28(-0.32,-0.25)
Cabo Verde	Both	102.03(76.63,132.24)	126.43(91.34,170.25)	128.00(94.37,167.21)	177.86(123.53,239.00)	1.70(1.51,1.84)	-0.32(-0.75,0.23)	6.32(3.80,9.46)	1.83(1.62,2.10)
	Male	152.75(104.74,211.20)	220.11(147.45,317.02)	188.80(129.91,267.29)	319.74(207.67,453.40)	2.92(2.65,3.15)	-1.79(-2.38,-1.15)	11.82(0.42,24.89)	2.47(2.06,2.89)
	Female	64.79(44.50,90.59)	67.51(43.78,99.95)	91.81(61.90,131.66)	99.08(62.10,151.77)	0.17(0.09,0.27)	2.81(2.63,2.97)	1.15(0.11,2.10)	1.41(1.36,1.46)
Cambodia	Both	172.51(112.92,251.76)	176.98(120.70,246.38)	202.21(134.64,281.00)	207.02(137.83,288.80)	0.23(0.12,0.31)	1.28(1.19,1.37)	0.41(0.37,0.45)	0.62(0.59,0.64)
	Male	340.97(203.41,530.89)	339.86(206.76,500.46)	392.62(235.16,578.94)	403.59(241.16,602.48)	0.01(-0.07,0.07)	1.42(1.31,1.54)	0.47(0.42,0.52)	0.57(0.55,0.59)
	Female	64.14(38.87,100.70)	71.66(46.19,106.08)	88.43(55.59,133.59)	95.89(60.16,143.95)	0.82(0.75,0.88)	1.93(1.84,2.03)	1.38(1.25,1.51)	1.32(1.29,1.34)
Cameroon	Both	61.13(44.29,81.54)	63.25(45.86,85.36)	70.85(48.76,100.52)	70.41(48.25,100.11)	0.07(-0.13,0.23)	1.19(1.07,1.30)	-0.05(-0.14,0.05)	0.44(0.40,0.48)
	Male	97.78(65.81,139.30)	105.33(70.28,150.88)	117.17(75.94,171.21)	113.68(71.89,168.36)	0.46(0.34,0.59)	1.10(0.95,1.24)	-0.42(-0.54,-0.30)	0.50(0.46,0.54)
	Female	27.38(17.73,39.23)	28.03(17.84,40.88)	33.44(20.74,51.02)	35.32(20.85,54.25)	0.04(-0.17,0.23)	1.74(1.62,1.86)	0.95(0.86,1.02)	0.81(0.77,0.85)
Canada	Both	347.41(312.84,380.17)	380.19(339.01,416.97)	333.85(289.75,375.61)	297.08(253.41,338.60)	0.48(0.26,0.69)	-0.50(-1.01,0.01)	-2.12(-2.81,-1.50)	-0.57(-0.72,-0.45)
	Male	594.80(523.96,668.13)	538.86(468.71,608.76)	412.71(351.22,476.45)	354.13(296.20,417.34)	-0.82(-1.24,-0.55)	-1.72(-2.22,-1.21)	-2.76(-3.60,-1.98)	-1.61(-1.71,-1.51)
	Female	186.48(161.07,209.29)	273.68(235.16,310.79)	276.14(230.78,317.26)	253.74(206.73,299.86)	2.69(2.49,2.89)	0.76(0.37,1.16)	-1.55(-2.43,-0.77)	0.91(0.80,1.03)
Central African Republic	Both	69.17(43.14,123.56)	67.61(42.44,118.45)	64.42(39.97,112.15)	61.20(37.59,108.00)	-0.15(-0.19,-0.11)	-0.32(-0.46,-0.13)	-0.82(-0.89,-0.76)	-0.40(-0.42,-0.39)
	Male	132.68(72.24,261.07)	129.22(71.19,256.78)	126.47(67.33,252.52)	120.91(65.01,243.42)	-0.20(-0.25,-0.15)	-0.10(-0.25,0.06)	-0.73(-0.87,-0.57)	-0.31(-0.34,-0.29)
	Female	25.44(15.19,41.74)	27.33(16.02,44.28)	27.84(17.08,43.50)	27.60(16.44,43.18)	0.58(0.52,0.68)	0.49(0.24,0.75)	-0.11(-0.21,-0.01)	0.26(0.24,0.28)
Chad	Both	38.50(25.19,58.70)	47.86(31.59,75.56)	59.67(40.29,90.33)	60.95(39.81,92.25)	1.37(1.26,1.44)	2.08(1.89,2.23)	0.37(0.31,0.42)	1.49(1.45,1.52)
	Male	63.92(38.98,102.86)	77.80(47.85,128.66)	92.52(57.20,144.38)	92.21(56.32,145.52)	1.26(1.19,1.33)	1.63(1.33,1.87)	-0.08(-0.21,0.05)	1.23(1.20,1.25)
	Female	14.56(8.17,23.22)	17.41(9.85,28.75)	22.46(12.32,37.92)	23.95(13.80,38.09)	1.13(1.05,1.19)	2.52(2.42,2.63)	1.06(0.89,1.24)	1.63(1.60,1.65)
Chile	Both	138.05(122.56,153.66)	147.36(130.21,164.17)	154.65(135.43,172.89)	137.83(117.88,156.46)	0.03(-0.21,0.28)	0.58(0.27,0.90)	-2.05(-2.68,-1.38)	-0.09(-0.25,0.02)
	Male	222.59(190.68,256.66)	221.30(190.20,255.84)	211.25(179.75,244.96)	187.03(154.69,221.35)	-0.58(-1.08,-0.05)	-0.33(-0.79,0.13)	-2.16(-2.97,-1.33)	-0.61(-0.78,-0.49)
	Female	76.99(63.96,89.95)	94.96(79.57,110.17)	114.27(94.80,132.50)	102.37(81.68,124.01)	1.43(0.96,1.77)	1.91(1.46,2.37)	-1.98(-2.99,-0.91)	0.88(0.74,0.99)
China	Both	272.96(234.89,311.72)	381.34(343.97,415.50)	371.24(320.90,422.40)	374.18(302.14,450.54)	2.39(2.28,2.51)	0.00(-0.67,0.69)	0.13(-0.17,0.43)	1.05(1.00,1.11)
	Male	434.18(356.29,519.38)	608.89(542.62,678.63)	587.48(489.71,693.08)	563.29(419.63,710.47)	2.37(2.25,2.50)	0.00(-0.71,0.73)	-0.75(-0.90,-0.60)	0.83(0.78,0.88)
	Female	166.94(138.25,200.77)	223.20(195.21,249.42)	210.61(174.77,244.85)	234.45(181.98,291.01)	2.05(1.94,2.15)	-0.65(-1.17,-0.05)	1.89(1.43,2.36)	1.13(1.09,1.17)
Colombia	Both	133.26(117.61,149.97)	126.56(110.24,142.91)	111.57(96.01,126.12)	107.16(85.21,130.75)	-0.58(-0.91,-0.23)	-1.05(-1.47,-0.61)	-0.71(-1.37,-0.19)	-0.83(-0.96,-0.70)
	Male	183.67(158.12,212.04)	170.07(145.07,198.42)	139.05(117.16,162.42)	141.12(109.56,177.38)	-0.83(-1.13,-0.50)	-1.61(-2.32,-0.90)	0.31(-0.82,1.17)	-0.85(-1.07,-0.67)
	Female	88.69(75.24,102.74)	90.93(77.23,106.50)	89.92(74.74,105.62)	81.20(63.13,101.51)	0.15(-0.35,0.59)	-0.11(-0.53,0.30)	-1.87(-2.49,-1.22)	-0.36(-0.52,-0.21)
Comoros	Both	49.84(33.69,70.45)	52.06(35.11,72.63)	56.79(36.06,82.06)	58.84(36.26,88.20)	0.32(0.25,0.38)	0.84(0.77,0.91)	0.62(0.49,0.74)	0.51(0.49,0.54)
	Male	76.69(46.15,116.01)	77.18(45.38,118.92)	86.75(45.58,136.80)	91.12(47.76,146.26)	0.03(-0.04,0.08)	1.15(1.09,1.21)	0.82(0.73,0.92)	0.56(0.53,0.58)
	Female	26.15(15.67,42.90)	30.32(19.04,43.59)	32.29(18.53,50.24)	33.90(18.84,55.12)	1.21(1.19,1.24)	0.53(0.43,0.63)	0.83(0.74,0.92)	0.84(0.82,0.86)
Congo	Both	101.32(66.12,142.95)	93.84(63.26,128.02)	101.77(69.50,142.45)	101.04(69.57,142.56)	-0.53(-0.58,-0.47)	0.74(0.60,0.89)	-0.08(-0.20,0.04)	0.00(-0.02,0.02)
	Male	178.23(107.88,266.09)	157.27(97.99,235.32)	159.21(100.61,234.36)	158.09(99.63,234.05)	-0.82(-0.85,-0.78)	0.12(-0.05,0.29)	-0.09(-0.23,0.07)	-0.38(-0.40,-0.36)
	Female	46.39(25.60,74.17)	50.69(28.29,78.92)	57.54(33.07,89.16)	56.44(31.72,91.73)	0.63(0.50,0.76)	1.19(1.11,1.27)	-0.29(-0.39,-0.17)	0.65(0.62,0.68)
Cook Islands	Both	323.76(238.59,435.94)	328.07(247.01,428.88)	272.49(207.58,353.27)	262.79(189.36,349.72)	0.15(0.05,0.26)	-1.89(-2.01,-1.76)	-0.78(-1.22,-0.31)	-0.66(-0.72,-0.62)
	Male	551.10(392.88,776.96)	552.40(399.46,743.05)	468.67(341.76,626.06)	450.08(311.37,620.45)	0.05(-0.06,0.14)	-1.59(-1.67,-1.52)	-0.75(-1.02,-0.50)	-0.64(-0.67,-0.61)
	Female	109.75(73.06,157.07)	103.32(72.06,145.15)	99.15(67.14,140.59)	103.03(67.37,149.84)	-0.36(-0.57,-0.19)	-0.67(-0.94,-0.45)	0.62(0.54,0.70)	-0.16(-0.20,-0.11)
Costa Rica	Both	105.72(92.10,120.09)	106.91(92.45,121.53)	84.80(72.13,97.04)	72.28(58.64,86.57)	0.81(-0.34,1.96)	-1.73(-2.80,-0.29)	-2.80(-4.00,-1.57)	-0.87(-1.12,-0.58)
	Male	161.23(138.31,186.52)	153.78(130.05,179.34)	119.07(99.18,140.83)	99.35(79.55,121.27)	0.56(-0.40,1.52)	-1.65(-2.99,-0.28)	-3.09(-4.21,-1.98)	-1.13(-1.41,-0.80)
	Female	55.41(45.88,66.05)	67.24(55.73,79.27)	56.51(45.10,67.10)	50.54(39.41,62.58)	1.22(0.61,1.96)	-1.34(-2.00,-0.48)	-2.14(-3.78,-0.41)	-0.08(-0.33,0.22)
Côte d'Ivoire	Both	31.92(23.39,42.75)	35.76(26.22,47.46)	33.46(23.84,46.01)	32.12(22.14,45.47)	-0.65(-1.02,-0.14)	-0.69(-0.81,-0.58)	-0.18(-0.76,0.40)	-0.38(-0.52,-0.21)
	Male	48.28(33.03,69.11)	55.55(38.20,78.08)	50.26(32.72,73.09)	46.94(30.13,71.62)	-1.23(-1.54,-0.87)	-1.00(-1.14,-0.86)	-1.30(-2.09,-0.48)	-1.26(-1.40,-1.07)
	Female	14.48(9.34,21.53)	16.62(10.83,24.25)	17.79(10.95,26.64)	18.10(10.92,27.71)	-0.07(-0.48,0.30)	0.47(0.23,0.71)	1.57(0.16,2.77)	0.80(0.63,0.95)
Croatia	Both	271.83(239.60,306.16)	254.04(228.08,283.12)	242.78(216.68,270.90)	244.61(208.00,284.60)	-0.99(-1.23,-0.80)	-0.34(-0.88,0.14)	-0.20(-0.80,0.34)	-0.28(-0.38,-0.20)
	Male	626.95(546.01,713.00)	539.64(476.95,608.80)	457.23(400.11,521.34)	431.43(361.28,509.40)	-0.89(-1.15,-0.69)	-1.57(-2.43,-0.68)	-0.08(-0.68,0.47)	-0.37(-0.46,-0.27)
	Female	97.61(84.26,112.25)	99.76(86.02,115.11)	112.60(95.23,130.30)	124.25(100.65,149.86)	-0.64(-1.05,-0.23)	1.41(0.92,1.84)	-0.21(-0.61,0.21)	0.43(0.32,0.56)
Cuba	Both	296.28(262.52,332.40)	268.16(238.97,298.85)	277.18(244.42,310.30)	272.42(228.56,318.69)	-0.35(-0.67,-0.13)	0.13(-0.46,0.69)	-2.48(-5.27,0.46)	-0.64(-0.77,-0.54)
	Male	441.24(378.72,511.02)	401.91(344.25,462.44)	393.69(335.50,458.09)	389.36(311.06,471.53)	-0.92(-1.41,-0.47)	-0.65(-1.38,0.09)	-3.99(-5.56,-2.32)	-1.23(-1.40,-1.07)
	Female	160.06(136.45,187.02)	155.95(133.86,180.53)	179.44(153.26,208.02)	178.24(141.86,218.90)	0.79(0.61,1.00)	1.39(0.89,1.90)	-2.13(-2.53,-1.67)	0.29(0.20,0.40)
Cyprus	Both	228.61(163.15,315.04)	217.06(171.96,267.15)	216.82(170.06,270.28)	186.78(138.32,244.35)	0.16(-0.11,0.38)	0.62(0.15,1.08)	0.61(0.25,0.97)	-0.20(-0.28,-0.13)
	Male	460.50(310.30,670.14)	404.04(311.08,514.69)	404.66(302.30,522.95)	320.49(227.01,431.28)	-0.81(-1.13,-0.57)	0.70(0.12,1.28)	-0.52(-1.40,0.39)	-1.34(-1.42,-1.26)
	Female	75.02(41.36,119.74)	82.87(60.33,110.88)	92.93(64.98,127.53)	80.63(53.13,116.92)	2.25(1.86,2.75)	1.86(1.53,2.22)	2.09(1.81,2.39)	1.65(1.54,1.77)
Czechia	Both	260.53(235.28,288.15)	256.76(233.14,282.38)	231.66(204.11,257.90)	238.23(201.72,275.44)	0.97(0.81,1.16)	-0.88(-1.11,-0.62)	-0.67(-0.82,-0.52)	0.03(-0.01,0.08)
Philippines	Male	582.04(515.92,653.90)	503.20(446.87,568.39)	391.93(339.01,446.19)	376.62(313.96,445.52)	1.12(0.97,1.30)	-2.26(-2.57,-1.94)	-1.09(-1.22,-0.99)	-0.07(-0.11,-0.03)
Poland	Female	86.13(74.94,97.65)	115.86(101.18,131.06)	128.11(108.46,146.27)	145.09(117.35,172.09)	1.09(0.77,1.45)	1.13(0.75,1.59)	0.24(-0.06,0.55)	0.79(0.73,0.83)
Democratic People's Republic of Korea	Both	177.58(122.18,244.45)	170.73(116.95,238.28)	179.70(118.44,261.13)	163.72(99.43,251.39)	-0.36(-0.39,-0.32)	0.75(0.58,0.91)	-1.52(-1.57,-1.46)	-0.27(-0.28,-0.25)
	Male	313.94(199.74,484.13)	325.32(200.91,513.17)	320.16(189.65,506.87)	278.71(159.88,454.52)	0.24(0.22,0.26)	0.19(0.01,0.37)	-2.26(-2.30,-2.22)	-0.40(-0.42,-0.39)
	Female	120.84(72.21,179.89)	118.51(72.40,180.67)	121.35(66.33,196.40)	110.09(53.73,185.27)	-0.23(-0.28,-0.17)	0.47(0.39,0.55)	-1.59(-1.64,-1.54)	-0.30(-0.32,-0.29)
Democratic Republic of the Congo	Both	64.67(38.97,115.72)	45.45(26.40,92.85)	51.98(30.24,99.15)	55.88(32.44,102.07)	-2.56(-2.68,-2.47)	1.19(1.07,1.35)	1.25(1.16,1.35)	-0.46(-0.48,-0.43)
	Male	104.12(55.98,202.52)	83.13(40.85,192.53)	94.15(45.67,206.85)	99.56(50.62,205.95)	-1.65(-1.74,-1.56)	1.15(1.07,1.26)	1.00(0.86,1.14)	-0.13(-0.16,-0.10)
	Female	25.92(15.64,42.04)	21.79(12.81,37.33)	27.06(15.23,46.05)	29.89(15.58,51.73)	-1.38(-1.50,-1.25)	1.96(1.81,2.18)	1.69(1.59,1.79)	0.46(0.44,0.49)
Denmark	Both	354.75(318.94,392.07)	390.21(349.71,427.55)	372.03(319.84,417.43)	342.53(286.76,396.18)	0.61(0.27,0.95)	-0.31(-0.45,-0.19)	-1.75(-2.63,-0.85)	-0.14(-0.26,-0.03)
	Male	605.95(534.52,683.04)	539.52(466.98,613.57)	450.03(382.49,522.66)	396.54(327.95,476.53)	-0.86(-1.13,-0.47)	-1.63(-1.83,-1.43)	-2.49(-3.59,-1.34)	-1.37(-1.47,-1.28)
	Female	191.02(164.49,226.68)	293.02(254.27,330.68)	315.86(264.80,360.26)	301.71(241.51,359.10)	2.92(2.55,3.30)	0.95(0.74,1.18)	-0.97(-1.42,-0.56)	1.46(1.36,1.55)
Djibouti	Both	56.57(37.85,80.70)	66.51(44.95,94.15)	75.01(47.65,109.61)	80.75(49.99,118.83)	1.05(0.97,1.11)	1.05(1.02,1.07)	1.24(1.17,1.32)	1.15(1.13,1.17)
	Male	90.22(53.71,138.53)	105.71(66.81,157.29)	119.01(69.06,186.01)	126.18(69.42,198.29)	0.99(0.94,1.05)	1.09(1.05,1.12)	1.00(0.90,1.12)	1.09(1.07,1.10)
	Female	29.61(17.96,47.23)	32.94(20.46,49.97)	36.00(21.96,55.12)	40.07(24.04,59.48)	0.80(0.73,0.87)	0.72(0.67,0.77)	1.79(1.71,1.87)	0.99(0.97,1.00)
Dominica	Both	150.99(115.76,191.94)	140.70(107.68,178.90)	148.32(116.25,186.04)	154.95(114.75,202.87)	-0.33(-0.43,-0.23)	0.36(0.26,0.49)	0.74(0.58,0.89)	0.09(0.06,0.12)
	Male	292.23(213.89,388.89)	272.48(194.97,369.29)	256.00(186.59,343.11)	252.66(176.32,350.95)	-0.41(-0.48,-0.34)	-0.60(-0.73,-0.46)	-0.22(-0.29,-0.14)	-0.47(-0.50,-0.43)
	Female	71.26(47.32,105.20)	79.56(55.21,109.73)	94.91(67.02,130.32)	94.83(61.47,138.75)	0.80(0.50,1.03)	1.64(1.58,1.68)	-0.05(-0.13,0.03)	0.92(0.87,0.96)
Dominican Republic	Both	93.59(69.90,122.50)	109.81(80.69,147.34)	108.64(77.02,146.01)	109.83(69.77,161.13)	0.58(0.13,1.29)	0.09(-0.40,0.44)	0.47(-0.95,1.95)	0.49(0.33,0.67)
	Male	125.27(90.82,168.98)	150.79(103.33,212.36)	147.40(96.28,209.92)	148.11(87.98,226.51)	1.05(0.42,1.57)	-0.35(-1.00,0.29)	0.58(-1.37,2.61)	0.53(0.28,0.73)
	Female	62.73(43.33,87.08)	73.23(49.02,104.48)	74.24(50.78,105.34)	77.16(48.70,115.95)	0.46(0.06,0.72)	0.53(0.24,0.83)	0.63(-0.41,1.60)	0.72(0.60,0.80)
Ecuador	Both	81.83(72.04,92.05)	104.74(89.70,121.33)	87.96(75.68,100.10)	84.26(66.10,105.89)	1.90(1.30,2.61)	-1.04(-1.72,-0.26)	-0.58(-1.19,0.14)	0.19(0.01,0.37)
	Male	114.31(97.22,133.30)	137.61(113.32,165.57)	108.15(88.35,129.76)	105.70(78.97,139.30)	1.36(0.64,2.31)	-2.05(-2.87,-1.31)	0.31(-1.87,2.63)	-0.30(-0.61,-0.04)
	Female	52.38(43.78,61.66)	75.26(62.24,90.20)	71.32(58.36,85.25)	67.13(50.98,87.38)	2.99(1.70,4.38)	0.08(-0.59,0.74)	-1.11(-2.54,0.36)	1.01(0.82,1.23)
Egypt	Both	35.48(26.94,46.02)	84.31(63.91,109.24)	128.05(100.67,162.17)	121.09(90.42,160.68)	5.89(5.09,6.36)	4.00(3.75,4.28)	-0.97(-1.12,-0.76)	4.08(3.94,4.19)
	Male	49.45(35.47,66.82)	117.94(83.33,160.93)	169.45(124.35,224.61)	157.08(109.96,217.86)	5.79(5.16,6.28)	3.62(3.36,3.89)	-1.33(-1.55,-1.00)	3.80(3.65,3.95)
	Female	19.07(13.42,26.81)	46.91(32.14,66.43)	78.31(56.65,106.26)	78.53(54.13,109.44)	5.96(5.29,6.43)	4.31(3.46,5.37)	0.02(-0.10,0.15)	4.69(4.56,4.84)
El Salvador	Both	69.36(55.21,84.92)	79.86(66.12,94.62)	82.74(67.14,100.94)	77.93(58.38,103.67)	0.74(-0.03,1.57)	-0.35(-1.10,0.09)	-0.55(-1.73,0.68)	0.40(0.18,0.67)
	Male	85.25(65.57,108.68)	100.25(79.55,123.85)	100.21(78.42,125.75)	90.66(65.90,121.46)	0.73(-0.57,2.10)	-1.22(-2.10,-0.64)	-1.22(-2.30,0.24)	0.26(0.02,0.55)
	Female	56.06(41.74,72.45)	63.94(49.31,80.49)	69.61(52.66,89.98)	68.69(46.92,96.65)	0.88(0.49,1.25)	0.67(0.33,0.90)	-0.02(-0.92,0.92)	0.75(0.65,0.86)
Equatorial Guinea	Both	71.92(45.54,118.97)	87.32(54.73,136.36)	110.50(65.98,180.31)	113.14(71.15,168.42)	1.29(1.24,1.34)	2.25(1.96,2.53)	0.25(-0.15,0.72)	1.50(1.45,1.56)
	Male	136.71(74.84,247.49)	151.30(84.02,251.74)	177.12(96.42,312.56)	183.59(107.22,291.35)	0.69(0.60,0.76)	1.41(1.17,1.62)	0.45(0.02,0.95)	0.99(0.94,1.04)
	Female	26.25(15.43,43.03)	45.49(22.64,90.25)	62.65(30.92,127.63)	66.18(35.97,113.94)	3.90(3.83,3.96)	3.01(2.75,3.26)	0.84(0.35,1.45)	3.08(3.03,3.13)
Eritrea	Both	38.89(27.64,54.47)	52.32(37.46,70.78)	55.47(40.17,75.53)	56.23(40.53,74.92)	2.23(2.16,2.30)	0.50(0.42,0.57)	0.24(0.16,0.33)	1.22(1.19,1.24)
	Male	73.55(45.53,122.08)	97.38(62.90,146.76)	101.97(66.60,153.81)	101.27(65.78,151.41)	2.04(1.95,2.13)	0.39(0.32,0.47)	-0.10(-0.20,-0.01)	1.05(1.01,1.08)
	Female	22.11(14.00,33.54)	31.20(19.21,47.88)	32.83(20.49,50.53)	34.44(21.53,52.68)	2.66(2.59,2.74)	0.38(0.28,0.48)	0.82(0.72,0.93)	1.44(1.42,1.47)
Estonia	Both	209.57(187.80,232.25)	220.91(197.84,244.51)	216.87(192.17,243.25)	198.82(164.68,232.35)	0.48(-0.06,1.03)	0.12(-0.71,0.96)	-1.67(-2.87,-0.39)	-0.35(-0.54,-0.21)
	Male	514.22(453.83,579.27)	543.61(481.18,613.29)	496.90(431.31,570.15)	418.64(343.77,497.30)	0.47(-0.11,1.05)	-0.28(-1.20,0.55)	-2.94(-4.25,-1.57)	-0.66(-0.85,-0.48)
	Female	83.68(70.77,96.86)	82.43(69.60,94.89)	86.47(71.56,101.51)	91.81(72.09,112.79)	0.05(-0.79,0.86)	1.10(0.40,1.73)	0.43(-2.95,4.01)	0.21(-0.09,0.48)
Eswatini	Both	110.56(64.96,181.06)	154.72(86.63,240.37)	146.91(84.73,223.31)	129.04(72.43,196.47)	2.46(2.39,2.54)	-0.50(-0.58,-0.43)	-1.99(-2.27,-1.62)	0.54(0.49,0.59)
	Male	204.11(106.11,375.41)	267.09(136.18,457.19)	260.38(138.39,432.73)	217.44(116.22,351.85)	1.95(1.86,2.03)	-0.19(-0.28,-0.09)	-2.76(-3.18,-2.18)	0.25(0.18,0.31)
	Female	59.78(30.51,127.70)	92.61(40.67,190.85)	92.88(40.97,172.31)	89.27(40.35,163.65)	3.25(3.15,3.34)	-0.15(-0.28,-0.02)	-0.58(-0.73,-0.39)	1.30(1.26,1.34)
Ethiopia	Both	72.00(53.70,98.01)	59.71(46.99,77.61)	57.01(46.41,68.91)	60.83(46.68,76.96)	-1.32(-1.36,-1.28)	-0.51(-0.64,-0.39)	1.09(0.94,1.28)	-0.54(-0.57,-0.51)
	Male	127.55(90.83,182.23)	94.97(72.36,127.72)	92.22(72.95,113.70)	99.71(73.71,129.05)	-2.16(-2.23,-2.10)	-0.40(-0.55,-0.26)	1.28(1.09,1.51)	-0.79(-0.81,-0.77)
	Female	18.09(11.70,27.39)	16.95(12.52,22.07)	17.54(13.97,21.92)	20.71(15.82,26.91)	-0.36(-0.43,-0.29)	0.32(0.19,0.46)	2.86(2.29,3.37)	0.46(0.40,0.51)
Fiji	Both	88.74(64.95,118.46)	83.30(65.96,103.80)	83.32(62.18,107.73)	85.93(60.45,115.32)	-0.05(-0.52,0.36)	0.03(-0.27,0.36)	0.52(0.37,0.66)	-0.14(-0.25,-0.05)
	Male	147.73(101.94,207.59)	154.79(113.65,205.47)	134.56(91.92,188.30)	141.69(93.25,203.24)	0.63(0.19,1.08)	-1.29(-1.63,-0.95)	0.91(0.60,1.24)	-0.12(-0.24,0.00)
	Female	43.47(27.46,66.48)	42.39(30.21,57.63)	51.41(34.84,74.91)	54.53(34.96,80.06)	-0.15(-0.38,0.08)	2.12(1.69,2.56)	0.99(0.94,1.04)	0.77(0.71,0.84)
Finland	Both	217.75(194.18,240.32)	204.61(179.04,228.53)	198.90(171.57,223.04)	191.45(162.19,218.75)	-0.44(-0.62,-0.25)	-0.52(-0.77,-0.22)	-0.62(-0.79,-0.45)	-0.45(-0.53,-0.38)
	Male	517.04(450.28,583.48)	400.57(343.31,459.17)	315.97(265.94,365.94)	289.43(239.86,342.51)	-1.65(-1.98,-1.42)	-2.38(-2.88,-2.05)	-1.66(-2.05,-1.30)	-1.89(-2.00,-1.73)
	Female	73.41(62.58,85.01)	93.44(77.47,108.13)	119.08(96.05,139.68)	118.26(92.02,144.98)	1.81(1.53,2.08)	2.21(1.96,2.50)	0.04(-0.61,0.84)	1.63(1.55,1.71)
France	Both	207.28(184.83,231.19)	220.04(195.22,244.18)	222.25(193.11,250.37)	203.79(172.55,232.09)	0.54(0.34,0.71)	0.10(-0.01,0.21)	-1.34(-1.63,-1.10)	-0.03(-0.08,0.01)
	Male	466.29(409.82,527.73)	440.95(384.05,500.02)	388.34(331.55,448.22)	344.04(288.97,403.08)	-0.28(-0.50,-0.10)	-1.14(-1.31,-0.95)	-1.89(-2.13,-1.70)	-0.95(-1.00,-0.90)
	Female	56.55(46.52,66.67)	80.59(66.34,93.65)	106.28(85.57,125.22)	101.29(78.05,124.97)	2.51(2.08,2.92)	2.59(2.28,2.90)	-0.77(-1.42,-0.18)	1.90(1.83,1.96)
Gabon	Both	109.23(67.05,168.57)	112.43(70.38,167.38)	114.64(75.58,164.96)	119.30(78.80,167.22)	0.24(0.17,0.34)	0.09(-0.06,0.19)	0.73(0.58,0.88)	0.31(0.26,0.36)
	Male	194.19(105.54,318.69)	197.54(112.28,321.57)	203.58(121.23,318.05)	202.09(126.32,308.06)	0.14(0.09,0.21)	0.19(0.08,0.31)	-0.07(-0.19,0.09)	0.14(0.11,0.17)
	Female	46.94(24.66,92.08)	58.14(30.99,103.42)	59.37(33.41,98.75)	64.13(36.83,99.88)	1.62(1.49,1.75)	0.10(-0.16,0.34)	1.36(1.21,1.54)	1.11(1.06,1.16)
Gambia	Both	21.25(14.78,29.43)	23.74(16.59,32.17)	23.47(15.64,33.10)	24.51(15.90,35.64)	0.60(0.48,0.73)	-0.19(-0.38,-0.07)	0.86(0.48,1.23)	0.45(0.40,0.51)
	Male	38.15(25.26,54.85)	41.87(28.27,58.95)	41.26(26.86,60.73)	42.71(27.00,63.74)	0.49(0.28,0.67)	-0.25(-0.44,-0.12)	0.66(0.28,1.01)	0.38(0.32,0.43)
	Female	7.09(4.69,10.46)	9.04(5.78,13.59)	9.43(5.26,15.28)	10.22(5.40,17.32)	1.60(1.38,1.80)	0.37(0.16,0.53)	1.42(1.19,1.60)	1.31(1.17,1.45)
Georgia	Both	119.87(104.74,134.94)	107.46(94.24,121.21)	172.62(154.08,193.04)	163.78(140.28,189.36)	-1.52(-2.16,-0.96)	4.90(3.59,6.83)	-1.30(-2.74,0.23)	0.88(0.59,1.14)
	Male	279.06(243.36,317.11)	222.69(193.88,253.44)	374.14(331.63,420.33)	357.05(305.25,413.76)	-2.46(-3.13,-1.85)	5.67(4.16,7.84)	-1.33(-2.62,0.00)	0.68(0.38,0.97)
	Female	50.25(43.34,57.49)	41.84(36.10,47.93)	53.82(46.72,61.56)	54.06(45.25,64.10)	-1.71(-3.23,0.58)	1.46(0.64,2.71)	0.31(-0.80,1.47)	0.05(-0.29,0.36)
Germany	Both	220.32(196.87,244.60)	216.20(192.83,238.67)	225.27(197.73,250.48)	216.59(186.42,244.57)	-0.08(-0.28,0.11)	0.52(0.25,0.74)	-0.75(-1.16,-0.38)	-0.07(-0.13,-0.01)
	Male	520.25(454.86,591.56)	403.43(353.34,455.82)	351.71(303.06,403.75)	318.18(266.86,371.07)	-1.64(-1.82,-1.41)	-1.13(-1.34,-0.92)	-1.77(-2.13,-1.44)	-1.56(-1.64,-1.49)
	Female	82.13(68.08,94.37)	104.54(87.65,120.92)	134.84(112.14,157.04)	140.90(113.02,167.34)	1.90(1.62,2.16)	2.64(2.28,2.87)	0.66(-0.36,1.57)	1.79(1.69,1.90)
Ghana	Both	48.27(33.40,67.74)	54.18(38.71,73.64)	59.36(42.36,80.96)	58.76(39.73,82.23)	0.79(0.71,0.86)	0.80(0.64,0.95)	-0.11(-0.30,0.08)	0.65(0.62,0.68)
	Male	91.65(60.16,133.29)	106.25(72.69,149.69)	122.44(82.85,174.84)	122.31(77.73,179.79)	0.98(0.91,1.04)	1.36(1.19,1.49)	0.02(-0.13,0.19)	0.94(0.92,0.97)
	Female	11.53(7.31,17.69)	13.49(8.91,19.64)	16.17(10.70,23.72)	17.82(11.18,26.30)	1.29(1.21,1.37)	1.62(1.44,1.82)	1.67(1.54,1.79)	1.43(1.40,1.46)
Greece	Both	342.30(301.61,380.46)	335.83(298.18,372.32)	293.92(257.48,328.00)	300.40(260.85,335.20)	-0.12(-0.29,0.06)	-1.25(-1.57,-0.92)	0.34(-0.11,0.81)	-0.42(-0.47,-0.36)
	Male	644.24(558.42,728.35)	598.86(524.87,673.96)	528.96(458.56,599.05)	532.40(458.19,600.97)	-0.53(-0.70,-0.36)	-1.21(-1.52,-0.88)	0.08(-0.40,0.57)	-0.61(-0.67,-0.55)
	Female	114.36(97.23,131.46)	125.06(105.81,143.57)	109.81(90.91,127.06)	116.81(95.66,135.74)	0.74(0.56,0.91)	-1.10(-1.46,-0.74)	1.05(0.90,1.21)	0.16(0.09,0.24)
Greenland	Both	776.12(613.30,955.40)	727.97(602.66,867.78)	587.98(458.22,738.83)	528.45(391.86,691.04)	-0.83(-0.89,-0.77)	-1.94(-2.42,-1.44)	-1.08(-2.18,0.08)	-1.11(-1.21,-0.98)
	Male	1115.76(858.53,1428.40)	942.28(749.10,1163.32)	762.14(566.36,1002.54)	667.03(472.23,903.52)	-1.19(-1.28,-1.10)	-1.84(-2.11,-1.57)	-1.56(-2.71,-0.38)	-1.51(-1.63,-1.39)
	Female	582.16(424.44,780.96)	586.90(436.79,763.94)	445.11(317.54,597.45)	401.51(266.88,551.81)	-0.74(-0.87,-0.60)	-2.49(-3.23,-1.73)	-1.02(-2.06,0.06)	-1.10(-1.24,-0.95)
Grenada	Both	91.96(77.82,106.88)	160.37(136.45,186.69)	100.75(86.62,116.74)	93.68(77.45,111.11)	4.18(3.65,4.64)	-5.79(-8.46,-3.28)	-1.49(-2.56,-0.38)	0.12(-0.09,0.31)
	Male	169.55(137.81,205.00)	446.57(364.52,532.56)	220.88(181.51,268.01)	165.26(130.43,206.00)	7.06(6.16,7.82)	-8.24(-12.11,-4.43)	-4.88(-7.41,-2.17)	0.02(-0.28,0.29)
	Female	42.84(33.71,52.87)	41.31(32.91,51.10)	60.24(48.03,73.99)	59.60(46.18,74.44)	-0.08(-0.60,0.29)	3.98(3.63,4.36)	-0.23(-0.99,0.54)	1.19(1.06,1.32)
Guam	Both	336.03(270.49,407.50)	238.61(195.37,286.22)	222.37(180.77,265.34)	165.11(125.40,207.63)	-2.62(-2.85,-2.32)	-0.92(-2.39,1.50)	-5.44(-7.93,-2.47)	-2.29(-2.75,-1.94)
	Male	509.14(389.37,650.63)	341.29(267.40,427.92)	324.99(255.75,404.63)	267.28(203.23,341.61)	-2.86(-3.84,-2.30)	1.23(-1.51,3.05)	-2.60(-8.77,4.23)	-1.62(-2.09,-1.17)
	Female	196.13(139.41,263.45)	147.19(108.70,191.19)	141.54(103.29,185.97)	87.26(51.51,126.38)	-2.19(-2.82,-1.68)	-0.52(-1.72,1.21)	-8.62(-12.89,-4.04)	-2.83(-3.33,-2.41)
Guatemala	Both	86.10(76.25,96.28)	97.30(87.16,107.59)	59.94(52.97,66.83)	54.70(45.75,64.65)	0.48(-0.41,1.40)	-4.58(-5.30,-3.84)	-1.16(-3.12,0.88)	-1.63(-1.93,-1.32)
	Male	108.78(93.02,126.20)	119.52(103.97,137.30)	74.35(63.94,85.82)	64.53(52.34,78.75)	0.51(-0.58,1.63)	-4.88(-5.67,-4.07)	-1.94(-3.80,0.00)	-1.81(-2.23,-1.45)
	Female	66.55(56.74,76.92)	78.71(67.05,90.78)	47.58(40.21,55.18)	46.47(37.67,56.02)	1.38(0.57,2.47)	-4.21(-5.29,-3.12)	-0.51(-2.53,2.03)	-1.02(-1.41,-0.64)
Guinea	Both	52.97(36.38,74.57)	59.81(41.24,84.64)	66.60(45.04,96.92)	66.38(41.90,100.57)	0.99(0.87,1.07)	1.01(0.89,1.16)	-0.02(-0.08,0.05)	0.75(0.72,0.77)
	Male	88.06(58.55,126.97)	106.13(71.42,153.41)	114.42(74.63,169.48)	110.36(68.05,169.66)	1.46(1.32,1.57)	0.74(0.66,0.83)	-0.55(-0.71,-0.38)	0.76(0.72,0.78)
	Female	16.55(10.17,24.73)	18.94(12.14,27.79)	20.57(11.90,31.68)	21.68(11.61,34.41)	1.08(0.98,1.15)	0.80(0.68,0.89)	0.90(0.87,0.94)	0.90(0.88,0.92)
Guinea-Bissau	Both	63.29(43.02,92.27)	57.68(39.74,83.82)	65.73(45.94,94.52)	67.54(48.00,93.72)	-0.89(-0.93,-0.85)	1.23(1.21,1.26)	0.52(0.35,0.68)	0.21(0.19,0.23)
	Male	105.70(65.66,164.17)	100.62(61.17,161.99)	115.43(71.89,184.59)	117.16(74.79,179.11)	-0.58(-0.62,-0.55)	1.32(1.30,1.35)	0.30(0.20,0.40)	0.34(0.32,0.35)
	Female	22.09(14.05,32.63)	25.12(16.54,36.29)	30.44(19.48,44.03)	32.79(20.68,49.00)	0.79(0.74,0.83)	1.86(1.80,1.93)	1.27(1.15,1.39)	1.30(1.27,1.32)
Guyana	Both	57.23(48.01,67.24)	54.09(45.86,63.57)	51.35(41.68,61.48)	50.64(38.91,64.07)	-0.36(-1.27,0.89)	-0.61(-0.88,-0.30)	-0.17(-0.34,0.01)	-0.43(-0.62,-0.22)
	Male	86.82(69.31,106.13)	78.71(63.44,96.45)	70.68(55.15,87.48)	68.28(50.26,89.57)	-0.71(-1.87,0.88)	-1.11(-1.90,-0.34)	-0.50(-0.75,-0.24)	-0.84(-1.07,-0.64)
	Female	31.54(24.96,39.28)	33.98(27.06,42.27)	35.93(27.81,45.51)	37.02(26.63,49.49)	0.55(-0.11,1.72)	0.63(0.34,0.88)	0.52(0.41,0.63)	0.47(0.23,0.84)
Haiti	Both	99.01(63.84,161.82)	94.45(61.02,154.56)	93.38(57.08,154.29)	90.13(53.59,151.99)	-0.35(-0.41,-0.29)	-0.09(-0.13,-0.04)	-0.55(-0.68,-0.41)	-0.29(-0.31,-0.27)
	Male	165.43(95.77,304.96)	138.95(78.99,259.66)	135.84(73.88,255.38)	132.49(71.05,252.49)	-1.26(-1.33,-1.19)	-0.18(-0.22,-0.15)	-0.37(-0.49,-0.23)	-0.70(-0.72,-0.67)
	Female	46.14(28.57,69.73)	50.91(31.85,75.61)	51.51(30.52,80.33)	50.54(29.77,79.68)	0.67(0.60,0.73)	0.06(-0.02,0.14)	-0.30(-0.37,-0.21)	0.32(0.30,0.33)
Honduras	Both	101.60(73.53,138.74)	134.55(87.08,200.76)	184.05(112.77,270.02)	175.91(108.82,266.42)	2.12(1.80,2.42)	3.61(2.94,4.41)	-0.75(-0.93,-0.58)	1.83(1.75,1.92)
	Male	130.67(90.77,180.77)	146.98(95.03,219.65)	215.25(137.54,319.05)	202.12(134.40,297.24)	0.84(0.82,0.85)	4.59(3.65,5.58)	-1.04(-1.17,-0.90)	1.45(1.38,1.53)
	Female	77.51(52.66,111.54)	123.38(70.43,199.86)	155.27(75.27,268.97)	153.77(75.63,272.70)	3.59(3.05,4.16)	2.73(2.03,3.43)	-0.18(-0.32,-0.05)	2.27(2.11,2.44)
Hungary	Both	266.80(235.74,299.32)	280.34(249.39,310.28)	289.09(257.48,320.51)	279.97(237.08,324.98)	0.50(0.32,0.71)	0.35(-0.03,0.74)	-0.41(-0.99,0.17)	0.23(0.12,0.33)
	Male	528.66(457.12,605.85)	529.28(457.72,599.96)	478.70(418.31,543.18)	431.21(364.00,501.61)	0.25(-0.03,0.58)	-0.87(-1.53,-0.15)	-1.76(-2.45,-1.05)	-0.60(-0.75,-0.47)
	Female	118.53(100.36,136.03)	146.54(123.89,168.27)	184.49(157.63,211.18)	192.73(157.57,226.99)	1.67(1.19,2.16)	2.02(1.82,2.30)	0.97(0.37,1.66)	1.64(1.51,1.76)
Iceland	Both	260.48(227.55,293.77)	283.67(244.96,320.03)	293.10(249.05,332.63)	242.93(198.49,284.14)	0.59(0.17,0.91)	0.54(0.05,1.09)	-4.15(-5.53,-2.76)	-0.29(-0.45,-0.14)
	Male	342.53(292.30,397.95)	341.22(288.92,397.52)	282.49(235.35,332.85)	213.31(171.84,260.00)	-0.21(-1.05,0.38)	-1.78(-2.47,-1.12)	-4.78(-6.63,-2.87)	-1.54(-1.69,-1.36)
	Female	198.53(164.99,234.89)	238.82(195.72,281.84)	303.77(245.55,358.11)	269.67(210.47,327.00)	1.52(1.34,1.69)	2.62(1.99,3.30)	-3.72(-6.35,-0.99)	0.61(0.24,0.90)
India	Both	30.25(25.22,35.78)	34.11(29.62,38.09)	39.19(34.52,43.59)	42.02(34.39,48.64)	0.75(0.49,1.02)	1.70(1.34,1.97)	1.33(1.00,1.66)	1.11(0.94,1.25)
	Male	47.81(38.34,58.89)	51.95(44.66,58.82)	58.70(50.19,66.39)	61.01(47.82,72.60)	0.34(0.00,0.66)	1.79(1.29,2.12)	0.77(0.60,0.99)	0.84(0.72,0.98)
	Female	13.35(10.42,16.64)	17.58(14.20,20.44)	22.98(19.54,26.45)	25.95(21.14,31.22)	1.91(1.21,2.69)	2.13(1.56,2.55)	2.07(1.77,2.38)	2.18(2.06,2.30)
Indonesia	Both	118.83(87.06,149.08)	156.59(112.96,198.74)	178.97(123.26,231.59)	190.24(124.07,246.50)	2.03(1.99,2.08)	1.30(1.27,1.32)	1.07(0.92,1.22)	1.54(1.53,1.56)
	Male	183.72(124.64,234.75)	240.10(173.04,314.28)	276.71(194.59,367.48)	288.61(190.35,382.42)	1.94(1.88,2.00)	1.39(1.36,1.42)	0.78(0.58,0.99)	1.48(1.45,1.50)
	Female	64.63(39.20,94.72)	89.87(55.59,123.23)	103.92(60.60,146.14)	111.65(63.19,157.95)	2.47(2.41,2.52)	1.51(1.37,1.65)	1.17(1.02,1.35)	1.78(1.76,1.81)
Iran (Islamic Republic of)	Both	90.39(70.88,113.54)	92.70(82.18,102.45)	104.68(91.83,115.80)	97.16(83.15,109.81)	0.14(0.12,0.17)	0.84(0.67,0.94)	-1.50(-1.97,-0.95)	0.19(0.13,0.23)
	Male	138.60(108.65,177.03)	125.93(110.91,141.06)	140.94(122.94,158.13)	129.30(109.69,148.87)	-0.82(-0.87,-0.78)	0.69(0.44,0.85)	-1.69(-2.13,-1.18)	-0.25(-0.31,-0.21)
	Female	46.27(33.40,60.74)	54.41(46.95,61.46)	66.78(57.23,74.97)	65.73(53.18,77.85)	1.23(1.15,1.30)	1.68(1.56,1.80)	-0.39(-1.17,0.41)	1.13(1.07,1.18)
Iraq	Both	110.02(74.69,153.58)	106.68(74.44,150.90)	134.75(96.70,180.98)	170.54(117.00,231.17)	-0.31(-0.40,-0.22)	2.49(2.32,2.81)	4.43(3.38,5.65)	1.52(1.44,1.62)
	Male	190.34(124.24,270.83)	182.87(124.24,264.70)	217.50(151.03,300.46)	283.55(185.77,392.03)	-0.31(-0.43,-0.21)	1.97(1.79,2.29)	4.94(3.65,6.63)	1.40(1.29,1.49)
	Female	36.60(21.93,57.65)	42.70(28.48,62.57)	64.46(44.06,89.86)	78.30(51.38,114.95)	1.10(1.02,1.17)	4.21(3.94,4.63)	3.70(2.30,5.18)	2.57(2.51,2.63)
Ireland	Both	326.85(291.96,360.92)	337.21(301.68,370.53)	286.09(248.04,322.79)	235.36(195.85,272.09)	0.14(-0.26,0.53)	-1.01(-1.60,-0.41)	-3.38(-3.73,-2.96)	-1.01(-1.20,-0.88)
	Male	530.00(460.45,605.23)	481.03(419.77,547.43)	362.86(306.64,422.39)	287.32(235.39,340.76)	-0.79(-1.15,-0.44)	-1.91(-2.39,-1.45)	-3.99(-4.70,-3.14)	-1.87(-2.01,-1.73)
	Female	189.69(163.24,217.51)	238.96(203.29,270.94)	226.65(183.99,266.07)	192.68(145.12,239.12)	1.65(1.29,2.05)	-0.24(-0.76,0.29)	-2.83(-3.35,-2.29)	0.10(-0.06,0.22)
Israel	Both	195.12(170.17,219.51)	206.33(181.40,230.29)	193.99(166.12,219.21)	172.91(143.74,199.60)	0.50(0.04,0.87)	-0.29(-0.58,-0.01)	-1.91(-2.03,-1.76)	-0.33(-0.43,-0.25)
	Male	288.83(244.51,334.49)	318.25(274.33,363.77)	282.09(236.69,326.65)	248.05(203.62,294.01)	0.83(0.57,1.07)	-0.65(-0.94,-0.36)	-2.15(-2.40,-1.94)	-0.47(-0.55,-0.39)
	Female	117.19(97.54,137.71)	124.24(103.18,145.20)	125.40(100.73,149.27)	113.26(86.45,140.18)	0.47(0.07,0.89)	0.09(-0.43,0.62)	-1.61(-2.37,-0.69)	-0.11(-0.27,0.01)
Italy	Both	250.73(232.88,263.03)	272.33(245.84,288.39)	250.21(219.17,268.34)	235.46(204.45,255.54)	0.71(0.61,0.80)	-0.73(-0.89,-0.56)	-1.01(-1.35,-0.65)	-0.17(-0.20,-0.14)
	Male	515.12(481.39,540.39)	543.35(498.68,574.52)	447.05(399.91,477.97)	397.37(353.07,428.74)	0.54(0.42,0.66)	-1.68(-1.84,-1.51)	-1.91(-2.37,-1.45)	-0.86(-0.91,-0.82)
	Female	84.50(74.06,91.21)	99.51(82.59,109.62)	114.53(91.95,127.05)	117.58(94.08,132.80)	1.19(0.95,1.34)	1.32(1.07,1.57)	0.39(0.01,0.77)	1.08(1.01,1.13)
Jamaica	Both	117.75(100.65,136.25)	124.33(107.35,142.82)	143.75(119.45,171.05)	131.20(98.13,171.71)	1.21(0.50,1.90)	2.19(-0.29,4.79)	-1.76(-2.29,-1.23)	0.53(0.15,0.92)
	Male	199.47(168.46,235.13)	206.53(174.85,240.53)	235.83(188.67,290.88)	204.88(148.96,272.16)	1.50(0.58,2.47)	2.41(-0.48,5.54)	-2.67(-3.34,-1.97)	0.10(-0.62,0.82)
	Female	52.71(42.67,63.88)	55.87(45.92,67.52)	67.80(54.09,83.57)	68.79(50.93,90.65)	0.27(-0.03,0.63)	1.96(1.00,2.54)	0.25(-0.55,1.08)	0.79(0.62,0.91)
Japan	Both	254.05(232.62,266.74)	259.86(228.75,276.84)	249.49(213.82,268.20)	244.10(206.81,263.79)	0.11(0.01,0.20)	-0.38(-0.46,-0.30)	-0.56(-1.07,-0.05)	-0.15(-0.19,-0.11)
	Male	474.00(443.50,494.61)	486.62(444.77,511.54)	438.19(391.73,463.68)	417.31(370.06,443.51)	0.17(0.05,0.29)	-0.98(-1.09,-0.86)	-0.93(-1.32,-0.62)	-0.48(-0.52,-0.44)
	Female	120.26(103.67,129.77)	119.71(94.07,133.38)	121.57(91.98,138.12)	120.06(89.26,137.55)	-0.19(-0.38,0.00)	0.21(0.10,0.33)	-0.38(-1.00,0.26)	-0.06(-0.13,0.01)
Jordan	Both	90.25(65.26,122.53)	89.64(69.65,112.30)	100.00(76.20,128.25)	88.46(62.76,122.29)	-0.27(-0.41,-0.12)	1.51(0.82,2.10)	-2.10(-2.29,-1.90)	-0.02(-0.13,0.09)
	Male	153.26(105.36,215.87)	125.99(92.38,165.50)	145.40(106.61,193.70)	130.50(87.97,190.70)	-1.56(-1.80,-1.36)	1.64(1.27,1.96)	-1.82(-2.03,-1.60)	-0.51(-0.57,-0.44)
	Female	32.93(21.47,48.92)	49.74(35.85,67.42)	49.81(33.80,69.72)	44.83(26.94,68.20)	2.88(2.39,3.34)	-1.10(-3.50,1.40)	-1.74(-2.68,-1.03)	0.95(0.72,1.12)
Kazakhstan	Both	186.26(168.44,203.84)	145.83(129.46,161.79)	110.36(98.49,123.38)	95.92(81.65,111.11)	-1.49(-1.74,-1.16)	-2.20(-2.79,-1.70)	-2.21(-2.88,-1.45)	-2.04(-2.20,-1.90)
	Male	442.99(392.41,494.07)	324.37(286.69,363.88)	243.62(214.44,277.99)	206.86(177.22,238.61)	-1.84(-2.21,-1.47)	-2.37(-3.03,-1.84)	-2.65(-3.42,-1.79)	-2.30(-2.49,-2.15)
	Female	81.76(70.59,93.55)	57.25(49.20,64.72)	43.49(37.22,49.75)	41.75(34.28,49.64)	-2.07(-2.39,-1.76)	-1.76(-3.79,0.98)	-0.67(-1.12,-0.03)	-2.20(-2.36,-2.06)
Kenya	Both	14.86(9.52,21.47)	19.08(13.42,27.13)	23.63(18.16,31.15)	25.13(19.55,31.99)	1.44(1.22,1.58)	1.98(1.81,2.16)	1.13(0.96,1.30)	1.68(1.64,1.72)
	Male	19.82(12.56,27.46)	29.14(20.05,39.65)	33.44(25.73,41.99)	33.95(26.12,41.99)	2.47(2.23,2.72)	1.21(0.96,1.46)	0.33(0.18,0.49)	1.75(1.70,1.80)
	Female	10.04(5.32,17.51)	12.06(7.19,20.54)	17.10(11.38,26.17)	19.17(13.32,28.01)	1.00(0.83,1.11)	3.34(3.19,3.49)	1.97(1.88,2.07)	2.13(2.10,2.17)
Kiribati	Both	108.81(75.39,146.84)	125.11(88.82,167.89)	130.92(91.49,182.50)	128.78(87.53,183.97)	1.09(0.99,1.22)	0.30(0.26,0.32)	-0.28(-0.30,-0.27)	0.55(0.52,0.57)
	Male	225.43(137.97,316.36)	260.88(171.71,368.67)	268.04(172.65,389.91)	267.51(167.15,393.69)	1.12(1.03,1.22)	0.11(0.09,0.14)	-0.04(-0.17,0.08)	0.58(0.55,0.64)
	Female	40.65(26.71,59.16)	51.16(33.12,73.47)	55.51(33.51,84.11)	56.63(33.58,89.80)	1.81(1.70,1.91)	0.56(0.48,0.64)	0.33(0.24,0.41)	1.11(1.08,1.14)
Kuwait	Both	113.84(94.08,136.61)	96.93(80.08,114.17)	91.13(75.70,107.73)	82.77(62.93,107.38)	-0.01(-2.00,2.01)	-2.17(-4.18,-0.08)	0.34(-2.93,3.75)	-0.49(-0.99,0.00)
	Male	171.78(139.71,209.01)	128.93(106.11,153.38)	125.95(104.23,150.13)	120.26(90.85,158.58)	-3.06(-4.73,-1.28)	-2.00(-4.30,0.38)	1.32(-4.28,7.56)	-0.38(-0.96,0.22)
	Female	50.93(40.13,63.36)	44.00(34.56,54.26)	35.89(27.68,44.66)	29.38(21.72,38.00)	-0.69(-2.48,1.10)	-1.95(-3.64,-0.41)	-3.31(-4.32,-1.82)	-1.99(-2.37,-1.65)
Kyrgyzstan	Both	124.36(108.88,140.02)	74.48(65.18,84.55)	76.52(66.72,87.48)	72.04(58.45,88.22)	-3.92(-4.70,-2.99)	0.54(0.04,1.22)	-1.39(-2.85,-0.05)	-1.85(-2.08,-1.65)
	Male	273.20(233.36,313.56)	137.29(117.86,159.73)	142.33(121.22,165.23)	134.77(107.56,166.96)	-4.63(-5.85,-3.89)	0.95(0.32,1.87)	-1.21(-3.16,0.58)	-2.31(-2.62,-2.08)
	Female	57.46(47.87,67.91)	36.42(30.50,43.14)	36.60(30.09,43.57)	34.14(26.54,43.25)	-2.94(-3.52,-2.33)	-0.39(-0.98,0.21)	-1.71(-2.59,-0.83)	-1.67(-1.87,-1.50)
Lao People's Democratic Republic	Both	165.22(104.22,267.52)	166.36(113.44,237.48)	173.68(117.53,243.16)	178.82(120.77,256.63)	0.09(0.06,0.12)	0.29(0.25,0.33)	0.47(0.44,0.51)	0.25(0.24,0.27)
	Male	297.08(171.97,530.80)	277.01(172.28,429.47)	283.24(173.54,419.86)	289.09(181.00,434.00)	-0.49(-0.55,-0.45)	0.10(0.06,0.13)	0.41(0.29,0.52)	-0.08(-0.09,-0.06)
	Female	62.75(33.40,111.26)	72.25(41.79,121.79)	84.84(49.72,145.23)	90.07(52.50,155.23)	1.06(1.00,1.10)	1.37(1.32,1.42)	1.02(0.94,1.10)	1.19(1.17,1.20)
Latvia	Both	178.30(159.01,198.87)	186.03(165.31,206.31)	173.06(149.38,195.28)	166.42(137.41,195.59)	-0.02(-0.55,0.52)	-0.81(-1.62,0.02)	-0.78(-1.65,0.04)	-0.15(-0.38,0.05)
	Male	432.72(382.30,489.94)	475.94(416.24,537.73)	417.78(357.95,479.59)	372.69(302.88,442.40)	0.26(-0.46,0.98)	-1.08(-1.77,-0.37)	-2.17(-3.46,-0.98)	-0.41(-0.65,-0.16)
	Female	70.60(60.70,81.57)	64.25(54.53,73.56)	63.71(52.47,75.03)	70.16(54.84,86.68)	-0.46(-0.82,-0.10)	-0.80(-2.46,0.86)	1.72(1.32,2.13)	0.09(-0.07,0.24)
Lebanon	Both	202.74(143.55,278.25)	238.16(185.65,301.80)	253.71(189.77,331.34)	217.73(157.18,301.73)	1.02(0.76,1.27)	0.90(0.58,1.21)	-2.52(-2.67,-2.33)	0.28(0.21,0.34)
	Male	353.26(231.98,501.90)	362.70(266.81,476.43)	391.01(270.76,534.52)	340.03(230.54,493.39)	0.02(-0.29,0.30)	1.04(0.65,1.40)	-2.22(-2.43,-2.00)	-0.05(-0.14,0.02)
	Female	80.65(53.10,118.56)	112.10(79.01,151.97)	124.57(80.66,177.99)	111.96(63.21,169.62)	2.54(2.45,2.63)	1.23(1.07,1.38)	-1.63(-1.88,-1.31)	1.10(1.05,1.14)
Lesotho	Both	77.00(52.55,117.05)	109.38(75.23,153.05)	128.42(83.53,180.74)	129.22(84.75,186.84)	2.36(2.23,2.50)	1.23(1.10,1.36)	0.37(-0.15,1.01)	1.72(1.64,1.79)
	Male	176.12(109.20,292.08)	248.13(155.72,396.99)	287.22(175.33,448.62)	267.83(164.20,412.07)	2.29(2.09,2.45)	1.18(1.04,1.31)	-0.79(-1.61,0.21)	1.50(1.34,1.60)
	Female	33.83(20.91,52.32)	59.46(34.45,93.87)	72.13(39.02,116.84)	70.89(37.30,116.99)	3.94(3.80,4.08)	1.58(1.42,1.71)	-0.17(-0.61,0.34)	2.43(2.37,2.48)
Liberia	Both	49.62(35.04,70.52)	42.12(27.90,67.87)	48.96(31.09,78.38)	48.48(29.11,77.26)	-1.51(-1.71,-1.34)	1.54(1.30,1.86)	-0.04(-0.26,0.26)	-0.14(-0.19,-0.09)
	Male	72.38(48.31,106.56)	61.52(37.87,104.90)	72.77(43.37,123.93)	72.27(40.19,124.03)	-1.39(-1.53,-1.26)	1.66(1.41,1.91)	-0.03(-0.23,0.25)	-0.04(-0.08,-0.01)
	Female	21.55(13.94,32.55)	19.95(12.76,29.83)	24.47(14.56,37.55)	24.86(13.65,40.18)	-0.96(-1.27,-0.66)	2.23(1.96,2.51)	0.42(0.02,0.85)	0.41(0.33,0.49)
Libya	Both	200.12(132.74,286.44)	217.49(160.06,285.70)	217.10(149.11,301.20)	209.32(140.11,305.38)	1.43(1.25,1.61)	0.85(-0.29,2.04)	-0.62(-0.73,-0.49)	0.16(0.10,0.22)
	Male	369.02(239.79,534.74)	395.24(283.50,526.59)	379.26(254.05,535.11)	379.00(248.84,565.24)	1.31(1.10,1.52)	0.44(-0.54,1.45)	-0.01(-0.10,0.08)	0.04(-0.04,0.11)
	Female	30.58(16.17,51.42)	40.62(26.96,58.68)	44.81(28.03,68.34)	41.87(23.41,65.06)	1.97(1.74,2.14)	1.58(1.06,2.03)	-1.09(-1.30,-0.88)	0.98(0.90,1.06)
Lithuania	Both	179.24(161.53,197.19)	175.50(157.60,193.76)	170.08(149.41,191.48)	167.72(139.29,196.98)	0.08(-0.24,0.43)	-0.48(-1.14,0.06)	-0.02(-1.26,1.28)	-0.31(-0.51,-0.13)
	Male	405.76(358.93,455.05)	424.93(375.61,479.51)	405.17(348.37,465.09)	383.74(312.96,457.46)	0.61(0.25,0.96)	-0.71(-1.20,-0.13)	-0.65(-2.94,1.78)	-0.30(-0.45,-0.14)
	Female	64.99(55.60,74.38)	57.74(48.72,66.25)	57.26(47.37,67.05)	63.57(49.80,77.27)	-0.44(-0.94,0.18)	-0.71(-1.97,0.59)	1.69(1.26,2.13)	0.08(-0.09,0.30)
Luxembourg	Both	311.45(278.09,345.27)	287.61(256.14,320.11)	293.05(257.60,327.23)	235.18(200.94,267.39)	-0.77(-1.09,-0.45)	0.46(-0.17,0.86)	-3.56(-4.36,-2.74)	-0.89(-1.02,-0.80)
	Male	708.54(619.25,800.80)	560.07(486.96,635.69)	469.51(406.63,535.12)	359.71(303.13,418.70)	-1.74(-2.13,-1.37)	-1.27(-1.86,-0.67)	-4.42(-5.19,-3.66)	-2.26(-2.42,-2.13)
	Female	94.94(80.34,110.53)	132.34(112.98,153.91)	172.35(144.24,200.27)	143.19(115.55,171.78)	2.56(1.97,3.12)	2.34(1.62,2.92)	-2.72(-3.52,-1.90)	1.36(1.03,1.59)
Madagascar	Both	41.98(31.14,56.19)	37.56(27.23,51.71)	38.08(26.77,52.97)	39.86(27.43,54.64)	-0.78(-1.05,-0.62)	0.10(0.00,0.25)	0.85(0.67,1.05)	-0.14(-0.19,-0.09)
	Male	60.10(41.95,85.00)	55.97(37.45,82.79)	57.62(36.94,86.43)	59.50(38.27,87.60)	-0.49(-0.69,-0.34)	0.32(0.21,0.43)	0.60(0.50,0.72)	-0.02(-0.06,0.03)
	Female	22.83(15.00,33.49)	21.05(13.58,30.77)	22.00(14.18,32.26)	23.92(14.63,36.18)	-0.56(-0.71,-0.39)	0.33(0.25,0.43)	1.46(1.33,1.60)	0.16(0.11,0.21)
Malawi	Both	16.14(11.44,22.04)	18.14(13.16,24.28)	17.78(12.68,24.71)	17.77(12.28,25.23)	0.88(0.80,0.95)	-0.21(-0.31,-0.10)	0.08(-0.15,0.35)	0.33(0.29,0.37)
	Male	29.89(19.87,41.98)	37.00(25.83,51.63)	36.44(24.83,52.68)	36.01(23.45,53.59)	1.63(1.53,1.72)	-0.17(-0.27,-0.07)	-0.10(-0.34,0.19)	0.68(0.64,0.72)
	Female	4.79(3.11,7.08)	5.62(3.70,8.11)	5.96(3.71,9.08)	6.48(3.54,10.38)	1.13(1.01,1.25)	0.48(0.33,0.63)	1.43(1.26,1.62)	1.01(0.97,1.06)
Malaysia	Both	128.68(92.43,177.90)	179.24(138.17,230.46)	154.96(118.99,199.65)	150.27(110.47,197.96)	2.54(2.04,3.11)	-1.52(-1.93,-1.10)	-1.68(-4.78,1.48)	0.28(0.05,0.50)
	Male	211.44(147.15,299.18)	277.19(204.26,367.00)	217.05(155.66,293.58)	216.45(151.49,296.41)	2.05(1.60,2.55)	-2.45(-2.94,-1.90)	-1.44(-5.20,2.40)	-0.14(-0.40,0.15)
	Female	55.42(34.59,87.61)	98.49(66.31,140.55)	96.52(66.38,135.22)	87.85(60.26,124.50)	4.58(4.13,5.04)	-0.33(-0.67,-0.01)	-2.31(-3.90,-0.72)	1.47(1.30,1.63)
Maldives	Both	134.90(87.82,202.79)	123.46(90.19,164.09)	95.81(72.13,123.63)	88.44(63.89,117.16)	-0.56(-0.74,-0.36)	-2.18(-2.27,-2.09)	-1.53(-2.14,-0.91)	-1.48(-1.58,-1.35)
	Male	180.44(113.08,277.21)	168.89(115.65,237.41)	134.34(94.93,181.32)	125.06(82.73,174.38)	-0.34(-0.49,-0.14)	-1.96(-2.14,-1.80)	-1.41(-2.17,-0.62)	-1.28(-1.37,-1.19)
	Female	46.90(25.22,80.26)	55.29(37.00,80.03)	50.58(34.45,70.92)	49.10(32.28,69.90)	0.96(-0.37,2.18)	-0.73(-0.83,-0.62)	-0.67(-1.05,-0.28)	0.03(-0.11,0.17)
Mali	Both	34.38(25.57,45.32)	34.09(25.17,45.16)	40.32(28.53,54.68)	39.73(27.55,55.81)	-0.13(-0.29,-0.02)	1.59(1.36,1.88)	-0.19(-0.28,-0.08)	0.48(0.43,0.52)
	Male	51.49(35.82,71.70)	46.84(31.50,66.90)	56.48(36.32,82.06)	54.94(34.48,82.71)	-0.83(-0.93,-0.74)	1.83(1.42,2.27)	-0.39(-0.57,-0.15)	0.24(0.20,0.27)
	Female	17.29(11.59,24.94)	19.47(13.10,27.95)	22.34(15.06,32.85)	23.41(14.90,34.80)	1.01(0.90,1.11)	1.38(1.27,1.52)	0.82(0.74,0.90)	1.03(1.00,1.06)
Malta	Both	217.84(189.63,247.89)	202.19(176.62,229.37)	181.31(156.15,207.99)	156.92(130.51,184.24)	-0.17(-0.75,0.39)	-0.62(-1.05,-0.17)	-2.36(-3.60,-1.09)	-1.15(-1.32,-1.00)
	Male	457.51(391.72,527.79)	417.33(359.05,478.49)	339.20(285.93,394.98)	267.94(218.72,317.71)	-0.26(-0.88,0.35)	-1.53(-2.16,-0.89)	-3.55(-5.56,-1.44)	-1.66(-1.88,-1.44)
	Female	49.15(39.64,59.74)	58.13(46.73,70.83)	68.00(53.09,83.48)	70.98(54.41,88.90)	1.46(0.24,2.52)	2.10(1.10,3.11)	0.12(-2.57,2.37)	1.05(0.59,1.30)
Marshall Islands	Both	185.92(124.97,279.89)	215.27(146.22,324.35)	239.82(157.09,353.94)	244.31(159.34,359.80)	0.95(0.49,1.33)	0.98(0.90,1.10)	0.34(0.26,0.45)	0.91(0.79,1.02)
	Male	325.46(190.69,545.97)	333.28(198.59,577.78)	355.57(209.73,597.45)	358.25(210.27,590.79)	0.03(-0.39,0.45)	0.57(0.51,0.64)	0.13(0.10,0.19)	0.32(0.23,0.44)
	Female	84.55(55.70,122.09)	107.81(63.08,162.44)	118.38(68.04,183.26)	121.78(67.11,192.04)	1.75(1.67,1.84)	0.81(0.69,0.92)	0.50(0.43,0.59)	1.19(1.17,1.21)
Mauritania	Both	56.81(40.27,75.52)	52.15(38.06,70.38)	61.33(42.70,84.70)	70.30(47.42,101.17)	-0.92(-1.04,-0.81)	1.52(1.39,1.66)	2.47(1.92,3.03)	0.68(0.62,0.73)
	Male	91.50(61.69,129.14)	74.99(49.96,107.12)	85.55(54.74,127.23)	98.57(61.58,151.68)	-1.77(-1.90,-1.67)	1.21(1.05,1.37)	2.55(2.24,2.86)	0.22(0.16,0.27)
	Female	30.05(18.12,44.71)	30.21(20.15,43.88)	35.77(22.60,52.35)	40.74(24.64,62.69)	-0.14(-0.37,0.02)	1.62(1.52,1.72)	2.31(1.89,2.75)	0.99(0.92,1.04)
Mauritius	Both	115.36(102.23,129.64)	116.88(103.28,130.70)	88.47(77.21,100.16)	86.43(75.21,98.18)	0.56(-0.65,1.58)	-2.12(-2.77,-1.47)	-0.84(-2.22,0.63)	-1.31(-1.51,-1.14)
	Male	212.94(183.63,246.43)	208.20(179.39,239.30)	152.52(129.62,177.06)	139.87(118.30,163.44)	0.18(-1.14,1.26)	-2.42(-3.03,-1.80)	-2.28(-4.70,0.26)	-1.75(-1.99,-1.53)
	Female	58.46(48.70,68.95)	59.24(49.17,69.82)	45.98(37.78,54.50)	49.11(40.58,58.80)	0.69(-1.46,2.80)	-2.23(-2.68,-1.49)	1.50(-0.57,3.71)	-0.43(-0.71,-0.11)
Mexico	Both	142.09(134.33,148.83)	115.19(108.07,120.29)	80.95(75.82,84.60)	73.83(65.28,82.05)	-1.43(-1.61,-1.28)	-3.21(-3.55,-2.86)	-1.74(-2.29,-1.30)	-2.09(-2.20,-1.99)
	Male	196.30(185.41,205.45)	165.71(155.62,173.56)	112.82(106.21,118.34)	100.89(85.41,117.58)	-1.13(-1.34,-0.85)	-3.50(-3.92,-3.06)	-2.05(-2.90,-1.39)	-2.14(-2.27,-2.02)
	Female	92.18(85.44,98.90)	70.53(65.07,74.95)	53.99(49.73,57.11)	51.56(44.50,58.50)	-1.81(-2.27,-1.44)	-2.39(-3.05,-1.72)	-1.06(-1.59,-0.51)	-1.86(-1.96,-1.74)
Micronesia (Federated States of)	Both	209.38(147.88,296.97)	224.15(156.91,321.14)	236.45(161.59,338.84)	238.37(161.06,342.70)	0.48(0.44,0.52)	0.41(0.36,0.46)	0.17(0.11,0.23)	0.42(0.40,0.44)
	Male	346.08(222.01,534.66)	367.07(230.86,582.81)	392.67(243.80,626.76)	391.54(242.07,628.54)	0.39(0.35,0.43)	0.57(0.49,0.64)	-0.03(-0.07,0.01)	0.41(0.39,0.42)
	Female	110.18(72.60,157.83)	122.24(79.85,180.35)	137.29(87.10,201.72)	138.54(86.85,204.71)	0.77(0.69,0.87)	1.02(0.97,1.06)	0.19(0.07,0.32)	0.76(0.73,0.78)
Monaco	Both	383.97(281.39,507.96)	597.00(453.96,766.03)	572.87(445.90,722.09)	551.52(417.38,707.25)	3.48(3.18,3.76)	-0.23(-0.30,-0.16)	-0.71(-0.84,-0.58)	1.17(1.13,1.21)
	Male	725.92(520.12,982.69)	905.10(658.73,1197.16)	813.14(604.82,1053.66)	773.05(560.95,1026.74)	1.83(1.55,2.07)	-0.88(-1.06,-0.70)	-0.91(-1.02,-0.78)	0.19(0.16,0.22)
	Female	169.68(105.27,250.19)	371.40(241.22,522.03)	385.85(269.02,528.63)	379.90(253.47,530.57)	6.16(5.55,6.76)	0.60(0.49,0.71)	-0.31(-0.41,-0.22)	2.63(2.58,2.68)
Mongolia	Both	212.96(159.68,280.21)	201.22(140.51,274.50)	184.51(139.52,240.89)	174.17(129.23,231.01)	-0.15(-0.54,0.25)	-1.00(-1.26,-0.70)	-1.17(-1.53,-0.87)	-0.71(-0.81,-0.56)
	Male	410.27(303.49,543.86)	401.22(275.49,551.07)	337.95(253.49,439.69)	326.97(240.69,439.42)	0.07(-0.43,0.56)	-1.80(-2.25,-1.35)	-0.74(-1.02,-0.51)	-0.96(-1.06,-0.85)
	Female	86.45(58.67,123.31)	81.78(53.88,116.59)	82.77(58.58,112.82)	82.21(56.85,113.15)	-0.23(-0.79,0.32)	0.04(-0.25,0.33)	-0.40(-1.05,0.28)	-0.24(-0.34,-0.09)
Montenegro	Both	258.64(201.72,325.41)	300.34(244.50,362.50)	342.58(264.62,430.85)	361.35(267.95,468.65)	1.34(1.22,1.48)	1.50(1.20,1.86)	1.24(-0.49,3.04)	1.17(1.05,1.28)
	Male	499.66(390.50,629.48)	546.32(437.78,670.23)	607.49(462.59,773.17)	646.80(471.61,851.71)	0.74(0.50,0.97)	1.05(0.87,1.27)	1.57(-0.50,3.77)	1.02(0.91,1.15)
	Female	103.25(71.09,145.57)	129.35(101.48,162.00)	157.63(114.02,207.27)	177.50(125.87,237.12)	2.21(1.88,2.57)	2.57(2.12,3.14)	1.78(1.23,2.37)	1.77(1.67,1.86)
Morocco	Both	96.18(67.00,135.71)	91.56(65.40,125.42)	105.50(67.26,152.80)	110.65(73.63,156.97)	-0.62(-0.73,-0.52)	1.17(1.11,1.23)	0.76(0.56,0.98)	0.46(0.42,0.50)
	Male	177.64(121.34,253.14)	173.84(121.50,242.70)	204.88(127.55,303.01)	214.92(138.96,310.63)	-0.35(-0.50,-0.26)	1.42(1.38,1.46)	0.81(0.54,1.08)	0.62(0.59,0.65)
	Female	9.82(6.17,14.74)	11.71(7.93,16.75)	14.34(9.18,21.52)	15.10(9.37,22.51)	1.22(1.18,1.26)	1.89(1.83,1.95)	0.87(0.68,1.08)	1.40(1.38,1.42)
Mozambique	Both	48.77(35.48,65.91)	51.43(37.91,67.98)	63.16(44.99,85.13)	61.44(41.16,87.33)	0.34(0.25,0.43)	2.08(1.86,2.33)	-0.38(-0.50,-0.23)	0.76(0.72,0.80)
	Male	74.04(49.00,105.23)	84.61(58.24,118.36)	103.94(71.37,147.46)	96.86(63.60,141.31)	0.92(0.83,1.01)	2.08(1.96,2.20)	-1.09(-1.24,-0.89)	0.89(0.85,0.93)
	Female	28.32(18.51,41.50)	29.04(19.02,43.42)	38.72(23.71,59.71)	40.62(22.54,65.92)	0.15(0.03,0.28)	2.94(2.69,3.29)	0.85(0.74,0.96)	1.18(1.14,1.22)
Myanmar	Both	157.73(106.66,236.17)	156.27(109.85,221.10)	150.93(107.64,203.70)	154.50(109.33,212.35)	-0.04(-0.08,-0.01)	-0.36(-0.42,-0.31)	0.42(0.32,0.54)	-0.06(-0.07,-0.04)
	Male	261.44(157.30,429.72)	247.47(156.87,391.33)	240.61(152.85,347.80)	246.57(154.19,363.97)	-0.40(-0.43,-0.38)	-0.27(-0.32,-0.22)	0.44(0.36,0.52)	-0.19(-0.20,-0.18)
	Female	79.46(49.32,125.13)	89.36(57.09,136.04)	90.60(58.09,138.07)	95.36(59.16,148.72)	0.92(0.86,0.97)	0.03(-0.07,0.14)	0.90(0.81,0.99)	0.60(0.58,0.61)
Namibia	Both	34.46(24.48,46.76)	42.67(31.70,56.24)	40.58(29.84,54.26)	40.15(28.88,54.85)	1.52(1.44,1.60)	-0.79(-1.01,-0.65)	-0.13(-0.31,0.05)	0.52(0.48,0.56)
	Male	55.30(37.51,79.71)	67.16(47.51,93.34)	62.44(43.63,86.83)	60.87(42.34,85.47)	1.30(1.21,1.38)	-1.15(-1.56,-0.72)	-0.41(-0.66,-0.13)	0.34(0.29,0.37)
	Female	21.36(13.29,32.51)	28.01(18.58,40.52)	28.11(18.16,41.78)	28.66(17.81,42.94)	2.08(1.99,2.16)	-0.23(-0.36,-0.13)	0.33(0.22,0.41)	0.98(0.94,1.01)
Nauru	Both	335.94(185.58,495.76)	302.39(163.84,425.98)	311.13(166.91,426.04)	309.41(170.86,421.23)	-0.82(-0.91,-0.71)	0.16(0.08,0.22)	-0.09(-0.14,-0.04)	-0.27(-0.29,-0.24)
	Male	442.89(205.80,688.60)	459.80(219.98,729.20)	487.08(229.18,723.60)	491.82(238.20,721.36)	0.28(0.20,0.36)	0.45(0.39,0.49)	0.15(0.07,0.24)	0.36(0.34,0.37)
	Female	165.23(89.77,314.60)	151.40(85.71,238.50)	173.18(90.77,281.13)	184.43(94.48,296.14)	-0.71(-0.78,-0.59)	1.00(0.89,1.10)	1.04(0.98,1.09)	0.35(0.33,0.38)
Nepal	Both	37.19(22.49,58.53)	34.33(21.29,53.82)	42.87(28.89,63.39)	45.04(30.39,66.12)	-0.61(-0.70,-0.52)	2.03(1.89,2.21)	0.84(0.81,0.87)	0.63(0.61,0.66)
	Male	57.05(33.59,90.10)	48.67(29.99,75.16)	60.55(39.23,91.54)	63.70(41.34,94.89)	-1.17(-1.25,-1.10)	2.00(1.87,2.15)	0.81(0.72,0.89)	0.38(0.34,0.41)
	Female	17.10(7.32,34.99)	19.83(9.85,39.85)	25.81(14.62,45.80)	28.53(16.41,48.45)	1.04(1.01,1.08)	2.36(2.26,2.49)	1.71(1.59,1.83)	1.67(1.65,1.68)
Netherlands	Both	364.59(328.13,401.44)	344.16(307.66,379.28)	326.71(285.85,362.44)	302.49(256.59,344.53)	-0.49(-0.59,-0.38)	-0.37(-0.53,-0.21)	-1.44(-1.88,-1.00)	-0.61(-0.65,-0.58)
	Male	844.60(750.38,940.23)	647.77(571.96,729.51)	494.80(425.45,565.07)	434.57(364.92,505.88)	-1.92(-2.01,-1.79)	-2.28(-2.46,-2.09)	-2.27(-2.55,-2.01)	-2.15(-2.22,-2.10)
	Female	79.55(67.54,91.44)	155.62(132.94,178.40)	208.33(173.73,239.03)	205.38(164.64,244.94)	5.07(4.89,5.21)	2.94(2.72,3.13)	-0.26(-0.80,0.30)	3.13(3.04,3.19)
New Zealand	Both	279.81(247.29,312.44)	254.81(226.01,282.35)	240.24(208.58,267.17)	218.49(185.30,249.00)	-0.75(-1.09,-0.42)	-0.25(-0.91,0.43)	-1.86(-2.60,-1.10)	-0.74(-0.84,-0.63)
	Male	490.17(427.41,559.43)	373.28(325.72,422.41)	295.34(253.59,338.39)	250.23(208.72,292.24)	-1.85(-2.09,-1.53)	-1.83(-2.71,-0.94)	-2.90(-3.51,-2.12)	-2.20(-2.33,-2.07)
	Female	148.69(125.06,172.84)	171.72(145.90,194.83)	199.29(165.97,228.14)	195.14(158.54,232.10)	1.41(0.76,2.01)	1.54(0.91,2.23)	-0.92(-2.20,0.39)	0.79(0.59,0.94)
Nicaragua	Both	49.76(38.33,63.70)	58.94(47.26,73.82)	49.15(38.89,60.25)	44.76(32.14,59.82)	1.06(0.64,1.45)	-1.36(-2.14,-0.33)	-1.62(-2.98,-0.21)	-0.42(-0.57,-0.29)
	Male	79.17(58.05,106.16)	86.83(65.36,113.38)	66.21(48.67,85.38)	59.95(40.47,83.58)	0.41(-0.11,0.91)	-2.01(-2.53,-1.30)	-1.73(-3.24,-0.14)	-1.01(-1.17,-0.84)
	Female	29.45(20.34,41.50)	37.85(27.46,51.06)	36.12(25.88,48.61)	33.66(22.26,47.65)	1.39(1.04,1.69)	-0.16(-0.67,0.38)	-1.39(-2.50,-0.04)	0.39(0.28,0.48)
Niger	Both	34.54(22.14,54.71)	34.42(22.03,56.46)	40.89(25.32,68.24)	40.56(25.65,69.58)	0.00(-0.17,0.11)	1.45(1.25,1.71)	-0.12(-0.28,0.11)	0.53(0.48,0.58)
	Male	57.40(32.33,97.62)	53.56(30.77,93.50)	65.75(37.53,114.40)	65.87(38.76,115.54)	-0.52(-0.68,-0.40)	1.72(1.50,2.02)	0.03(-0.07,0.13)	0.46(0.40,0.52)
	Female	13.13(7.23,22.19)	13.37(7.28,23.15)	16.07(8.65,29.92)	17.05(9.44,31.58)	0.14(0.02,0.23)	1.61(1.54,1.69)	0.97(0.90,1.03)	0.84(0.81,0.87)
Nigeria	Both	10.27(7.45,13.16)	11.65(8.81,14.93)	13.94(11.21,17.64)	13.43(10.90,16.52)	0.79(0.66,0.90)	1.72(1.62,1.83)	-0.66(-0.72,-0.59)	0.86(0.83,0.89)
	Male	18.10(12.32,24.09)	17.70(12.54,23.36)	19.94(14.53,27.09)	18.98(14.14,25.60)	-0.27(-0.33,-0.18)	1.17(1.06,1.29)	-0.83(-0.86,-0.79)	0.15(0.12,0.18)
	Female	4.55(2.88,6.56)	5.46(3.83,7.52)	7.68(5.83,9.90)	8.21(6.14,10.61)	1.20(1.05,1.32)	3.50(3.14,3.88)	1.01(0.85,1.17)	1.92(1.88,1.95)
Niue	Both	196.30(139.18,266.15)	239.44(165.10,325.01)	260.14(178.32,359.14)	260.33(177.08,360.42)	1.39(1.30,1.48)	0.81(0.57,1.05)	0.04(-0.04,0.13)	0.92(0.90,0.94)
	Male	340.37(225.91,480.43)	386.09(251.20,547.94)	420.04(271.93,602.66)	426.69(279.60,610.97)	0.87(0.81,0.93)	0.79(0.61,0.97)	0.30(0.14,0.42)	0.75(0.72,0.77)
	Female	121.19(80.13,174.88)	139.92(87.50,204.86)	158.79(99.96,238.05)	161.89(99.87,242.26)	0.89(0.81,0.98)	1.26(1.13,1.39)	0.33(0.27,0.41)	0.93(0.89,0.98)
North Macedonia	Both	173.39(139.33,213.23)	238.48(198.35,283.61)	246.07(199.49,296.43)	211.88(164.29,265.04)	2.53(2.28,2.77)	0.45(0.20,0.75)	-2.57(-3.17,-1.88)	0.59(0.44,0.72)
	Male	306.21(241.04,386.16)	438.51(354.12,536.21)	442.73(344.39,552.69)	362.94(269.51,475.37)	3.03(2.68,3.35)	0.16(-0.91,0.97)	-3.45(-4.51,-2.16)	0.47(0.26,0.65)
	Female	56.33(42.12,74.90)	88.98(68.86,109.81)	102.59(77.72,131.59)	97.79(72.13,129.85)	3.43(3.26,3.59)	1.72(1.37,2.11)	-0.78(-0.90,-0.63)	1.81(1.77,1.86)
Northern Mariana Islands	Both	429.62(325.58,564.41)	421.25(328.87,533.87)	368.50(283.79,471.07)	353.35(263.55,459.00)	-0.12(-0.22,-0.03)	-1.43(-1.60,-1.27)	-0.89(-1.65,-0.09)	-0.66(-0.72,-0.61)
	Male	667.57(477.09,912.44)	648.66(479.12,856.43)	577.11(419.38,770.56)	548.48(381.25,752.73)	-0.26(-0.36,-0.16)	-1.23(-1.39,-1.08)	-0.89(-1.23,-0.44)	-0.60(-0.63,-0.56)
	Female	191.04(125.31,278.35)	183.00(127.66,252.31)	174.49(120.12,243.96)	178.27(122.44,247.35)	-0.26(-0.49,-0.07)	-0.87(-1.22,-0.54)	-1.79(-6.34,3.01)	-0.40(-0.69,-0.11)
Norway	Both	179.27(166.09,189.80)	235.69(213.77,250.34)	243.14(215.83,261.04)	246.77(214.39,268.15)	2.15(1.83,2.41)	0.29(0.09,0.49)	-0.09(-1.84,1.50)	1.12(1.03,1.21)
	Male	318.86(295.98,339.18)	363.67(335.08,388.21)	316.69(286.46,341.29)	284.81(252.21,310.08)	1.06(0.80,1.31)	-1.24(-1.47,-1.04)	-2.21(-3.56,-0.98)	-0.41(-0.54,-0.31)
	Female	87.82(77.74,95.70)	150.96(131.60,164.74)	188.89(160.54,207.45)	217.78(183.76,242.67)	4.14(3.83,4.46)	2.40(1.94,2.93)	1.89(0.16,3.72)	3.03(2.89,3.13)
Oman	Both	42.96(27.58,63.09)	47.09(35.08,63.03)	52.38(37.41,70.62)	40.37(27.92,57.74)	0.88(0.82,0.93)	0.74(0.06,1.44)	-4.52(-6.87,-2.14)	-0.13(-0.29,0.06)
	Male	81.40(49.78,122.00)	77.90(55.73,107.64)	88.58(60.92,123.92)	70.50(46.07,103.86)	-0.08(-0.21,0.02)	0.70(0.10,1.33)	-3.99(-6.57,-1.37)	-0.45(-0.80,-0.24)
	Female	12.93(6.68,22.22)	16.38(11.37,22.70)	20.33(12.81,29.74)	16.96(9.72,27.12)	2.00(1.83,2.15)	2.44(1.55,3.61)	-3.19(-6.00,-0.21)	0.93(0.79,1.07)
Pakistan	Both	90.29(67.23,116.97)	111.88(86.39,140.48)	104.09(76.95,136.18)	101.09(73.33,136.27)	1.74(1.66,1.83)	-0.69(-0.75,-0.61)	-0.48(-0.50,-0.46)	0.37(0.35,0.39)
	Male	138.70(99.94,183.71)	174.67(130.82,225.27)	163.02(116.20,219.89)	157.88(108.59,217.82)	1.86(1.78,1.96)	-0.64(-0.68,-0.60)	-0.56(-0.61,-0.52)	0.40(0.39,0.42)
	Female	22.78(16.56,30.44)	33.97(24.80,45.44)	36.46(24.97,51.20)	38.58(24.88,56.96)	3.08(2.94,3.22)	0.61(0.58,0.65)	0.94(0.84,1.03)	1.72(1.70,1.74)
Palau	Both	441.83(327.35,588.36)	441.15(332.64,575.20)	476.14(360.78,624.07)	456.04(334.46,600.72)	-0.13(-0.29,0.07)	0.70(0.54,0.88)	-0.90(-1.42,-0.38)	0.05(-0.01,0.10)
	Male	462.69(317.89,641.31)	401.85(278.27,555.08)	362.01(253.69,508.01)	346.23(236.91,485.34)	-1.04(-1.35,-0.77)	-1.14(-1.33,-0.93)	-0.97(-1.59,-0.33)	-0.98(-1.08,-0.90)
	Female	425.45(275.71,639.31)	483.12(330.43,680.79)	593.87(410.06,826.12)	572.12(383.25,812.83)	0.80(0.73,0.87)	1.87(1.70,2.04)	-0.78(-1.20,-0.34)	0.96(0.91,1.00)
Palestine	Both	182.60(123.42,258.97)	200.51(148.93,263.35)	171.08(133.18,218.70)	162.03(120.01,215.11)	0.62(0.57,0.66)	-2.02(-2.29,-1.76)	-1.03(-1.42,-0.62)	-0.38(-0.51,-0.30)
	Male	350.03(228.04,508.64)	411.05(297.00,554.57)	339.40(256.48,440.79)	299.00(211.12,408.12)	1.03(1.00,1.08)	-2.42(-2.64,-2.20)	-2.23(-2.80,-1.63)	-0.52(-0.61,-0.44)
	Female	51.30(29.81,84.57)	62.53(42.67,87.92)	69.83(49.74,95.38)	68.49(45.78,97.01)	1.44(1.38,1.49)	1.03(0.40,1.69)	-0.54(-1.11,0.05)	0.88(0.81,0.94)
Panama	Both	111.30(95.26,127.89)	115.58(99.31,132.41)	95.57(82.56,108.68)	80.42(60.89,99.68)	0.07(-1.08,1.14)	-2.05(-2.50,-1.59)	-2.74(-3.24,-2.02)	-0.97(-1.12,-0.78)
	Male	164.99(140.04,192.01)	166.83(142.66,192.55)	136.74(116.98,158.02)	112.58(84.63,140.84)	0.13(-1.78,1.80)	-2.08(-2.76,-1.55)	-2.95(-3.59,-2.06)	-1.16(-1.45,-0.81)
	Female	60.32(49.17,71.87)	70.27(58.12,82.41)	59.09(48.35,69.12)	52.47(38.70,65.67)	0.24(-0.29,0.76)	-1.19(-1.98,-0.48)	-2.06(-2.36,-1.76)	-0.43(-0.66,-0.19)
Papua New Guinea	Both	134.74(78.00,233.21)	142.16(83.89,242.93)	156.81(93.40,268.02)	162.25(96.01,271.78)	0.40(0.32,0.47)	0.85(0.64,1.06)	0.59(0.30,0.89)	0.63(0.58,0.67)
	Male	205.06(113.59,360.96)	209.19(119.41,365.28)	224.87(128.58,393.84)	230.29(130.94,394.93)	0.15(0.08,0.21)	0.65(0.47,0.84)	0.39(0.26,0.55)	0.40(0.36,0.44)
	Female	61.16(28.10,120.06)	71.50(35.73,130.56)	79.07(38.92,151.49)	84.25(42.35,150.97)	1.19(1.10,1.29)	0.78(0.63,0.91)	1.01(0.65,1.38)	1.06(1.03,1.09)
Paraguay	Both	77.68(60.09,98.99)	121.71(95.37,152.35)	142.66(108.99,182.77)	138.50(95.65,192.60)	3.67(3.29,4.20)	1.65(1.29,2.01)	-0.76(-1.53,0.12)	2.07(1.90,2.22)
	Male	131.65(97.17,173.09)	208.52(155.54,271.44)	242.14(175.52,322.33)	236.12(155.64,340.68)	3.57(3.11,4.07)	1.52(1.07,1.98)	-0.60(-1.32,0.26)	2.10(1.95,2.29)
	Female	34.16(24.16,47.02)	51.35(37.00,69.82)	63.51(45.38,86.83)	61.72(39.53,90.96)	3.07(2.80,3.36)	2.05(1.69,2.44)	-0.89(-2.59,0.93)	1.99(1.81,2.16)
Peru	Both	128.71(100.49,162.91)	104.03(82.91,130.31)	91.08(70.78,114.53)	105.39(73.21,142.09)	-1.45(-2.32,-0.56)	-0.43(-1.95,1.13)	2.47(2.01,2.92)	-0.55(-0.76,-0.36)
	Male	177.53(130.49,238.16)	127.04(92.95,169.19)	105.34(75.31,141.40)	122.76(81.45,175.79)	-2.29(-3.10,-1.52)	-1.16(-2.39,0.10)	2.56(2.10,3.02)	-0.94(-1.36,-0.61)
	Female	84.78(60.18,113.58)	83.97(61.49,112.75)	78.35(56.79,103.87)	90.20(56.66,132.30)	0.46(-0.09,0.96)	0.43(-0.94,1.85)	2.42(1.62,3.28)	0.27(0.04,0.48)
Philippines	Both	146.29(129.23,168.66)	134.59(122.27,146.56)	128.05(116.88,138.59)	128.29(107.56,151.09)	-0.08(-0.35,0.26)	-0.64(-0.77,-0.44)	0.07(-0.21,0.35)	-0.40(-0.45,-0.34)
	Male	205.58(179.82,237.32)	204.93(183.26,226.12)	204.05(183.17,223.86)	199.88(159.80,247.57)	0.46(0.05,0.94)	-0.12(-0.27,0.09)	-0.10(-1.35,1.19)	0.04(-0.03,0.12)
	Female	93.10(77.32,115.92)	81.41(72.09,90.46)	77.15(68.53,86.06)	81.18(65.76,99.06)	-0.67(-1.10,-0.20)	-0.75(-0.89,-0.59)	0.54(-0.12,1.20)	-0.48(-0.55,-0.38)
Poland	Both	238.94(227.79,248.21)	311.69(294.58,324.56)	324.36(302.83,339.15)	331.97(296.69,362.25)	2.15(1.91,2.40)	0.12(-0.11,0.34)	0.50(0.12,0.90)	1.09(1.02,1.15)
	Male	511.75(486.77,533.73)	653.32(618.67,680.98)	609.49(573.92,637.12)	565.30(501.37,625.71)	2.00(1.76,2.24)	-0.79(-1.10,-0.49)	-1.13(-1.73,-0.53)	0.30(0.23,0.37)
	Female	90.45(83.89,96.06)	124.64(113.58,132.42)	161.32(145.06,172.01)	194.86(168.75,217.25)	2.59(2.32,2.84)	2.32(1.80,2.62)	3.22(3.05,3.40)	2.57(2.48,2.66)
Portugal	Both	147.57(129.09,167.75)	151.40(133.84,169.73)	152.07(131.12,172.21)	147.32(122.79,172.13)	0.20(-0.11,0.50)	0.23(0.07,0.43)	-0.71(-1.07,-0.35)	0.00(-0.08,0.07)
	Male	285.90(245.88,331.57)	288.34(251.34,329.61)	275.35(233.95,317.03)	261.04(218.40,310.66)	0.04(-0.23,0.31)	-0.22(-0.42,0.02)	-1.17(-1.77,-0.56)	-0.32(-0.41,-0.24)
	Female	62.13(51.63,73.33)	58.76(48.88,68.47)	65.90(52.88,77.58)	65.69(51.36,80.71)	-0.42(-0.62,-0.13)	1.23(0.81,1.65)	0.05(-0.62,0.76)	0.23(0.12,0.35)
Puerto Rico	Both	150.21(132.14,168.96)	123.94(108.95,139.49)	100.06(86.71,113.72)	85.59(68.55,104.43)	-1.57(-2.05,-1.10)	-0.51(-1.22,0.19)	-2.98(-5.03,-0.83)	-2.00(-2.21,-1.83)
	Male	221.61(188.02,257.72)	179.06(152.04,208.78)	141.14(118.08,165.73)	117.44(90.95,147.16)	-1.84(-2.41,-1.07)	-0.75(-1.88,0.57)	-3.28(-6.11,-0.31)	-2.35(-2.66,-2.06)
	Female	91.71(76.68,107.56)	83.06(69.47,97.26)	69.65(57.08,82.40)	61.49(46.65,78.01)	-1.14(-1.94,-0.36)	-0.55(-1.48,0.39)	-2.46(-3.97,-1.19)	-1.24(-1.53,-1.01)
Qatar	Both	251.58(180.17,342.84)	247.33(181.09,328.36)	133.38(98.02,180.97)	137.14(94.47,202.97)	-0.79(-2.20,0.36)	-4.47(-4.70,-4.23)	1.15(-0.64,2.66)	-1.90(-2.22,-1.60)
	Male	383.89(262.83,537.78)	357.01(249.09,489.36)	177.79(122.05,254.01)	193.98(122.93,300.63)	-1.27(-2.88,0.06)	-4.81(-5.34,-4.29)	2.55(0.40,4.44)	-2.22(-2.59,-1.86)
	Female	85.31(53.92,126.69)	102.99(71.20,145.99)	73.72(48.28,107.03)	74.04(46.38,112.26)	1.54(0.62,2.47)	-3.20(-4.05,-2.30)	-0.14(-1.18,0.67)	-0.51(-0.81,-0.17)
Republic of Korea	Both	199.82(164.48,239.42)	335.54(279.01,392.83)	294.76(237.53,355.14)	281.74(217.49,350.78)	4.23(4.02,4.42)	-1.22(-1.40,-1.05)	-1.04(-1.51,-0.56)	1.10(1.04,1.16)
	Male	392.92(305.05,497.98)	649.71(524.07,789.76)	556.56(436.68,687.96)	506.88(374.05,663.95)	4.08(3.81,4.36)	-1.41(-1.60,-1.22)	-1.69(-2.33,-1.11)	0.83(0.77,0.91)
	Female	106.90(78.73,145.25)	178.09(134.59,227.04)	142.96(101.36,188.36)	138.93(93.04,191.05)	4.37(4.07,4.66)	-2.16(-2.39,-1.96)	-0.97(-1.76,-0.14)	0.81(0.74,0.90)
Republic of Moldova	Both	149.95(133.98,166.09)	82.83(73.16,93.20)	96.38(85.47,107.55)	95.97(83.15,111.11)	-4.57(-5.64,-3.42)	1.04(0.29,1.81)	-0.21(-0.92,0.79)	-1.44(-1.64,-1.21)
	Male	296.26(257.56,336.45)	168.01(144.92,192.27)	186.81(160.97,213.41)	181.86(153.69,213.77)	-4.41(-5.72,-3.14)	0.53(-0.38,1.47)	-0.73(-1.48,0.22)	-1.40(-1.70,-1.08)
	Female	69.43(59.34,79.49)	35.25(29.90,40.96)	42.95(36.60,49.74)	45.17(37.13,54.19)	-5.05(-5.63,-4.38)	1.82(1.06,2.59)	0.88(0.29,1.62)	-1.46(-1.66,-1.21)
Romania	Both	90.57(79.89,101.66)	137.86(123.05,153.85)	174.20(155.73,194.20)	175.12(149.77,204.30)	3.37(3.04,3.69)	2.43(1.80,3.05)	-0.23(-0.94,0.53)	2.17(2.01,2.32)
	Male	161.91(140.57,185.02)	250.47(219.38,286.60)	319.11(278.60,361.22)	313.72(265.12,370.08)	3.43(2.94,3.88)	2.61(1.81,3.41)	-0.58(-1.19,0.06)	2.17(2.03,2.32)
	Female	42.68(36.31,49.18)	62.52(53.82,71.92)	80.54(68.36,92.85)	86.45(69.78,104.68)	2.85(2.58,3.26)	2.41(2.09,2.74)	0.74(-0.29,1.82)	2.30(2.12,2.46)
Russian Federation	Both	158.27(151.94,163.34)	150.99(145.24,155.52)	161.74(154.10,166.67)	145.90(131.78,158.58)	0.07(-0.21,0.47)	0.39(-0.17,0.92)	-1.83(-2.34,-1.16)	-0.31(-0.50,-0.12)
	Male	447.33(430.28,462.20)	391.77(376.96,403.90)	399.90(382.48,412.42)	328.73(291.49,363.00)	-0.48(-0.78,-0.08)	0.07(-0.43,0.58)	-3.34(-4.00,-2.54)	-0.90(-1.12,-0.67)
	Female	63.25(59.49,66.18)	52.94(49.72,55.54)	58.96(54.63,61.77)	61.58(54.49,67.64)	-1.02(-1.22,-0.75)	0.52(-0.06,1.09)	0.57(0.23,0.98)	-0.16(-0.29,-0.01)
Rwanda	Both	57.37(40.27,77.41)	52.65(36.50,73.20)	54.01(36.41,79.64)	59.82(38.66,87.70)	-0.56(-0.67,-0.46)	0.14(0.06,0.22)	1.85(1.66,2.03)	0.14(0.11,0.17)
	Male	92.37(58.03,134.55)	90.01(55.77,132.49)	95.71(49.22,150.00)	106.15(51.49,170.72)	-0.15(-0.25,-0.06)	0.50(0.47,0.54)	1.89(1.64,2.13)	0.46(0.43,0.49)
	Female	31.01(19.27,46.92)	27.98(15.16,44.34)	30.30(14.97,50.50)	34.32(17.12,56.25)	-0.71(-0.81,-0.62)	0.67(0.49,0.85)	2.18(2.04,2.35)	0.34(0.31,0.38)
Saint Kitts and Nevis	Both	93.44(81.80,106.08)	87.33(76.76,98.92)	87.64(76.07,99.91)	88.07(73.12,104.09)	-1.05(-1.38,-0.70)	0.24(-0.15,0.64)	0.27(-0.26,0.94)	-0.14(-0.23,-0.04)
	Male	158.68(134.71,185.71)	136.01(115.45,158.42)	124.31(104.53,146.08)	129.19(103.63,158.21)	-1.75(-2.18,-1.11)	-0.45(-1.18,0.25)	0.78(0.17,1.41)	-0.80(-0.97,-0.51)
	Female	56.74(46.92,67.31)	53.91(45.06,63.64)	64.15(52.68,76.20)	60.47(48.66,73.38)	-0.17(-1.10,0.99)	1.65(1.24,2.06)	-0.74(-1.20,-0.10)	0.28(0.06,0.51)
Saint Lucia	Both	122.06(106.54,138.33)	106.06(91.65,121.10)	80.82(68.89,93.13)	93.47(75.00,113.55)	-1.31(-1.68,-0.95)	-2.63(-3.19,-2.19)	2.07(1.16,3.05)	-0.98(-1.10,-0.86)
	Male	219.09(188.37,252.29)	180.28(153.78,208.58)	127.57(108.26,148.85)	141.15(110.54,174.65)	-1.49(-1.84,-1.20)	-3.54(-5.12,-1.88)	1.61(0.73,2.37)	-1.43(-1.66,-1.20)
	Female	64.11(53.53,75.46)	56.91(47.48,67.29)	46.89(38.07,56.29)	57.91(44.64,72.43)	-1.14(-1.87,-0.58)	-2.50(-3.44,-1.66)	3.46(2.96,3.89)	-0.51(-0.74,-0.36)
Saint Vincent and the Grenadines	Both	84.60(74.27,95.90)	73.44(65.13,82.64)	78.80(69.22,88.81)	76.21(64.68,89.24)	-0.99(-1.47,-0.39)	1.61(0.54,2.69)	-0.34(-0.76,0.23)	-0.37(-0.48,-0.26)
	Male	134.22(113.81,156.63)	109.65(93.38,127.64)	109.74(93.62,128.01)	103.01(86.74,122.47)	-1.31(-1.76,-0.68)	0.16(-0.17,0.72)	-1.07(-1.22,-0.96)	-0.94(-1.04,-0.84)
	Female	53.75(44.68,63.82)	47.96(39.95,56.96)	54.13(44.81,64.54)	52.69(41.06,65.75)	-1.08(-1.82,-0.30)	2.34(0.30,5.03)	0.28(-1.45,2.60)	-0.09(-0.28,0.09)
Samoa	Both	67.19(49.45,89.91)	66.36(48.26,91.54)	66.44(46.26,92.33)	65.79(45.18,90.66)	-0.10(-0.14,-0.04)	-0.09(-0.15,-0.03)	-0.20(-0.29,-0.11)	-0.08(-0.10,-0.06)
	Male	129.91(90.49,181.81)	122.06(83.26,175.38)	119.13(79.45,169.65)	115.19(75.50,165.86)	-0.49(-0.57,-0.42)	-0.29(-0.38,-0.20)	-0.57(-0.64,-0.51)	-0.39(-0.42,-0.36)
	Female	18.87(12.61,27.70)	21.13(13.34,31.61)	24.61(14.67,38.10)	24.81(14.44,38.91)	0.83(0.76,0.90)	1.39(1.26,1.52)	0.07(-0.20,0.31)	0.90(0.87,0.92)
San Marino	Both	311.93(236.31,403.36)	277.12(212.67,350.61)	261.48(198.63,334.31)	154.85(98.59,225.60)	-0.72(-0.79,-0.63)	-0.38(-0.45,-0.30)	-9.70(-12.70,-6.25)	-2.51(-2.98,-2.26)
	Male	596.58(431.46,800.65)	508.24(378.02,667.88)	440.78(321.78,584.66)	242.97(152.82,372.97)	-1.10(-1.16,-1.05)	-1.16(-1.23,-1.09)	-10.87(-14.14,-7.09)	-3.22(-3.73,-2.95)
	Female	107.80(71.12,155.53)	100.01(66.34,141.24)	112.72(75.25,158.98)	75.65(43.37,119.87)	-0.20(-0.26,-0.13)	1.43(1.28,1.59)	-7.57(-9.74,-5.11)	-1.24(-1.49,-1.03)
Sao Tome and Principe	Both	115.27(84.67,152.37)	140.77(104.12,192.62)	170.42(117.24,239.16)	168.23(116.06,241.24)	1.33(1.22,1.43)	1.80(1.68,1.90)	-0.22(-0.49,0.08)	1.25(1.21,1.30)
	Male	256.94(176.13,360.83)	245.28(169.10,352.30)	304.56(198.26,451.40)	303.86(196.31,460.50)	-0.76(-1.15,-0.34)	1.99(1.88,2.10)	-0.07(-0.45,0.39)	0.47(0.32,0.61)
	Female	46.28(31.65,66.64)	55.41(34.76,84.42)	68.76(38.35,114.68)	68.73(36.48,118.20)	1.25(1.20,1.29)	2.12(1.99,2.30)	0.01(-0.23,0.30)	1.31(1.28,1.34)
Saudi Arabia	Both	50.58(35.77,70.37)	61.98(48.11,79.04)	60.17(45.50,79.14)	55.97(39.79,76.92)	1.56(1.49,1.62)	-0.17(-0.26,-0.07)	-1.27(-1.40,-1.12)	0.32(0.29,0.34)
	Male	79.12(52.35,115.06)	92.92(69.18,122.95)	83.37(58.59,115.23)	74.62(49.89,108.47)	1.20(1.14,1.26)	-0.80(-0.97,-0.61)	-1.90(-2.00,-1.80)	-0.21(-0.24,-0.19)
	Female	19.00(12.06,28.41)	27.97(19.16,39.07)	29.61(20.29,41.54)	27.67(17.39,41.41)	3.01(2.93,3.08)	0.65(0.49,0.87)	-1.25(-1.61,-0.92)	1.21(1.18,1.24)
Senegal	Both	57.87(39.96,81.31)	57.21(39.53,79.05)	67.69(46.74,96.21)	73.67(49.51,104.16)	-0.22(-0.38,-0.05)	1.69(1.50,1.88)	1.54(1.17,1.98)	0.83(0.77,0.90)
	Male	94.32(60.83,137.89)	92.28(60.24,134.86)	109.67(70.89,163.72)	118.97(75.38,175.51)	-0.33(-0.47,-0.16)	1.71(1.57,1.85)	1.50(1.18,1.83)	0.76(0.72,0.81)
	Female	21.36(13.03,33.00)	23.90(15.02,35.91)	30.47(19.88,45.42)	34.88(22.50,51.65)	0.61(0.32,0.86)	2.43(2.13,2.74)	2.33(2.22,2.46)	1.61(1.55,1.67)
Serbia	Both	249.40(189.42,326.04)	245.56(204.66,291.50)	243.41(202.07,291.64)	250.91(189.72,319.33)	-0.33(-0.72,0.00)	0.03(-0.25,0.34)	0.84(0.11,1.60)	0.07(-0.06,0.18)
	Male	462.90(334.33,626.84)	442.16(354.36,544.12)	418.24(330.74,518.07)	413.27(292.76,551.82)	-0.78(-1.19,-0.37)	-0.31(-0.73,0.14)	0.22(-0.90,1.39)	-0.36(-0.49,-0.24)
	Female	110.14(71.79,162.13)	109.46(83.45,139.04)	121.51(91.65,154.13)	133.13(92.06,182.66)	-0.10(-0.39,0.27)	0.84(0.61,1.09)	1.70(1.13,2.14)	0.64(0.53,0.74)
Seychelles	Both	150.72(115.41,193.38)	149.26(118.32,187.88)	128.52(99.74,162.75)	131.65(100.68,171.58)	-0.05(-0.28,0.16)	-1.95(-2.53,-1.34)	-1.17(-5.47,3.49)	-0.69(-0.93,-0.46)
	Male	314.80(224.16,422.89)	289.24(214.53,384.76)	225.49(162.68,303.65)	225.54(160.52,311.39)	-0.64(-1.10,-0.27)	-2.84(-3.64,-2.02)	-1.72(-6.28,3.21)	-1.34(-1.61,-1.07)
	Female	52.30(36.30,73.85)	66.39(46.88,91.89)	68.76(47.98,95.01)	65.74(44.26,92.80)	2.03(1.93,2.11)	0.07(-0.34,0.49)	-2.02(-5.20,1.26)	0.83(0.50,1.25)
Sierra Leone	Both	51.82(36.49,73.20)	46.86(32.39,68.53)	53.09(35.84,77.61)	53.59(35.17,77.88)	-0.93(-1.09,-0.81)	1.10(0.87,1.35)	0.24(0.11,0.36)	0.13(0.09,0.16)
	Male	83.99(55.98,124.22)	75.75(48.45,116.79)	84.36(52.77,131.69)	83.72(51.39,129.38)	-1.02(-1.17,-0.91)	0.95(0.80,1.10)	-0.03(-0.26,0.20)	0.01(-0.03,0.04)
	Female	18.01(11.36,28.06)	19.26(12.74,28.20)	24.90(16.01,36.98)	26.09(15.79,39.60)	0.47(0.23,0.64)	2.49(2.33,2.66)	0.85(0.69,1.03)	1.26(1.22,1.30)
Singapore	Both	310.38(277.01,344.49)	253.79(224.92,281.18)	188.76(163.84,213.08)	182.20(153.06,210.25)	-1.63(-1.86,-1.37)	-2.68(-3.65,-1.69)	-0.82(-1.82,0.24)	-1.67(-1.86,-1.53)
	Male	510.36(443.88,580.24)	409.99(356.96,465.31)	301.74(259.66,348.09)	263.46(218.86,313.76)	-1.83(-2.21,-1.48)	-2.83(-3.51,-2.17)	-2.50(-4.15,-0.99)	-2.07(-2.35,-1.89)
	Female	174.37(148.61,200.95)	144.97(121.48,167.97)	106.59(86.22,124.80)	121.25(95.07,148.28)	-1.36(-1.81,-0.72)	-2.36(-2.75,-1.97)	2.01(1.01,3.01)	-1.08(-1.33,-0.86)
Slovakia	Both	227.44(179.11,282.72)	206.61(172.94,244.21)	190.21(147.53,239.73)	180.99(133.67,237.32)	-0.67(-0.89,-0.48)	-0.65(-0.79,-0.49)	-0.63(-1.94,0.76)	-0.70(-0.82,-0.62)
	Male	481.58(371.93,606.81)	440.80(361.82,533.90)	391.04(292.09,504.14)	353.40(248.65,476.10)	-0.57(-0.87,-0.33)	-0.97(-1.21,-0.69)	-1.40(-2.80,0.07)	-0.97(-1.05,-0.88)
	Female	67.96(48.65,90.47)	75.18(58.11,95.23)	78.99(56.33,105.27)	79.06(54.65,110.94)	0.70(0.49,0.97)	0.82(0.52,1.13)	0.07(-0.40,0.44)	0.50(0.37,0.60)
Slovenia	Both	196.32(174.30,218.20)	259.85(230.11,289.61)	234.22(204.89,262.96)	233.71(193.72,274.67)	1.69(1.44,1.94)	-1.36(-1.76,-0.97)	0.11(-0.88,1.15)	0.59(0.49,0.69)
	Male	415.97(363.86,470.00)	539.09(471.43,607.06)	415.85(356.86,478.32)	374.53(309.69,445.35)	1.90(1.56,2.27)	-2.94(-3.36,-2.52)	-1.62(-2.40,-0.83)	-0.30(-0.46,-0.13)
	Female	79.17(66.94,91.40)	116.23(98.76,133.99)	122.30(101.75,142.56)	137.09(107.28,168.95)	2.38(1.85,2.91)	0.43(-0.09,0.97)	2.14(1.28,3.03)	1.76(1.54,1.94)
Solomon Islands	Both	140.91(95.50,199.33)	132.42(92.95,183.19)	138.58(101.66,183.69)	137.13(101.10,184.55)	-0.33(-0.44,-0.22)	0.35(0.14,0.61)	-0.08(-0.30,0.15)	-0.07(-0.11,-0.03)
	Male	196.22(126.71,285.69)	185.22(122.02,269.38)	197.12(138.00,276.34)	195.00(135.73,276.70)	-0.27(-0.37,-0.18)	0.50(0.31,0.74)	-0.05(-0.43,0.35)	0.01(-0.03,0.05)
	Female	62.80(36.32,100.58)	68.58(43.72,102.75)	78.24(51.80,112.48)	80.78(53.80,118.09)	0.76(0.66,0.87)	1.12(0.91,1.37)	0.65(0.37,0.94)	0.83(0.79,0.87)
Somalia	Both	36.13(21.77,63.58)	33.22(20.09,62.18)	33.69(20.09,61.89)	32.45(19.27,61.38)	-0.71(-0.75,-0.68)	0.08(-0.08,0.21)	-0.53(-0.72,-0.32)	-0.33(-0.35,-0.31)
	Male	61.43(34.22,117.70)	61.97(33.11,127.77)	67.32(35.77,137.17)	64.51(34.29,135.49)	-0.07(-0.13,-0.04)	0.77(0.68,0.85)	-0.64(-0.76,-0.50)	0.16(0.14,0.19)
	Female	14.89(8.23,25.18)	14.82(8.58,24.82)	14.73(8.08,25.32)	14.60(8.27,25.60)	-0.03(-0.06,0.01)	-0.04(-0.18,0.12)	-0.09(-0.24,0.08)	-0.06(-0.07,-0.04)
South Africa	Both	117.46(97.08,144.59)	152.00(137.78,165.85)	155.14(139.02,171.06)	142.84(124.66,161.65)	2.00(1.49,2.52)	0.13(0.03,0.24)	-1.50(-1.85,-1.23)	0.58(0.46,0.68)
	Male	202.15(163.75,255.89)	274.64(246.11,304.87)	258.44(228.15,291.20)	228.51(194.38,265.70)	2.46(2.19,2.73)	-0.52(-0.63,-0.40)	-2.33(-2.76,-1.97)	0.33(0.21,0.44)
	Female	65.89(46.09,93.78)	87.16(75.02,98.99)	99.33(84.64,113.26)	95.78(77.98,115.26)	2.38(1.86,2.91)	1.09(0.97,1.18)	-0.59(-1.36,0.02)	1.18(1.02,1.32)
South Sudan	Both	53.07(32.63,81.61)	57.75(36.58,89.96)	60.22(38.51,89.42)	57.81(38.85,82.59)	0.54(0.47,0.59)	0.45(0.38,0.52)	-0.67(-0.75,-0.58)	0.27(0.25,0.29)
	Male	79.13(44.07,128.55)	82.49(48.91,132.58)	89.00(52.77,138.78)	88.49(55.76,131.48)	0.20(0.16,0.24)	0.75(0.69,0.80)	-0.06(-0.16,0.03)	0.36(0.35,0.38)
	Female	21.10(9.20,40.83)	21.72(10.26,42.00)	23.31(12.15,41.46)	23.77(14.29,37.56)	0.17(0.13,0.21)	0.79(0.70,0.93)	0.38(0.20,0.55)	0.39(0.37,0.41)
Spain	Both	212.43(188.82,235.94)	220.21(193.59,246.28)	208.42(178.88,237.45)	188.71(157.10,220.83)	0.29(0.17,0.46)	-0.48(-0.66,-0.29)	-1.59(-1.91,-1.27)	-0.37(-0.42,-0.31)
	Male	472.83(415.20,533.66)	472.27(410.33,534.33)	413.06(353.29,476.84)	362.90(302.32,428.32)	0.07(-0.08,0.25)	-1.23(-1.44,-1.01)	-2.10(-2.49,-1.73)	-0.84(-0.90,-0.78)
	Female	50.49(41.83,58.96)	51.43(41.62,59.80)	63.08(49.41,75.35)	61.72(46.34,76.41)	0.00(-0.14,0.14)	2.00(1.83,2.27)	-0.18(-0.65,0.32)	0.69(0.59,0.77)
Sri Lanka	Both	72.70(54.76,96.51)	68.37(56.58,81.96)	65.62(50.86,82.84)	57.00(37.49,82.12)	-0.43(-0.89,-0.02)	-0.45(-0.82,-0.12)	-2.92(-4.48,-1.29)	-0.90(-1.11,-0.71)
	Male	111.49(77.91,157.12)	109.02(85.47,136.90)	110.90(80.24,147.21)	90.70(53.93,139.16)	-0.14(-0.63,0.31)	0.10(-0.37,0.51)	-3.97(-5.64,-2.24)	-0.75(-0.97,-0.53)
	Female	33.56(22.75,47.19)	36.42(26.87,47.45)	34.65(24.93,47.12)	34.20(21.54,50.51)	0.50(0.14,0.84)	-0.61(-1.03,-0.25)	-0.75(-2.14,0.69)	0.17(0.01,0.34)
Sudan	Both	57.94(36.29,98.95)	63.13(39.20,105.60)	71.92(47.42,109.69)	75.65(47.98,115.28)	0.58(0.51,0.61)	1.25(1.21,1.27)	0.88(0.79,0.97)	0.87(0.86,0.88)
	Male	91.78(54.53,164.65)	92.74(54.39,163.77)	101.94(63.01,162.11)	106.33(62.95,168.71)	0.02(-0.05,0.06)	0.89(0.85,0.93)	0.70(0.65,0.73)	0.47(0.46,0.48)
	Female	23.18(13.50,39.33)	27.07(16.04,45.34)	33.90(21.35,53.47)	36.80(21.21,58.85)	1.05(1.01,1.07)	2.16(2.12,2.21)	1.38(1.27,1.50)	1.51(1.49,1.52)
Suriname	Both	106.72(83.40,134.53)	123.18(98.43,152.70)	120.32(94.72,150.69)	98.04(68.77,135.97)	1.36(1.00,1.87)	0.18(-0.13,0.48)	-2.86(-4.04,-1.43)	-0.16(-0.32,0.00)
	Male	156.40(114.46,211.33)	186.35(139.90,244.36)	179.74(130.29,238.72)	144.82(91.80,215.94)	1.81(1.43,2.35)	0.33(-0.15,0.77)	-2.93(-4.54,-0.93)	0.00(-0.18,0.18)
	Female	62.36(44.58,85.81)	70.27(50.28,95.34)	76.00(53.06,103.99)	64.58(41.39,96.10)	0.60(0.29,0.91)	0.43(0.04,0.82)	-2.36(-3.91,-0.51)	0.21(0.07,0.32)
Sweden	Both	153.77(135.90,170.71)	187.64(168.67,206.19)	194.63(169.22,215.11)	188.86(156.57,221.68)	1.22(1.10,1.32)	0.48(0.28,0.69)	-0.34(-1.09,0.42)	0.69(0.59,0.79)
	Male	259.30(227.65,292.82)	262.23(233.51,292.22)	225.88(197.74,254.17)	197.19(159.25,238.99)	-0.21(-0.39,-0.07)	-1.10(-1.57,-0.63)	-1.97(-2.74,-1.17)	-0.84(-0.97,-0.72)
	Female	83.74(71.24,95.89)	134.93(117.80,152.15)	171.31(144.46,193.00)	183.59(144.02,223.32)	3.35(3.05,3.66)	2.38(2.05,2.65)	1.19(0.41,1.98)	2.56(2.42,2.69)
Switzerland	Both	196.83(172.33,221.61)	187.34(165.93,208.43)	199.81(172.57,224.87)	180.02(150.11,207.77)	-0.31(-0.48,-0.11)	0.60(0.15,0.90)	-1.83(-2.24,-1.46)	-0.31(-0.41,-0.20)
	Male	377.35(322.74,435.89)	330.49(287.57,376.55)	301.64(255.92,348.96)	251.61(205.22,299.86)	-0.77(-1.04,-0.50)	-0.90(-1.43,-0.54)	-3.18(-3.86,-2.49)	-1.32(-1.45,-1.19)
	Female	85.49(71.22,103.00)	93.88(77.85,108.81)	126.91(102.06,149.74)	125.23(95.11,153.86)	0.55(0.24,0.93)	2.88(2.56,3.22)	-0.26(-1.44,0.84)	1.24(1.09,1.39)
Syrian Arab Republic	Both	96.66(68.93,128.73)	105.67(83.21,131.34)	109.68(79.29,144.66)	103.81(71.70,143.66)	1.03(0.68,1.36)	0.80(0.40,1.19)	-0.88(-0.95,-0.79)	0.21(0.11,0.33)
	Male	140.18(96.56,192.67)	136.83(102.99,175.14)	144.98(100.80,197.76)	139.32(92.28,199.58)	0.05(-0.35,0.43)	0.97(0.56,1.37)	-0.64(-0.67,-0.61)	-0.13(-0.23,-0.04)
	Female	47.19(27.52,72.34)	64.21(47.05,84.37)	66.10(43.65,94.28)	62.68(36.92,92.79)	2.71(2.04,3.36)	0.87(0.20,1.63)	-0.82(-1.00,-0.63)	0.76(0.63,0.90)
Taiwan (Province of China)	Both	210.96(188.87,233.27)	337.64(301.30,373.86)	308.30(272.46,343.49)	260.99(220.40,300.51)	3.56(3.14,3.93)	-0.83(-1.15,-0.45)	-3.25(-4.10,-2.34)	0.59(0.49,0.68)
	Male	298.61(259.80,339.51)	470.84(411.36,534.06)	437.27(377.08,499.84)	370.81(306.92,443.47)	3.28(2.81,3.70)	-0.67(-0.93,-0.38)	-3.23(-3.93,-2.52)	0.66(0.53,0.80)
	Female	126.14(108.79,146.45)	195.48(166.61,222.22)	199.93(166.55,229.57)	176.19(137.54,215.40)	3.61(3.19,3.98)	0.24(-0.05,0.53)	-2.61(-3.49,-1.70)	1.01(0.89,1.10)
Tajikistan	Both	90.47(69.91,114.20)	66.50(46.80,92.57)	59.18(39.53,82.02)	54.16(34.92,78.64)	-2.60(-2.95,-2.27)	-1.05(-1.44,-0.62)	-1.43(-1.62,-1.27)	-1.73(-1.83,-1.59)
	Male	157.67(120.85,198.80)	102.09(69.90,145.50)	84.90(53.44,120.42)	76.19(47.86,112.27)	-3.53(-3.88,-3.09)	-1.62(-1.95,-1.29)	-1.83(-2.16,-1.49)	-2.37(-2.49,-2.24)
	Female	50.30(36.48,68.01)	37.09(24.17,54.43)	33.62(20.76,52.02)	33.24(19.22,52.39)	-2.59(-3.17,-2.00)	-0.95(-1.39,-0.49)	-0.17(-0.37,-0.02)	-1.33(-1.42,-1.24)
Thailand	Both	267.22(200.79,347.98)	273.52(213.38,344.28)	209.99(167.00,255.44)	223.75(160.80,296.49)	0.02(-0.21,0.31)	-2.49(-2.68,-2.30)	1.16(0.95,1.37)	-0.57(-0.69,-0.44)
	Male	440.89(296.91,615.31)	413.33(296.67,553.78)	304.71(226.42,392.38)	326.15(222.74,456.36)	-0.90(-1.26,-0.54)	-2.84(-3.04,-2.64)	1.22(1.01,1.42)	-1.06(-1.19,-0.95)
	Female	146.64(99.49,203.43)	171.35(121.12,235.87)	138.63(99.74,183.31)	146.16(96.79,210.87)	1.02(0.80,1.29)	-2.03(-2.25,-1.80)	1.00(0.67,1.47)	-0.04(-0.13,0.06)
Timor-Leste	Both	102.54(65.54,154.80)	107.27(75.43,153.42)	122.80(85.95,175.84)	123.56(86.10,177.27)	0.41(0.37,0.46)	1.37(1.26,1.49)	0.07(-0.07,0.21)	0.59(0.56,0.62)
	Male	156.78(90.53,256.48)	152.67(99.66,234.68)	179.85(112.75,280.53)	184.03(115.67,285.84)	-0.15(-0.22,-0.07)	1.57(1.45,1.71)	0.37(0.27,0.48)	0.50(0.46,0.53)
	Female	49.82(25.10,86.74)	56.57(35.53,86.27)	65.65(41.94,98.39)	67.33(42.84,102.98)	1.03(0.94,1.11)	1.46(1.33,1.62)	0.33(0.12,0.55)	0.95(0.91,0.99)
Togo	Both	54.84(37.31,77.55)	57.55(38.54,82.40)	61.10(39.79,88.92)	62.53(40.11,92.11)	0.29(0.12,0.38)	0.47(0.25,0.67)	0.38(0.22,0.54)	0.42(0.37,0.45)
	Male	92.46(59.73,137.39)	105.49(65.89,158.48)	118.80(71.67,180.83)	120.84(72.94,188.42)	0.99(0.92,1.05)	1.03(0.83,1.21)	0.26(0.12,0.41)	0.87(0.84,0.90)
	Female	22.23(13.88,33.05)	23.27(13.65,35.61)	27.23(14.90,43.47)	30.24(15.75,48.84)	0.26(0.07,0.41)	1.41(1.26,1.58)	1.74(1.67,1.82)	0.97(0.92,1.03)
Tokelau	Both	195.12(140.24,264.97)	212.17(147.91,289.78)	215.03(153.59,288.35)	208.16(145.97,282.63)	0.69(0.57,0.85)	0.06(-0.01,0.12)	-0.53(-0.57,-0.49)	0.21(0.18,0.22)
	Male	299.01(195.37,436.65)	308.80(201.36,448.58)	313.72(210.63,448.47)	301.86(200.71,439.66)	0.27(0.21,0.33)	0.11(0.07,0.13)	-0.66(-0.71,-0.61)	0.03(0.01,0.05)
	Female	107.24(69.50,158.48)	119.19(75.35,179.25)	132.23(80.69,203.88)	131.58(77.79,210.05)	0.80(0.71,0.93)	0.92(0.88,0.96)	-0.10(-0.18,-0.02)	0.65(0.61,0.70)
Tonga	Both	253.70(187.98,338.18)	290.62(219.27,375.64)	267.55(196.25,353.21)	264.37(190.83,352.18)	1.31(1.08,1.50)	-0.61(-0.96,-0.02)	-0.20(-0.22,-0.19)	0.16(0.05,0.26)
	Male	452.22(319.12,624.79)	544.56(389.70,742.46)	481.28(334.86,664.31)	471.95(324.19,662.88)	1.73(1.46,1.96)	-0.95(-1.36,-0.23)	-0.32(-0.33,-0.32)	0.15(0.04,0.27)
	Female	84.54(54.82,125.94)	95.94(64.47,135.53)	107.45(69.07,158.80)	111.95(68.41,171.74)	0.96(0.61,1.24)	0.90(0.85,0.95)	0.69(0.68,0.69)	0.91(0.86,1.01)
Trinidad and Tobago	Both	93.68(82.93,105.61)	84.54(74.40,95.87)	72.66(62.96,83.19)	73.40(56.29,92.47)	-0.70(-1.35,-0.05)	-1.19(-2.29,-0.08)	-0.20(-1.07,0.70)	-0.80(-0.94,-0.65)
	Male	164.77(141.95,190.26)	143.98(123.25,166.79)	116.35(98.12,136.26)	118.30(88.82,153.31)	-0.98(-1.75,-0.21)	-1.79(-2.83,-0.74)	-0.16(-1.24,0.97)	-1.11(-1.29,-0.93)
	Female	41.35(34.47,49.07)	37.38(31.44,44.26)	38.23(31.48,45.76)	38.00(28.90,49.09)	-0.65(-1.06,-0.14)	0.66(-0.06,1.44)	-0.37(-1.02,0.31)	-0.25(-0.37,-0.15)
Tunisia	Both	157.90(111.10,215.23)	147.55(99.26,204.86)	141.69(93.47,205.50)	131.97(83.16,194.99)	-0.34(-0.56,-0.13)	-0.38(-0.49,-0.29)	-1.29(-1.69,-0.87)	-0.68(-0.75,-0.62)
	Male	284.73(196.06,393.70)	271.82(178.00,384.53)	266.89(170.07,393.69)	250.94(152.34,378.83)	-0.03(-0.25,0.18)	-0.17(-0.28,-0.08)	-1.17(-1.70,-0.62)	-0.46(-0.54,-0.40)
	Female	23.59(15.37,35.06)	27.34(18.25,39.59)	30.44(18.56,46.20)	29.84(17.33,46.60)	1.18(1.01,1.35)	1.03(0.93,1.11)	-0.36(-0.45,-0.27)	0.73(0.68,0.78)
Türkiye	Both	322.08(230.62,441.66)	245.21(185.78,312.17)	277.26(221.54,340.78)	258.46(190.42,341.56)	-4.62(-4.99,-4.15)	1.26(0.91,1.82)	0.60(0.09,1.19)	-1.50(-1.66,-1.26)
	Male	642.55(438.54,907.52)	508.72(369.29,670.87)	520.68(395.06,663.53)	477.28(337.39,651.63)	-5.20(-5.84,-4.24)	0.44(0.12,0.88)	0.60(0.08,1.14)	-1.80(-2.00,-1.50)
	Female	72.96(45.17,111.05)	59.28(38.85,86.61)	94.16(68.91,125.58)	94.85(64.53,138.37)	-3.97(-4.87,-3.10)	4.60(3.49,5.73)	1.19(0.84,1.51)	-1.56(-1.72,-1.36)
Turkmenistan	Both	74.84(65.45,83.94)	41.35(36.16,47.35)	44.74(38.80,50.98)	45.96(35.96,59.01)	1.38(1.30,1.45)	0.23(-0.62,1.11)	-0.08(-0.13,-0.03)	0.64(0.62,0.66)
	Male	146.61(126.39,165.90)	76.70(66.41,88.23)	80.97(69.95,92.61)	82.79(65.12,105.67)	0.34(0.29,0.42)	0.53(-0.95,1.45)	-0.27(-0.38,-0.16)	0.17(0.16,0.19)
	Female	38.65(32.67,44.55)	20.64(17.67,23.98)	20.79(17.42,24.37)	22.11(16.89,29.03)	1.52(1.42,1.62)	0.12(-1.12,1.20)	0.57(0.51,0.64)	0.88(0.85,0.91)
Tuvalu	Both	166.43(117.39,251.94)	199.60(140.91,292.25)	202.49(142.14,289.35)	201.68(144.53,282.57)	-1.92(-2.01,-1.83)	0.06(0.01,0.11)	-1.37(-2.26,-0.46)	-0.68(-0.77,-0.61)
	Male	307.21(187.27,516.97)	325.08(207.92,522.66)	329.41(209.98,522.38)	324.20(205.70,503.81)	-1.62(-1.68,-1.56)	0.04(0.00,0.09)	-1.65(-2.46,-0.83)	-1.00(-1.09,-0.91)
	Female	88.44(57.94,131.17)	106.88(70.69,153.43)	112.34(71.40,165.83)	116.15(72.79,172.28)	-1.44(-1.79,-1.06)	0.38(0.34,0.42)	-0.11(-1.15,0.97)	0.96(0.82,1.08)
Uganda	Both	43.86(31.90,58.37)	53.38(41.02,69.08)	51.64(38.18,68.42)	53.49(36.72,74.80)	1.66(1.52,1.78)	-0.43(-0.55,-0.33)	0.66(0.34,0.99)	0.66(0.64,0.69)
	Male	63.47(43.00,89.62)	72.96(52.18,100.84)	64.05(43.57,90.49)	63.27(41.55,93.09)	1.28(1.17,1.37)	-1.28(-1.48,-1.14)	-0.14(-0.45,0.18)	0.00(-0.03,0.04)
	Female	27.03(17.15,40.52)	40.27(27.57,57.81)	44.08(28.88,64.09)	47.83(28.21,75.70)	3.18(3.04,3.32)	0.73(0.62,0.84)	1.46(1.14,1.79)	1.88(1.85,1.93)
Ukraine	Both	171.91(154.92,188.54)	133.50(120.81,146.47)	100.38(89.70,111.50)	89.20(66.64,116.25)	-1.56(-2.01,-1.12)	-2.03(-2.73,-0.75)	-2.15(-2.69,-1.54)	-2.14(-2.34,-1.98)
	Male	416.63(364.34,472.52)	318.41(279.91,358.64)	234.01(203.85,268.53)	198.66(136.85,277.68)	-1.71(-2.21,-1.24)	-2.27(-3.04,-0.83)	-2.94(-3.50,-2.30)	-2.42(-2.61,-2.26)
	Female	77.45(65.90,88.76)	49.17(43.09,56.21)	35.83(30.55,41.35)	35.90(24.21,50.64)	-3.02(-3.42,-2.65)	-2.23(-3.21,-0.35)	-0.03(-0.52,0.54)	-2.46(-2.64,-2.28)
United Arab Emirates	Both	144.49(92.79,209.53)	158.31(115.25,210.23)	276.29(196.22,385.84)	167.31(113.68,249.34)	0.28(-0.51,0.91)	4.48(-0.06,8.98)	-9.16(-12.99,-5.02)	0.43(0.04,0.77)
	Male	210.76(126.46,316.73)	204.91(139.05,284.38)	234.79(157.28,345.75)	126.55(81.81,205.73)	0.19(-0.62,0.89)	1.79(-1.14,5.12)	-10.93(-14.24,-7.51)	-1.82(-2.23,-1.49)
	Female	71.75(35.13,128.15)	102.12(67.19,151.36)	370.29(236.46,547.03)	328.26(204.06,498.53)	0.24(-0.76,1.05)	8.34(1.66,15.56)	-2.22(-5.70,0.95)	5.11(4.57,5.58)
United Kingdom	Both	380.07(359.77,391.80)	340.40(316.17,353.87)	327.41(293.81,344.75)	299.65(267.34,317.07)	-0.76(-0.86,-0.64)	-0.15(-0.37,0.06)	-1.71(-2.15,-1.28)	-0.78(-0.85,-0.71)
	Male	702.37(670.50,723.60)	487.48(459.03,506.09)	404.90(370.35,424.17)	357.40(326.02,376.13)	-2.59(-2.72,-2.47)	-1.47(-1.69,-1.26)	-2.32(-2.80,-1.82)	-2.24(-2.31,-2.18)
	Female	201.43(185.48,210.89)	244.84(222.49,257.91)	270.47(237.15,287.73)	254.70(220.26,273.20)	1.52(1.38,1.68)	1.08(0.72,1.43)	-1.10(-1.49,-0.73)	0.76(0.67,0.86)
United Republic of Tanzania	Both	46.58(33.91,65.48)	48.45(34.75,67.92)	49.57(36.33,67.98)	53.03(37.71,73.72)	0.19(0.10,0.30)	0.11(0.07,0.17)	1.25(0.90,1.61)	0.44(0.41,0.46)
	Male	70.84(47.39,103.74)	77.25(51.06,114.38)	75.25(47.75,112.76)	78.72(49.28,119.37)	0.55(0.45,0.65)	-0.29(-0.37,-0.19)	0.89(0.58,1.22)	0.35(0.31,0.38)
	Female	25.17(15.90,39.12)	26.04(15.97,40.05)	30.02(19.55,44.19)	33.21(21.04,49.05)	0.16(0.08,0.22)	1.20(1.15,1.25)	1.73(1.67,1.82)	0.92(0.90,0.95)
United States of America	Both	352.93(323.53,369.28)	390.39(351.29,410.95)	322.60(283.51,343.69)	284.19(247.61,304.44)	0.86(0.80,0.92)	-1.46(-1.60,-1.32)	-2.25(-2.51,-2.02)	-0.71(-0.75,-0.67)
	Male	586.67(546.11,612.86)	531.93(487.88,557.43)	401.37(362.95,423.84)	347.33(312.62,368.98)	-0.57(-0.63,-0.50)	-2.31(-2.45,-2.17)	-2.56(-2.88,-2.26)	-1.69(-1.72,-1.65)
	Female	212.11(187.79,225.17)	297.07(258.71,317.30)	265.52(225.99,287.20)	237.13(199.64,258.45)	2.60(2.53,2.66)	-0.76(-0.92,-0.60)	-2.01(-2.25,-1.79)	0.33(0.28,0.38)
United States Virgin Islands	Both	144.86(106.98,192.46)	167.68(125.55,218.34)	123.28(89.51,166.10)	107.92(74.31,152.49)	1.16(1.06,1.29)	-2.63(-3.08,-2.11)	-2.36(-3.16,-1.42)	-1.00(-1.16,-0.86)
	Male	217.22(150.06,303.40)	252.72(179.12,344.00)	183.43(123.65,259.07)	173.32(113.61,256.80)	1.04(0.73,1.29)	-2.79(-3.69,-1.70)	-0.93(-1.38,-0.40)	-0.72(-0.80,-0.65)
	Female	98.32(66.82,139.87)	107.97(76.07,149.12)	84.13(55.55,123.14)	65.39(39.05,102.59)	0.81(0.58,1.05)	-2.24(-2.77,-1.70)	-4.63(-6.47,-2.45)	-1.44(-1.68,-1.26)
Uruguay	Both	262.60(231.51,295.00)	241.51(213.09,270.29)	239.98(211.17,268.60)	242.69(211.48,276.83)	-0.46(-0.90,-0.03)	0.21(-0.25,0.68)	-0.09(-1.10,0.96)	-0.19(-0.34,-0.06)
	Male	567.72(493.29,648.46)	493.85(428.07,565.07)	450.22(386.51,520.19)	458.75(387.60,536.36)	-0.83(-1.31,-0.37)	-0.33(-0.57,-0.09)	-0.06(-1.32,1.26)	-0.63(-0.74,-0.52)
	Female	64.17(52.87,75.59)	81.55(67.89,95.50)	107.92(89.56,126.85)	105.79(84.51,128.36)	1.77(1.14,2.13)	2.47(1.71,3.08)	-0.40(-1.81,1.11)	1.53(1.30,1.66)
Uzbekistan	Both	77.49(68.31,87.56)	57.57(49.38,66.49)	41.73(36.37,47.72)	42.46(34.71,51.07)	-2.10(-2.32,-1.90)	-2.94(-3.55,-2.21)	0.13(-0.41,0.71)	-1.77(-1.89,-1.64)
	Male	141.58(122.19,162.18)	98.76(83.10,114.57)	70.70(60.71,82.30)	68.05(54.62,82.01)	-2.64(-2.86,-2.37)	-3.22(-3.89,-2.35)	-0.64(-0.95,-0.33)	-2.41(-2.64,-2.23)
	Female	45.44(38.26,52.48)	30.79(24.63,38.54)	21.73(18.25,25.33)	24.21(19.13,29.93)	-2.87(-3.15,-2.58)	-2.93(-3.98,-1.37)	1.19(-0.71,2.92)	-1.95(-2.15,-1.75)
Vanuatu	Both	151.26(90.88,260.35)	155.32(95.35,272.34)	157.00(97.51,261.23)	155.13(97.27,255.26)	0.18(0.15,0.21)	0.17(0.06,0.31)	-0.12(-0.30,0.05)	0.09(0.08,0.11)
	Male	234.70(134.43,429.29)	248.79(142.01,465.92)	254.68(146.03,460.48)	253.72(144.64,451.62)	0.42(0.37,0.46)	0.26(0.12,0.41)	-0.06(-0.09,-0.03)	0.26(0.24,0.27)
	Female	54.46(29.00,94.59)	59.90(34.34,101.19)	65.49(39.79,106.93)	67.52(41.44,106.17)	0.68(0.64,0.72)	0.87(0.80,0.93)	0.58(0.45,0.72)	0.70(0.68,0.72)
Venezuela (Bolivarian Republic of)	Both	136.32(120.12,151.94)	151.09(133.21,168.46)	149.58(130.52,166.97)	147.15(111.46,185.80)	1.13(0.90,1.46)	-0.10(-1.21,0.90)	-0.79(-1.67,0.11)	0.32(0.18,0.46)
	Male	183.28(157.25,211.90)	218.49(187.23,251.12)	198.99(168.74,230.41)	202.51(152.71,261.75)	1.47(0.97,1.96)	-0.94(-2.10,0.13)	-0.51(-1.78,0.82)	0.33(0.21,0.48)
	Female	98.08(83.80,113.04)	99.02(84.25,114.41)	112.17(94.24,130.83)	106.35(73.84,148.75)	0.35(-0.16,0.73)	1.17(0.64,1.71)	-1.06(-1.49,-0.62)	0.23(0.09,0.34)
Viet Nam	Both	120.03(90.21,159.06)	148.52(114.29,191.53)	144.65(110.58,185.36)	147.33(106.60,193.19)	1.81(1.70,1.93)	-0.33(-0.39,-0.26)	0.41(0.23,0.59)	0.69(0.67,0.72)
	Male	245.29(172.65,341.43)	285.43(202.41,391.56)	260.88(184.89,359.54)	261.07(174.40,367.07)	1.38(1.22,1.51)	-0.92(-1.00,-0.83)	0.09(-0.07,0.25)	0.25(0.23,0.28)
	Female	46.90(31.85,68.95)	68.80(46.34,98.54)	79.00(52.84,113.27)	81.98(53.84,120.69)	2.89(2.78,3.03)	1.26(1.20,1.31)	0.72(0.54,0.90)	1.85(1.81,1.89)
Yemen	Both	59.39(34.05,107.08)	72.00(44.58,119.91)	83.30(52.92,131.62)	81.99(47.56,136.29)	1.31(1.25,1.36)	1.43(1.33,1.53)	-0.18(-0.55,0.31)	1.06(1.03,1.09)
	Male	119.88(66.96,222.84)	120.45(71.93,205.73)	131.89(79.51,213.46)	130.75(72.55,225.49)	-0.06(-0.13,-0.02)	0.88(0.77,1.00)	-0.10(-0.25,0.07)	0.30(0.27,0.32)
	Female	22.38(9.78,44.99)	29.13(15.52,52.23)	35.95(20.83,61.28)	35.79(18.12,61.35)	1.84(1.81,1.86)	2.04(1.98,2.09)	-0.02(-0.17,0.12)	1.54(1.52,1.55)
Zambia	Both	56.32(41.05,76.01)	66.11(48.46,90.23)	74.02(52.38,105.07)	74.72(51.32,108.59)	1.15(1.07,1.23)	1.29(0.94,1.66)	0.35(-0.24,1.07)	0.93(0.88,0.98)
	Male	77.11(52.35,109.32)	99.15(67.10,141.77)	112.20(72.33,171.02)	112.01(67.65,178.97)	1.81(1.74,1.86)	1.29(0.98,1.70)	0.23(-0.21,0.74)	1.28(1.22,1.34)
	Female	30.91(19.60,47.08)	30.89(19.77,45.60)	42.45(25.91,67.54)	46.71(27.35,73.94)	-0.02(-0.06,0.01)	3.20(2.90,3.65)	1.71(1.29,2.15)	1.35(1.30,1.39)
Zimbabwe	Both	95.77(71.07,124.18)	122.28(93.86,158.24)	108.78(82.44,141.87)	104.41(76.26,139.39)	1.98(1.80,2.17)	-1.21(-1.37,-1.07)	-0.58(-0.81,-0.28)	0.32(0.26,0.38)
	Male	145.00(99.60,199.85)	162.57(114.74,223.65)	145.42(100.20,206.86)	141.16(94.39,203.56)	0.94(0.86,1.02)	-1.21(-1.34,-1.08)	-0.35(-0.64,0.05)	-0.05(-0.10,-0.01)
	Female	59.38(39.44,85.70)	93.26(62.51,134.34)	81.95(53.10,119.48)	80.84(50.25,122.88)	3.43(3.14,3.68)	-1.29(-1.43,-1.16)	-0.19(-0.43,0.07)	1.03(0.94,1.12)
Abbreviations: ASMR = age-standardised mortality rate, deaths, AAPC = average annual percent change, CI = confidence interval, SDI = sociodemographic index, TBL = tracheal, bronchus, and lung cancer cancer, UI = uncertainty intervals.
