# Supplementary material for: Tracheal, bronchus, and lung cancer among older adults: thirty-year global burden trends, precision medicine breakthroughs, and lingering barriers
Source: BMC Cancer. 2025 May 28;25:954. doi: 10.1186/s12885-025-14363-x (PMC12117747; doi:10.1186/s12885-025-14363-x)
Supplement: Supplementary file 1 — Supplementary Material 1 [file 12885_2025_14363_MOESM1_ESM.zip › Table S8.xlsx]

## Sheet: Sheet1
Table S8 Global trends in TBL cancer ASDR among older adults (1990–2021): sex and national disparities
Location	Sex	ASDR, per 100,000 population (95% UI)				AAPC% (95%CI),	AAPC% (95%CI),	AAPC% (95%CI),	AAPC% (95%CI),
		1990	2004	2015	2021	1990–2003	2004–2014	2015–2021	1990–2021
Afghanistan	Both	1016.57(549.25,1985.74)	1027.86(576.72,2042.09)	1198.28(743.32,2050.81)	1222.19(757.08,1983.32)	-0.07(-0.11,-0.04)	1.44(1.39,1.51)	0.29(0.08,0.51)	0.58(0.57,0.59)
	Male	1401.56(665.45,3054.53)	1422.40(701.42,3222.38)	1654.12(917.92,3219.79)	1680.92(942.48,3134.48)	-0.04(-0.08,-0.01)	1.45(1.42,1.47)	0.22(0.16,0.29)	0.58(0.56,0.59)
	Female	542.36(283.87,948.11)	579.29(358.94,939.56)	736.27(452.97,1142.49)	814.65(523.80,1214.99)	0.33(0.27,0.38)	2.26(2.19,2.34)	1.71(1.66,1.76)	1.32(1.31,1.34)
Albania	Both	3433.19(2662.80,4413.58)	3383.06(2668.92,4221.08)	3135.06(2135.52,4192.27)	3169.38(2169.56,4405.30)	-0.37(-0.92,0.07)	-0.83(-1.23,-0.38)	0.13(-0.29,0.57)	-0.30(-0.41,-0.20)
	Male	6609.41(5115.13,8474.10)	5958.06(4641.23,7576.06)	5087.40(3421.52,6836.25)	5049.16(3446.51,6940.90)	-1.00(-1.66,-0.49)	-1.52(-2.13,-0.78)	-0.10(-0.30,0.11)	-0.91(-1.03,-0.80)
	Female	1098.50(799.43,1505.70)	1327.07(994.68,1738.18)	1403.97(916.36,1996.71)	1515.42(991.61,2173.43)	1.29(1.12,1.44)	0.24(-0.06,0.55)	0.91(-0.01,1.87)	0.96(0.88,1.03)
Algeria	Both	1125.93(805.51,1559.42)	867.82(651.94,1137.53)	915.71(675.15,1236.11)	889.05(621.40,1269.33)	-2.20(-2.44,-1.97)	0.74(0.63,0.85)	-0.47(-0.57,-0.35)	-0.81(-0.85,-0.76)
	Male	1867.45(1290.61,2632.40)	1444.64(1049.83,1951.83)	1425.24(985.84,1979.93)	1375.51(895.71,2026.20)	-2.17(-2.48,-1.90)	0.11(-0.05,0.27)	-0.50(-0.72,-0.33)	-1.06(-1.12,-0.99)
	Female	287.83(180.20,440.46)	285.02(195.04,399.64)	344.02(228.68,497.75)	341.63(214.40,513.73)	-0.25(-0.46,0.05)	1.99(1.88,2.10)	0.04(-0.58,0.67)	0.56(0.50,0.65)
American Samoa	Both	4069.83(3090.66,5226.53)	3889.80(3095.52,4805.62)	3828.92(3034.46,4810.57)	3704.69(2800.04,4828.77)	-0.37(-0.59,-0.25)	-0.10(-0.23,0.07)	-0.18(-0.89,0.51)	-0.22(-0.30,-0.13)
	Male	6331.56(4493.74,8642.35)	5849.39(4357.23,7672.39)	5289.68(3851.92,7066.19)	5068.10(3616.19,6905.19)	-0.66(-0.85,-0.47)	-0.86(-1.02,-0.64)	-0.34(-1.22,0.59)	-0.71(-0.77,-0.66)
	Female	2074.77(1373.42,2986.77)	2255.01(1599.35,3087.59)	2474.21(1729.82,3404.38)	2411.59(1536.74,3476.77)	0.60(0.43,0.75)	0.88(0.68,1.05)	-0.07(-1.05,0.97)	0.61(0.54,0.68)
Andorra	Both	5546.80(3802.78,7925.67)	3583.69(2528.79,4850.47)	3912.45(2861.92,5156.46)	3220.50(2173.59,4609.28)	-3.41(-3.78,-3.02)	1.89(-0.08,3.91)	-3.46(-4.74,-2.18)	-1.86(-2.04,-1.68)
	Male	10355.12(7019.73,15013.11)	6607.57(4549.65,9176.16)	7441.39(5326.18,10035.29)	5902.66(3891.00,8571.41)	-3.64(-4.05,-3.25)	2.65(0.43,4.91)	-4.11(-5.38,-2.81)	-1.86(-2.01,-1.69)
	Female	732.03(442.00,1119.79)	733.21(470.72,1073.46)	738.89(478.30,1056.44)	618.83(387.60,922.14)	-0.12(-0.18,-0.07)	0.20(-0.16,0.55)	-3.27(-4.90,-1.62)	-0.56(-0.73,-0.41)
Angola	Both	1352.55(860.32,2010.95)	1273.39(851.99,1869.36)	1353.16(907.35,1906.94)	1427.80(1004.06,1963.83)	-0.57(-0.64,-0.50)	0.78(0.62,0.95)	1.02(0.77,1.29)	0.18(0.15,0.21)
	Male	2369.03(1401.20,3667.98)	2246.85(1404.28,3453.05)	2430.29(1526.50,3684.15)	2559.53(1652.24,3752.26)	-0.52(-0.61,-0.44)	0.98(0.72,1.23)	0.99(0.78,1.19)	0.26(0.23,0.29)
	Female	425.80(232.27,755.78)	476.99(268.44,804.14)	555.28(302.41,964.87)	642.39(379.27,1039.45)	0.73(0.62,0.83)	1.39(1.30,1.54)	2.45(2.32,2.61)	1.34(1.31,1.37)
Antigua and Barbuda	Both	1294.77(1128.54,1474.36)	1190.37(1049.20,1337.84)	1228.56(1073.20,1390.58)	1272.76(1110.70,1461.08)	-0.37(-0.66,-0.03)	0.87(-0.42,2.26)	-0.27(-1.88,1.36)	-0.54(-0.87,-0.32)
	Male	2404.36(2029.92,2815.85)	1832.11(1552.59,2137.09)	1750.04(1470.20,2065.57)	1840.02(1539.88,2193.47)	-1.68(-2.17,-1.05)	0.03(-2.29,2.55)	0.36(-1.49,1.90)	-1.26(-1.60,-0.91)
	Female	510.92(425.13,612.09)	690.82(570.62,818.18)	857.88(702.57,1035.53)	792.96(650.13,945.91)	2.22(1.33,3.12)	2.20(1.94,2.52)	-2.22(-4.82,0.48)	1.01(0.72,1.28)
Argentina	Both	3092.28(2765.34,3453.85)	3142.47(2821.67,3486.74)	3010.91(2687.41,3351.96)	2570.85(2250.29,2887.48)	0.17(-0.12,0.51)	-0.37(-0.61,-0.12)	-2.56(-3.15,-1.88)	-0.55(-0.64,-0.46)
	Male	5902.79(5132.50,6756.99)	5756.00(5031.44,6559.39)	4996.63(4304.08,5733.14)	4124.08(3487.37,4835.47)	-0.14(-0.29,-0.03)	-1.26(-1.43,-1.08)	-3.05(-3.66,-2.33)	-1.08(-1.18,-0.99)
	Female	1151.04(974.19,1336.90)	1388.79(1185.05,1606.48)	1645.99(1399.30,1903.98)	1482.33(1201.08,1776.59)	1.20(0.84,1.58)	1.74(1.52,1.96)	-1.85(-2.45,-1.20)	0.79(0.71,0.87)
Armenia	Both	2655.80(2423.73,2887.38)	3189.28(2957.54,3407.56)	3493.98(3226.78,3757.07)	3436.70(3047.03,3884.19)	1.32(0.98,1.71)	0.27(-1.65,2.17)	-0.15(-1.18,1.35)	0.81(0.48,1.03)
	Male	5615.59(5083.12,6127.22)	6274.91(5762.07,6751.98)	7057.09(6464.22,7656.81)	7035.70(6210.73,7992.85)	0.70(-0.09,1.44)	0.57(-1.47,2.55)	-0.03(-1.08,1.49)	0.73(0.38,0.96)
	Female	1054.11(921.45,1191.99)	1100.33(981.22,1236.46)	1169.01(1041.11,1301.77)	1105.23(926.07,1300.30)	0.70(-1.53,2.50)	0.22(-0.65,1.07)	-0.27(-2.40,1.98)	0.15(-0.38,0.68)
Australia	Both	4095.95(3681.35,4519.21)	3985.77(3543.57,4412.28)	3464.90(3020.38,3890.34)	3236.11(2734.30,3723.11)	-0.15(-0.28,0.03)	-1.07(-1.42,-0.72)	-1.58(-2.63,-0.46)	-0.78(-0.85,-0.69)
	Male	7297.73(6448.69,8193.01)	5955.34(5263.54,6685.23)	4633.39(4040.68,5310.26)	4214.84(3549.14,4920.94)	-1.43(-1.64,-1.11)	-2.13(-2.39,-1.87)	-2.14(-3.75,-0.46)	-1.78(-1.86,-1.69)
	Female	1928.03(1673.70,2185.51)	2467.11(2085.48,2794.78)	2500.25(2086.99,2872.91)	2403.86(1930.11,2870.87)	1.91(1.50,2.25)	0.41(0.19,0.64)	-0.92(-2.08,0.32)	0.72(0.59,0.84)
Austria	Both	3294.37(2962.88,3617.36)	3160.62(2833.03,3467.45)	3162.57(2809.03,3495.10)	3059.86(2669.78,3416.00)	-0.30(-0.54,-0.10)	0.02(-0.19,0.20)	-0.30(-1.42,1.07)	-0.20(-0.30,-0.12)
	Male	7056.62(6178.96,7925.36)	5638.44(4990.01,6324.00)	4761.00(4154.38,5418.30)	4198.85(3603.47,4816.36)	-1.51(-1.82,-1.31)	-1.62(-1.86,-1.39)	-1.64(-2.78,-0.42)	-1.57(-1.71,-1.44)
	Female	1405.16(1212.19,1609.28)	1614.74(1370.72,1852.89)	1980.07(1655.52,2253.57)	2199.88(1795.13,2580.75)	0.78(0.55,1.00)	1.94(1.47,2.41)	1.93(1.26,2.71)	1.42(1.31,1.50)
Azerbaijan	Both	1672.60(1414.61,1986.28)	1622.23(1334.98,1955.55)	1773.13(1214.98,2460.67)	1549.64(1055.70,2136.23)	-0.45(-0.82,-0.20)	1.52(1.28,1.75)	-2.43(-3.59,-1.25)	-0.29(-0.39,-0.20)
	Male	3767.39(3037.56,4615.95)	2987.23(2399.31,3696.80)	3215.56(2056.50,4561.76)	2762.75(1733.39,3891.18)	-1.83(-2.26,-1.43)	1.36(1.07,1.66)	-2.83(-3.90,-1.71)	-1.00(-1.09,-0.91)
	Female	730.05(570.75,918.73)	656.05(508.87,822.92)	785.16(534.86,1165.95)	722.91(502.09,1006.82)	-1.30(-1.71,-0.95)	2.46(2.28,2.65)	-1.33(-2.14,-0.48)	-0.02(-0.11,0.06)
Bahamas	Both	1655.90(1440.38,1885.31)	1686.38(1471.63,1916.95)	1810.40(1551.22,2081.10)	1652.29(1333.05,2037.62)	0.92(-0.17,2.16)	0.57(0.22,0.87)	-1.71(-2.16,-1.25)	0.03(-0.21,0.29)
	Male	3001.43(2533.52,3500.80)	2993.51(2536.89,3465.71)	2848.55(2367.67,3378.03)	2593.14(2031.29,3306.75)	1.07(0.15,2.22)	-0.79(-1.14,-0.42)	-1.80(-2.25,-1.34)	-0.27(-0.44,-0.05)
	Female	760.00(630.92,899.96)	826.16(682.38,986.29)	1038.23(852.80,1237.59)	962.38(760.35,1224.31)	0.33(-0.42,0.94)	1.88(1.17,2.62)	-1.41(-1.68,-1.14)	0.80(0.56,1.03)
Bahrain	Both	5915.89(4582.80,7551.31)	5836.83(4735.80,7129.67)	3471.94(2727.83,4392.36)	3517.29(2576.98,4744.25)	-0.22(-0.79,0.33)	-5.23(-5.55,-4.97)	-0.23(-1.50,1.11)	-1.64(-1.76,-1.53)
	Male	9896.27(7195.18,13009.29)	9385.95(7213.29,11900.55)	5370.18(3869.18,7150.02)	5270.74(3565.60,7518.17)	-0.55(-1.29,0.17)	-5.86(-6.35,-5.32)	-0.89(-2.21,0.48)	-1.92(-2.13,-1.74)
	Female	2292.36(1560.69,3233.88)	2613.97(1883.08,3507.51)	1880.31(1321.18,2598.88)	1958.54(1280.78,2833.48)	0.93(0.76,1.09)	-3.30(-3.81,-2.84)	0.64(-0.40,1.74)	-0.48(-0.57,-0.40)
Bangladesh	Both	717.34(476.40,1093.68)	690.26(456.61,1037.21)	549.94(374.81,861.54)	625.20(433.93,926.46)	-0.04(-0.20,0.23)	-2.87(-3.81,-1.91)	2.39(1.86,2.89)	-0.29(-0.40,-0.18)
	Male	1098.42(713.05,1685.61)	1037.98(667.40,1596.79)	773.40(507.67,1244.17)	877.43(567.75,1362.10)	-0.23(-0.40,0.07)	-3.45(-4.59,-2.35)	2.39(1.71,3.04)	-0.55(-0.66,-0.44)
	Female	206.19(101.57,362.91)	247.54(143.56,414.39)	287.66(164.37,473.96)	340.49(203.81,545.92)	2.12(1.78,2.42)	1.52(0.90,2.20)	2.91(2.80,3.02)	1.74(1.66,1.81)
Barbados	Both	1327.59(1176.39,1493.63)	1387.93(1226.41,1553.67)	1194.77(1021.39,1385.72)	1233.95(975.28,1521.45)	-0.04(-0.70,0.38)	-1.79(-2.31,-1.26)	0.78(-0.70,2.57)	-0.14(-0.32,0.03)
	Male	2434.24(2083.29,2823.22)	2374.48(2026.24,2755.89)	1590.49(1311.48,1899.83)	1741.20(1321.76,2221.96)	-0.47(-0.91,-0.10)	-4.64(-6.10,-3.17)	2.28(0.00,4.62)	-0.94(-1.18,-0.69)
	Female	587.15(492.20,697.77)	737.28(611.67,877.16)	913.05(747.24,1099.01)	839.89(649.47,1067.18)	1.93(0.55,3.08)	2.26(1.60,2.97)	-1.53(-1.85,-1.18)	1.28(1.09,1.48)
Belarus	Both	2536.59(2258.49,2840.60)	2522.46(2224.96,2821.12)	1741.78(1519.85,1990.67)	2092.62(1660.97,2560.98)	-0.24(-0.64,0.16)	-2.89(-4.20,-1.54)	3.19(2.51,3.94)	-0.64(-0.93,-0.33)
	Male	6454.11(5685.66,7276.17)	6667.40(5787.78,7532.40)	4505.90(3882.06,5210.60)	5300.51(4195.72,6519.58)	0.23(-0.09,0.53)	-2.98(-4.26,-1.68)	2.82(2.07,3.62)	-0.64(-0.92,-0.30)
	Female	898.36(766.85,1039.26)	624.86(529.77,730.11)	488.87(399.74,576.82)	581.26(444.40,739.65)	-3.25(-3.74,-2.74)	-1.70(-2.97,-0.42)	2.89(2.67,3.14)	-1.56(-1.82,-1.23)
Belgium	Both	6150.91(5497.17,6839.59)	4677.55(4195.26,5140.83)	4590.06(3998.07,5112.17)	4103.32(3504.67,4678.88)	-2.21(-2.38,-2.04)	0.40(0.18,0.66)	-2.23(-2.82,-1.63)	-1.39(-1.46,-1.33)
	Male	14125.28(12426.08,15901.45)	9394.97(8316.07,10497.41)	7841.45(6748.12,8925.59)	6692.92(5660.42,7823.31)	-3.10(-3.27,-2.90)	-1.01(-1.27,-0.71)	-3.06(-3.87,-2.22)	-2.52(-2.60,-2.44)
	Female	1380.06(1156.91,1604.86)	1527.41(1283.85,1758.04)	2202.06(1802.85,2573.93)	2096.01(1665.13,2511.53)	0.44(0.05,0.84)	4.15(3.71,4.52)	-0.97(-1.31,-0.64)	1.33(1.20,1.44)
Belize	Both	1308.53(1136.28,1488.58)	1778.21(1560.36,2013.89)	1463.89(1280.20,1668.27)	1382.33(1168.26,1620.84)	2.30(1.97,2.67)	-2.17(-3.01,-1.52)	-1.05(-1.83,-0.26)	0.13(-0.02,0.26)
	Male	2110.94(1780.87,2474.58)	2777.28(2365.86,3219.95)	2092.67(1771.36,2445.00)	1965.79(1605.24,2363.62)	2.11(1.67,2.60)	-3.40(-4.27,-2.53)	-1.18(-1.95,-0.40)	-0.28(-0.51,-0.06)
	Female	581.41(478.91,695.63)	814.99(679.45,971.42)	791.83(658.52,940.11)	762.11(618.62,924.12)	2.56(2.25,2.93)	0.12(-0.98,1.01)	-0.73(-1.21,-0.17)	0.80(0.58,1.02)
Benin	Both	848.23(602.01,1164.05)	781.38(561.56,1115.08)	891.74(642.54,1243.74)	872.56(605.08,1218.24)	-0.66(-0.76,-0.59)	1.32(1.15,1.53)	-0.36(-0.53,-0.18)	0.09(0.06,0.12)
	Male	1383.94(932.18,1961.18)	1340.49(904.03,1942.63)	1547.07(1042.18,2247.48)	1474.44(988.67,2133.54)	-0.27(-0.41,-0.16)	1.39(1.25,1.55)	-0.77(-0.95,-0.59)	0.20(0.16,0.23)
	Female	314.51(208.07,468.97)	326.57(203.86,516.26)	392.73(250.45,598.66)	415.69(261.22,621.74)	0.18(0.12,0.26)	1.88(1.71,2.05)	0.96(0.83,1.08)	0.92(0.89,0.96)
Bermuda	Both	5311.46(4531.47,6162.82)	3869.52(3166.53,4623.64)	3306.39(2726.50,3935.78)	3059.96(2455.30,3860.09)	-2.33(-2.73,-1.85)	-1.15(-1.73,-0.57)	-1.64(-2.74,-0.50)	-1.89(-2.11,-1.69)
	Male	9670.86(8202.98,11342.19)	6597.49(5440.06,7907.79)	5552.10(4537.83,6636.87)	4940.16(3961.91,6127.41)	-2.86(-3.53,-2.10)	-1.25(-2.08,-0.42)	-2.20(-3.46,-0.87)	-2.29(-2.53,-2.06)
	Female	2620.60(2111.34,3183.71)	2044.63(1559.34,2637.37)	1703.31(1320.08,2156.39)	1688.64(1270.94,2265.78)	-1.74(-2.24,-1.07)	-1.51(-2.18,-0.84)	-0.68(-1.65,0.32)	-1.53(-1.68,-1.36)
Bhutan	Both	486.51(271.21,770.60)	539.73(333.09,797.22)	654.99(413.42,936.59)	687.01(429.10,1018.79)	0.70(0.59,0.81)	1.95(1.67,2.23)	0.81(0.72,0.89)	1.12(1.08,1.15)
	Male	823.86(410.14,1349.16)	769.48(442.10,1193.03)	896.23(520.19,1405.76)	928.93(538.55,1453.09)	-0.52(-0.61,-0.43)	1.48(1.36,1.68)	0.61(0.54,0.67)	0.40(0.37,0.42)
	Female	210.14(87.82,381.16)	302.57(146.30,534.72)	408.72(222.95,672.58)	446.81(245.67,772.13)	2.69(2.59,2.78)	2.86(2.59,3.20)	1.49(1.26,1.73)	2.49(2.46,2.52)
Bolivia (Plurinational State of)	Both	2116.45(1436.97,2923.57)	1996.03(1366.66,2731.51)	2087.31(1366.35,2930.05)	2087.54(1362.59,3115.82)	-0.35(-0.41,-0.29)	0.45(0.39,0.58)	0.01(-0.06,0.10)	-0.04(-0.06,-0.02)
	Male	3245.08(2042.65,4918.25)	2763.51(1826.79,4053.81)	2744.38(1738.22,4065.44)	2703.12(1740.09,4087.90)	-1.06(-1.15,-0.98)	-0.01(-0.09,0.12)	-0.24(-0.34,-0.12)	-0.57(-0.61,-0.54)
	Female	1192.52(674.02,1809.91)	1366.01(746.11,2116.84)	1528.02(789.19,2396.27)	1578.91(830.19,2548.59)	1.03(0.98,1.08)	1.12(1.06,1.19)	0.57(0.48,0.66)	0.92(0.90,0.93)
Bosnia and Herzegovina	Both	3439.03(2868.63,4128.87)	3780.30(2972.82,4656.79)	4267.20(3478.21,5222.70)	4075.58(3045.48,5425.03)	0.60(0.40,0.80)	0.94(0.58,1.33)	-0.23(-2.20,1.82)	0.57(0.49,0.65)
	Male	6932.34(5668.20,8429.53)	7218.13(5683.24,8953.92)	7674.05(6196.00,9400.24)	7175.73(5273.68,9543.40)	0.38(0.15,0.66)	0.33(-0.41,1.08)	-0.53(-2.70,1.77)	0.06(-0.08,0.18)
	Female	1255.96(975.55,1574.38)	1493.33(1101.22,1929.47)	1879.79(1453.80,2368.17)	1898.60(1409.10,2568.55)	0.95(0.59,1.32)	1.99(1.56,2.41)	0.52(-0.36,1.44)	1.38(1.27,1.49)
Botswana	Both	1876.72(1304.49,2613.93)	2198.91(1556.95,2973.63)	2148.65(1494.93,2957.42)	1949.74(1357.24,2681.34)	1.39(1.31,1.47)	0.09(-0.15,0.47)	-1.49(-2.00,-0.94)	0.13(0.09,0.16)
	Male	3376.13(2184.60,4982.17)	4579.81(3068.42,6584.44)	3668.38(2343.45,5358.00)	3233.08(2044.03,4721.74)	2.54(2.42,2.65)	-2.07(-2.29,-1.86)	-1.97(-2.52,-1.41)	-0.12(-0.19,-0.06)
	Female	849.72(502.43,1402.37)	969.29(530.31,1619.49)	1286.31(788.26,2006.08)	1155.60(728.77,1715.08)	1.25(0.88,1.68)	4.21(2.21,6.28)	-1.64(-2.07,-1.19)	0.87(0.75,1.00)
Brazil	Both	1925.06(1787.01,2041.09)	2108.38(1948.69,2230.38)	2086.65(1907.54,2214.78)	1957.49(1754.58,2111.71)	0.65(0.51,0.79)	-0.19(-0.29,-0.11)	-0.95(-1.97,0.14)	0.07(0.01,0.14)
	Male	3043.95(2835.41,3234.77)	3287.30(3056.52,3482.73)	3004.52(2773.41,3195.90)	2727.73(2479.59,2948.24)	0.57(0.44,0.69)	-0.89(-1.03,-0.75)	-1.48(-2.44,-0.47)	-0.34(-0.41,-0.25)
	Female	1027.13(923.15,1108.37)	1216.72(1078.04,1315.08)	1410.12(1245.44,1527.84)	1393.68(1207.33,1536.17)	1.22(1.08,1.35)	1.17(1.08,1.27)	-0.19(-0.40,0.07)	1.07(1.00,1.12)
Brunei Darussalam	Both	5799.13(4144.86,7969.08)	4997.17(3818.58,6366.71)	4911.41(3829.96,6220.00)	3990.76(2946.21,5222.42)	-1.29(-1.58,-1.01)	-0.27(-0.77,0.55)	-4.04(-6.35,-1.87)	-1.27(-1.42,-1.13)
	Male	7899.08(5558.67,11047.78)	6178.43(4715.99,7918.42)	6313.29(4785.59,8141.03)	4982.62(3561.47,6778.54)	-2.18(-2.62,-1.75)	0.14(-0.86,1.85)	-4.37(-5.82,-3.05)	-1.62(-1.91,-1.38)
	Female	3753.19(2442.56,5576.20)	3902.09(2856.74,5196.04)	3855.71(2832.22,5078.04)	3366.81(2355.12,4626.20)	0.21(0.07,0.37)	-0.14(-0.49,0.14)	-2.90(-4.66,-1.30)	-0.39(-0.48,-0.31)
Bulgaria	Both	2234.30(1972.93,2528.92)	2586.09(2316.21,2886.75)	2853.60(2536.60,3209.40)	3042.07(2536.66,3566.60)	0.52(0.12,0.83)	1.20(0.39,2.03)	1.00(0.60,1.41)	1.03(0.91,1.16)
	Male	4000.40(3514.73,4553.24)	4854.93(4286.47,5491.44)	5410.99(4755.05,6118.66)	5696.10(4762.07,6676.99)	0.92(0.45,1.31)	1.41(0.61,2.21)	0.72(0.23,1.24)	1.24(1.10,1.37)
	Female	870.79(752.66,999.97)	1003.88(874.21,1143.76)	1172.23(1008.97,1353.31)	1357.34(1108.17,1625.21)	0.18(-0.28,0.57)	1.57(1.00,2.05)	2.55(1.83,3.28)	1.37(1.09,1.67)
Burkina Faso	Both	682.36(461.03,1052.67)	689.79(475.30,1075.23)	822.29(560.24,1270.82)	814.03(550.74,1250.00)	-0.03(-0.16,0.10)	1.61(1.43,1.87)	-0.20(-0.37,-0.05)	0.59(0.55,0.63)
	Male	1112.15(702.10,1799.92)	1121.96(717.46,1831.99)	1369.64(869.63,2225.96)	1343.41(849.79,2134.82)	-0.08(-0.22,0.05)	1.85(1.67,2.04)	-0.38(-0.64,-0.15)	0.62(0.57,0.67)
	Female	298.24(174.58,496.40)	304.19(185.40,499.31)	353.71(209.87,576.46)	372.78(217.03,620.53)	0.00(-0.18,0.28)	1.32(0.89,1.74)	0.73(0.31,1.12)	0.73(0.66,0.79)
Burundi	Both	813.94(577.37,1153.20)	683.82(472.45,1039.52)	658.59(451.06,1001.82)	683.86(443.28,1037.69)	-1.31(-1.39,-1.23)	-0.44(-0.53,-0.35)	0.66(0.59,0.73)	-0.57(-0.59,-0.55)
	Male	1355.88(884.60,2064.38)	1082.04(698.55,1767.66)	1018.40(652.02,1620.40)	1046.87(652.77,1709.59)	-1.70(-1.80,-1.59)	-0.66(-0.75,-0.56)	0.48(0.39,0.57)	-0.85(-0.87,-0.82)
	Female	362.90(230.01,536.50)	337.78(222.62,511.25)	321.28(196.12,515.38)	327.79(188.45,512.90)	-0.52(-0.59,-0.47)	-0.48(-0.59,-0.35)	0.38(0.19,0.56)	-0.32(-0.35,-0.29)
Cabo Verde	Both	1556.47(1177.86,2001.91)	1943.79(1415.89,2603.13)	1919.33(1429.19,2489.65)	2686.94(1876.15,3591.98)	1.77(1.59,1.91)	-0.54(-1.01,0.07)	6.47(3.91,9.63)	1.80(1.59,2.06)
	Male	2295.82(1584.09,3152.71)	3363.67(2266.94,4828.33)	2817.94(1954.02,3964.87)	4798.86(3147.23,6767.80)	3.06(2.77,3.30)	-2.02(-2.72,-1.24)	11.88(0.39,25.00)	2.46(2.06,2.88)
	Female	1003.23(697.07,1385.98)	1032.87(676.38,1520.10)	1371.56(932.50,1953.12)	1469.24(935.54,2233.35)	0.09(0.00,0.19)	2.63(2.46,2.79)	1.03(0.11,1.87)	1.26(1.22,1.31)
Cambodia	Both	2803.86(1838.50,4062.35)	2857.85(1963.78,3936.34)	3209.44(2151.98,4423.23)	3271.81(2188.97,4560.15)	0.19(0.14,0.25)	1.11(1.02,1.20)	0.34(0.30,0.38)	0.51(0.48,0.53)
	Male	5514.74(3310.84,8543.73)	5453.28(3356.33,7928.61)	6191.13(3753.87,9018.87)	6343.76(3839.23,9422.54)	-0.04(-0.11,0.02)	1.25(1.15,1.36)	0.41(0.38,0.44)	0.46(0.44,0.48)
	Female	1027.22(628.72,1603.02)	1136.65(738.14,1665.41)	1376.07(871.97,2062.32)	1486.44(936.89,2219.43)	0.75(0.69,0.81)	1.74(1.63,1.85)	1.31(1.23,1.40)	1.21(1.18,1.23)
Cameroon	Both	971.74(708.00,1285.72)	1014.06(735.95,1364.12)	1129.07(775.42,1606.59)	1116.39(763.20,1594.65)	0.20(0.11,0.31)	1.12(0.99,1.22)	-0.13(-0.21,-0.05)	0.43(0.40,0.47)
	Male	1543.58(1048.81,2176.16)	1677.10(1124.57,2386.56)	1851.76(1205.25,2697.78)	1783.99(1129.51,2638.71)	0.53(0.43,0.64)	1.01(0.84,1.17)	-0.57(-0.65,-0.47)	0.47(0.44,0.51)
	Female	438.24(284.92,624.75)	444.29(283.06,645.23)	526.84(326.13,803.13)	553.72(330.38,851.69)	-0.02(-0.25,0.17)	1.68(1.58,1.77)	0.85(0.79,0.90)	0.74(0.71,0.78)
Canada	Both	5618.14(5100.70,6107.41)	5979.70(5393.14,6514.81)	5096.62(4502.08,5676.53)	4452.13(3864.54,5019.34)	0.31(0.08,0.54)	-0.79(-1.27,-0.31)	-2.46(-3.24,-1.78)	-0.82(-0.97,-0.70)
	Male	9451.07(8404.57,10526.59)	8310.04(7316.30,9305.95)	6187.06(5346.18,7063.90)	5223.90(4437.89,6101.13)	-1.11(-1.34,-0.88)	-1.99(-2.47,-1.49)	-3.04(-3.97,-2.19)	-1.85(-1.95,-1.76)
	Female	3012.85(2631.46,3363.77)	4313.86(3756.50,4855.88)	4253.51(3607.44,4842.69)	3838.06(3179.75,4493.75)	2.50(2.27,2.73)	0.51(0.12,0.91)	-1.92(-2.76,-1.16)	0.72(0.62,0.81)
Central African Republic	Both	1160.05(727.39,2066.02)	1119.13(706.16,1956.29)	1058.53(665.06,1836.05)	1008.99(623.68,1780.53)	-0.22(-0.28,-0.17)	-0.39(-0.50,-0.25)	-0.75(-0.83,-0.67)	-0.45(-0.47,-0.43)
	Male	2209.91(1213.68,4333.42)	2134.43(1181.40,4237.81)	2074.68(1112.80,4142.67)	1983.30(1078.16,3995.63)	-0.27(-0.31,-0.22)	-0.17(-0.28,-0.05)	-0.71(-0.81,-0.59)	-0.35(-0.37,-0.34)
	Female	409.82(249.87,661.32)	439.06(259.96,700.18)	444.90(277.03,681.01)	440.41(266.20,674.99)	0.55(0.50,0.62)	0.44(0.18,0.70)	-0.14(-0.20,-0.07)	0.23(0.21,0.25)
Chad	Both	621.76(409.85,946.19)	773.60(514.20,1219.28)	956.56(650.72,1443.44)	974.01(640.18,1473.62)	1.38(1.23,1.45)	2.01(1.90,2.11)	0.32(0.26,0.38)	1.46(1.43,1.49)
	Male	1015.21(624.91,1618.22)	1244.47(770.51,2058.28)	1466.07(912.61,2276.20)	1458.83(894.90,2297.35)	1.33(1.26,1.41)	1.55(1.38,1.69)	-0.09(-0.14,-0.04)	1.19(1.17,1.22)
	Female	234.45(132.58,370.92)	280.54(160.36,458.66)	359.39(198.07,604.43)	382.27(222.17,603.16)	1.16(1.06,1.22)	2.45(2.37,2.53)	1.04(0.94,1.13)	1.60(1.58,1.62)
Chile	Both	2194.08(1962.53,2429.87)	2287.88(2042.96,2538.61)	2373.21(2104.01,2636.99)	2119.50(1837.39,2387.51)	0.03(-0.21,0.26)	0.41(0.09,0.77)	-1.95(-2.47,-1.41)	-0.19(-0.32,-0.10)
	Male	3566.79(3082.22,4082.68)	3470.22(3017.61,3980.40)	3263.41(2808.69,3742.45)	2893.99(2421.52,3397.68)	-0.54(-0.84,-0.29)	-0.46(-0.90,-0.01)	-2.06(-2.41,-1.71)	-0.75(-0.89,-0.64)
	Female	1184.72(992.68,1379.46)	1423.74(1209.63,1644.68)	1716.34(1440.78,1976.65)	1541.67(1244.98,1854.37)	1.19(0.56,1.69)	1.86(1.45,2.26)	-2.02(-2.56,-1.39)	0.78(0.63,0.89)
China	Both	4193.63(3606.77,4785.06)	5807.36(5258.52,6318.73)	5590.59(4837.75,6351.30)	5628.46(4537.63,6794.33)	2.34(2.23,2.46)	-0.12(-0.71,0.47)	0.12(-0.15,0.41)	0.96(0.92,1.00)
	Male	6547.14(5346.46,7832.10)	9014.34(8040.87,10032.26)	8631.36(7183.46,10179.03)	8300.02(6168.63,10527.98)	2.26(2.14,2.39)	-0.10(-0.74,0.57)	-0.69(-0.81,-0.58)	0.76(0.71,0.81)
	Female	2523.72(2092.26,3034.26)	3368.77(2968.68,3760.04)	3152.99(2639.33,3652.04)	3506.31(2745.38,4350.47)	2.08(1.98,2.19)	-0.72(-1.16,-0.22)	1.88(1.47,2.31)	1.09(1.05,1.13)
Colombia	Both	2100.35(1871.96,2353.05)	1966.18(1732.12,2206.43)	1709.21(1489.89,1919.24)	1653.56(1319.08,2013.23)	-0.69(-1.03,-0.25)	-1.18(-1.67,-0.69)	-0.57(-1.35,0.03)	-0.80(-0.97,-0.66)
	Male	2906.39(2525.93,3325.26)	2644.40(2285.57,3056.70)	2152.17(1836.07,2485.14)	2192.16(1710.16,2745.90)	-0.92(-1.23,-0.53)	-1.65(-2.32,-0.99)	0.38(-0.68,1.21)	-0.91(-1.13,-0.73)
	Female	1376.08(1180.90,1584.93)	1403.88(1205.92,1635.56)	1354.82(1138.09,1580.88)	1233.57(967.30,1534.99)	0.06(-0.49,0.65)	-0.36(-0.82,0.11)	-1.76(-2.32,-1.17)	-0.44(-0.59,-0.29)
Comoros	Both	819.74(554.54,1156.17)	829.44(564.62,1154.07)	889.40(568.46,1278.09)	915.45(570.24,1369.23)	0.13(0.06,0.18)	0.67(0.57,0.77)	0.48(0.31,0.66)	0.33(0.31,0.36)
	Male	1240.32(746.86,1863.83)	1205.44(715.21,1856.85)	1327.35(703.22,2084.24)	1382.58(725.67,2213.63)	-0.18(-0.26,-0.12)	0.94(0.87,1.01)	0.66(0.53,0.80)	0.35(0.32,0.37)
	Female	432.72(259.74,708.79)	499.83(313.69,713.41)	529.62(303.91,821.72)	552.94(310.52,900.10)	1.20(1.16,1.24)	0.48(0.37,0.58)	0.72(0.57,0.87)	0.80(0.78,0.82)
Congo	Both	1645.66(1067.51,2316.31)	1498.79(1008.56,2033.11)	1610.21(1099.25,2253.81)	1595.05(1093.95,2246.42)	-0.64(-0.72,-0.57)	0.72(0.63,0.81)	-0.13(-0.20,-0.05)	-0.09(-0.11,-0.07)
	Male	2891.35(1756.74,4286.48)	2509.99(1586.20,3725.18)	2505.97(1599.17,3657.18)	2484.81(1574.09,3652.15)	-0.92(-0.98,-0.86)	-0.01(-0.21,0.19)	-0.11(-0.24,0.03)	-0.47(-0.49,-0.46)
	Female	739.79(402.23,1183.44)	808.38(444.42,1258.38)	907.66(513.44,1415.34)	888.67(497.20,1445.44)	0.63(0.48,0.78)	1.09(0.99,1.18)	-0.32(-0.39,-0.24)	0.61(0.57,0.64)
Cook Islands	Both	5045.20(3742.34,6773.62)	5103.89(3877.52,6619.56)	4158.96(3195.19,5335.27)	4005.03(2905.85,5284.71)	0.16(0.06,0.26)	-2.06(-2.21,-1.89)	-0.81(-1.41,-0.17)	-0.74(-0.79,-0.71)
	Male	8419.51(6068.61,11824.21)	8398.64(6143.16,11220.89)	7043.61(5202.25,9284.54)	6732.73(4707.47,9167.99)	0.03(-0.09,0.11)	-1.67(-1.81,-1.53)	-0.82(-1.00,-0.67)	-0.70(-0.74,-0.67)
	Female	1717.28(1148.21,2448.15)	1592.92(1113.06,2232.27)	1519.34(1036.85,2139.99)	1574.91(1038.16,2278.88)	-0.45(-0.65,-0.30)	-0.71(-0.97,-0.50)	0.58(0.51,0.64)	-0.23(-0.28,-0.19)
Costa Rica	Both	1662.22(1463.57,1873.31)	1612.32(1410.45,1820.99)	1270.01(1094.66,1441.12)	1097.25(899.14,1302.66)	0.54(-0.60,1.67)	-1.76(-2.84,-0.39)	-2.52(-3.43,-1.61)	-1.02(-1.28,-0.73)
	Male	2535.32(2197.71,2910.99)	2304.30(1966.29,2665.87)	1777.12(1497.05,2080.86)	1513.44(1221.50,1832.78)	0.21(-0.83,1.26)	-1.59(-2.91,-0.26)	-2.65(-3.69,-1.58)	-1.25(-1.57,-0.87)
	Female	866.19(722.61,1028.54)	1014.22(849.16,1190.57)	842.77(681.25,994.17)	756.84(595.74,930.87)	0.98(0.34,1.76)	-1.57(-2.35,-0.50)	-2.10(-3.69,-0.39)	-0.29(-0.54,-0.02)
Côte d'Ivoire	Both	521.61(385.11,695.77)	585.48(430.51,771.72)	543.72(387.17,744.64)	519.84(357.66,734.97)	-0.12(-0.58,0.44)	-0.77(-0.85,-0.67)	-0.06(-0.73,0.64)	-0.35(-0.50,-0.16)
	Male	783.15(542.55,1111.18)	903.11(626.63,1261.00)	809.59(528.41,1170.26)	752.36(483.90,1147.97)	-0.96(-1.34,-0.41)	-1.09(-1.19,-0.99)	-1.10(-1.71,-0.48)	-1.20(-1.34,-1.03)
	Female	233.26(150.99,346.13)	266.98(174.83,388.76)	287.15(176.11,429.88)	290.79(175.84,444.61)	-0.15(-0.58,0.25)	0.60(0.23,0.83)	1.74(0.40,2.94)	0.72(0.54,0.88)
Croatia	Both	4350.83(3867.93,4864.15)	4195.34(3795.02,4633.41)	3893.38(3508.00,4312.87)	3942.50(3379.04,4544.06)	-0.85(-1.05,-0.67)	-0.66(-1.24,-0.14)	-0.19(-0.85,0.41)	-0.23(-0.33,-0.14)
	Male	9923.15(8723.22,11188.44)	8757.41(7816.53,9782.66)	7273.73(6420.67,8218.72)	6922.07(5832.55,8141.12)	-0.88(-1.07,-0.72)	-1.80(-2.74,-0.86)	-0.03(-0.79,0.64)	-0.32(-0.44,-0.19)
	Female	1540.58(1338.40,1760.22)	1566.10(1358.76,1797.88)	1741.23(1487.35,2000.07)	1942.88(1580.59,2333.34)	-0.31(-0.60,-0.01)	1.27(0.74,1.73)	-0.31(-0.69,0.08)	0.43(0.31,0.55)
Cuba	Both	4461.52(3983.94,4969.13)	4083.67(3669.56,4521.16)	4271.43(3803.69,4752.61)	4195.98(3542.46,4892.14)	0.16(-0.21,0.38)	0.21(-0.53,0.97)	-2.23(-3.29,-1.16)	-0.39(-0.54,-0.27)
	Male	6698.00(5801.84,7684.45)	6047.10(5235.99,6896.19)	6050.95(5219.46,6984.87)	5996.82(4827.09,7223.80)	-0.40(-0.89,0.24)	-0.38(-1.07,0.29)	-3.31(-5.58,-0.90)	-0.85(-1.04,-0.67)
	Female	2359.71(2026.42,2745.66)	2388.80(2066.32,2748.27)	2750.88(2367.93,3165.76)	2717.31(2177.01,3332.33)	0.95(0.78,1.19)	1.50(0.80,2.19)	-1.99(-2.46,-1.46)	0.26(0.19,0.32)
Cyprus	Both	3237.99(2336.16,4411.19)	3298.57(2628.34,4033.98)	3262.88(2576.36,4038.38)	2858.29(2127.66,3710.74)	0.05(-0.25,0.28)	0.47(0.15,0.82)	0.57(0.32,0.81)	-0.27(-0.36,-0.19)
	Male	6313.83(4319.31,9063.34)	6130.65(4769.38,7732.66)	5872.76(4457.14,7495.58)	4850.23(3488.70,6446.57)	-0.93(-1.29,-0.65)	0.20(-0.27,0.67)	-0.56(-1.04,-0.06)	-1.37(-1.48,-1.28)
	Female	1078.03(615.52,1694.45)	1228.95(902.39,1637.62)	1339.42(943.65,1829.12)	1170.86(777.70,1688.31)	2.27(1.88,2.79)	1.46(1.19,1.75)	2.19(1.96,2.43)	1.69(1.57,1.82)
Czechia	Both	4302.44(3907.23,4738.98)	4176.31(3821.66,4572.63)	3740.70(3320.51,4137.04)	3858.41(3294.77,4439.54)	0.94(0.73,1.19)	-0.97(-1.18,-0.75)	-0.71(-0.89,-0.57)	-0.01(-0.05,0.06)
Philippines	Male	9486.03(8476.55,10592.01)	8098.55(7254.32,9076.75)	6294.87(5479.46,7108.50)	6067.23(5090.91,7124.26)	1.15(0.99,1.34)	-2.33(-2.64,-2.02)	-1.17(-1.29,-1.08)	-0.13(-0.17,-0.09)
Poland	Female	1354.31(1191.51,1529.37)	1813.93(1596.68,2042.55)	2016.00(1723.92,2284.92)	2310.51(1883.75,2729.60)	1.05(0.75,1.36)	1.22(0.69,1.95)	0.14(-0.13,0.42)	0.79(0.72,0.85)
Democratic People's Republic of Korea	Both	2826.08(1941.52,3865.76)	2742.27(1886.23,3794.50)	2905.93(1934.63,4178.05)	2627.57(1620.80,3989.35)	-0.28(-0.30,-0.24)	0.92(0.66,1.17)	-1.65(-1.70,-1.60)	-0.24(-0.25,-0.23)
	Male	5014.25(3229.20,7694.21)	5246.06(3260.74,8220.25)	5160.17(3087.24,8152.46)	4458.62(2572.61,7231.86)	0.32(0.29,0.34)	0.19(0.02,0.35)	-2.40(-2.43,-2.37)	-0.39(-0.40,-0.38)
	Female	1884.55(1132.76,2791.76)	1857.07(1138.97,2813.96)	1896.39(1044.20,3050.82)	1709.93(842.62,2840.91)	-0.20(-0.25,-0.15)	0.44(0.36,0.52)	-1.70(-1.76,-1.64)	-0.31(-0.33,-0.30)
Democratic Republic of the Congo	Both	1046.79(637.39,1862.67)	735.61(434.05,1487.26)	841.15(496.26,1590.21)	902.74(529.99,1638.07)	-2.55(-2.69,-2.45)	1.20(1.09,1.33)	1.19(1.13,1.28)	-0.47(-0.49,-0.44)
	Male	1692.43(917.91,3287.54)	1345.35(668.80,3102.54)	1514.11(743.65,3291.39)	1593.40(818.64,3270.28)	-1.66(-1.76,-1.56)	1.11(1.01,1.21)	0.89(0.76,1.01)	-0.20(-0.23,-0.17)
	Female	419.14(257.61,666.35)	350.03(210.78,581.14)	431.07(248.40,709.74)	475.18(253.36,806.98)	-1.42(-1.55,-1.28)	1.89(1.74,2.11)	1.65(1.55,1.74)	0.40(0.38,0.43)
Denmark	Both	5853.61(5291.13,6437.91)	6280.71(5688.51,6841.13)	5715.23(4997.82,6350.66)	5172.80(4400.40,5911.76)	0.43(0.15,0.74)	-0.73(-0.83,-0.62)	-2.03(-3.02,-1.00)	-0.42(-0.53,-0.32)
	Male	9849.02(8775.92,11004.57)	8463.84(7422.72,9546.07)	6820.25(5882.16,7827.05)	5926.47(4972.26,7035.17)	-1.10(-1.36,-0.73)	-1.91(-2.07,-1.75)	-2.73(-3.87,-1.54)	-1.65(-1.75,-1.56)
	Female	3124.79(2712.28,3693.78)	4772.39(4183.32,5351.08)	4867.19(4151.04,5508.45)	4571.42(3712.69,5383.73)	2.85(2.47,3.24)	0.43(0.19,0.71)	-1.24(-1.69,-0.83)	1.20(1.12,1.29)
Djibouti	Both	928.60(621.46,1324.84)	1075.77(728.62,1522.72)	1190.45(759.04,1737.22)	1275.49(798.06,1874.44)	0.91(0.82,0.98)	0.87(0.84,0.89)	1.16(1.08,1.26)	1.04(1.02,1.06)
	Male	1449.55(864.51,2221.63)	1669.33(1058.78,2470.29)	1833.48(1072.23,2851.70)	1932.84(1074.94,3034.31)	0.87(0.77,0.93)	0.83(0.79,0.87)	0.91(0.77,1.07)	0.92(0.90,0.94)
	Female	489.03(297.35,776.81)	542.15(334.91,818.30)	588.54(359.99,901.72)	651.88(390.11,962.64)	0.78(0.69,0.86)	0.65(0.61,0.71)	1.71(1.63,1.80)	0.94(0.92,0.95)
Dominica	Both	2368.98(1832.94,2988.81)	2145.04(1660.18,2706.03)	2310.08(1830.86,2868.89)	2427.33(1813.28,3150.65)	-0.61(-0.82,-0.31)	0.53(0.38,0.75)	0.84(0.75,0.94)	0.07(0.04,0.10)
	Male	4552.92(3368.25,6015.11)	4159.72(3006.15,5599.51)	3920.56(2891.84,5190.79)	3875.46(2729.80,5337.78)	-0.57(-0.64,-0.48)	-0.56(-0.70,-0.41)	-0.19(-0.23,-0.15)	-0.51(-0.55,-0.47)
	Female	1084.79(719.56,1607.01)	1199.16(838.02,1645.43)	1439.26(1024.27,1967.26)	1435.40(934.57,2097.76)	0.72(0.45,0.94)	1.70(1.66,1.75)	-0.08(-0.17,0.01)	0.90(0.84,0.94)
Dominican Republic	Both	1374.92(1039.46,1773.71)	1614.87(1204.75,2148.29)	1634.21(1176.90,2160.88)	1656.27(1063.49,2402.12)	0.69(0.25,1.40)	0.20(-0.25,0.53)	0.56(-0.92,2.12)	0.60(0.42,0.78)
	Male	1867.37(1368.27,2504.57)	2250.47(1552.18,3147.79)	2232.70(1483.76,3137.33)	2254.88(1357.02,3408.26)	1.01(0.52,1.44)	-0.29(-0.96,0.38)	0.71(-1.40,2.92)	0.58(0.32,0.87)
	Female	894.45(621.26,1235.44)	1032.49(703.47,1448.72)	1095.00(753.56,1539.09)	1137.08(719.22,1691.81)	0.44(0.23,0.61)	0.89(0.66,1.15)	0.57(-0.05,1.21)	0.81(0.71,0.89)
Ecuador	Both	1245.65(1105.41,1391.41)	1551.21(1330.61,1792.07)	1246.60(1075.95,1413.41)	1211.26(945.91,1525.65)	1.62(1.08,2.26)	-1.76(-2.14,-1.37)	-0.32(-0.90,0.36)	-0.03(-0.18,0.14)
	Male	1752.31(1504.21,2027.76)	2054.58(1700.78,2463.98)	1516.62(1247.19,1808.85)	1513.62(1126.65,2007.08)	1.01(0.20,2.07)	-2.54(-3.46,-1.73)	0.67(-1.67,3.19)	-0.59(-0.79,-0.37)
	Female	779.71(657.68,912.08)	1092.64(908.49,1304.91)	1018.10(836.88,1212.85)	960.59(729.54,1249.31)	2.86(1.72,4.11)	-0.14(-0.99,0.65)	-1.10(-2.16,-0.04)	0.88(0.66,1.16)
Egypt	Both	555.21(425.06,713.88)	1335.85(1021.00,1716.76)	1963.10(1562.57,2462.65)	1879.21(1408.26,2483.23)	5.97(5.29,6.43)	3.69(3.43,3.97)	-0.74(-0.85,-0.63)	3.97(3.82,4.08)
	Male	798.36(577.89,1067.53)	1917.36(1370.09,2603.68)	2681.09(1989.76,3518.23)	2511.90(1768.36,3468.03)	5.85(5.27,6.48)	3.37(3.10,3.65)	-1.12(-1.32,-0.82)	3.79(3.66,3.93)
	Female	278.86(198.12,389.98)	692.18(476.73,976.68)	1122.33(815.31,1519.81)	1145.77(792.24,1584.41)	6.06(5.67,6.39)	4.06(3.20,5.15)	0.39(0.23,0.54)	4.72(4.60,4.83)
El Salvador	Both	1086.40(878.71,1317.87)	1243.46(1042.43,1458.51)	1262.75(1037.12,1527.47)	1193.65(905.34,1578.61)	0.68(-0.14,1.56)	-0.61(-1.33,-0.18)	-0.45(-1.87,1.07)	0.30(0.07,0.57)
	Male	1334.52(1034.15,1693.29)	1558.16(1242.44,1913.32)	1538.15(1213.13,1921.43)	1397.76(1017.68,1876.25)	0.69(-0.74,2.19)	-1.42(-2.39,-0.79)	-1.11(-2.28,0.46)	0.19(-0.06,0.50)
	Female	876.15(661.30,1123.82)	993.01(774.64,1244.63)	1053.11(803.93,1353.67)	1044.01(717.93,1460.06)	0.80(0.41,1.17)	0.39(0.04,0.62)	0.10(-0.87,1.12)	0.62(0.43,0.81)
Equatorial Guinea	Both	1189.35(758.84,1963.50)	1400.19(876.97,2186.12)	1734.03(1033.58,2835.29)	1775.53(1108.96,2634.14)	1.06(0.99,1.14)	2.05(1.74,2.36)	0.45(-0.26,1.07)	1.35(1.29,1.41)
	Male	2256.83(1243.40,4074.07)	2401.17(1343.90,3957.03)	2762.96(1518.40,4830.41)	2875.41(1691.91,4534.18)	0.40(0.34,0.46)	1.26(1.00,1.48)	0.73(0.01,1.35)	0.81(0.76,0.86)
	Female	424.11(255.09,681.87)	723.37(363.16,1447.04)	980.16(479.79,2011.71)	1034.63(556.59,1792.18)	3.77(3.70,3.83)	2.86(2.62,3.09)	0.82(0.38,1.36)	2.97(2.92,3.01)
Eritrea	Both	654.87(468.99,912.42)	861.43(619.86,1161.67)	896.98(652.07,1211.29)	900.88(654.14,1193.27)	2.09(2.01,2.17)	0.34(0.26,0.41)	0.07(0.02,0.14)	1.04(1.02,1.06)
	Male	1226.79(769.82,2022.10)	1572.64(1027.99,2360.12)	1601.52(1055.42,2402.15)	1575.87(1032.25,2335.13)	1.83(1.74,1.91)	0.14(0.06,0.21)	-0.27(-0.34,-0.19)	0.82(0.79,0.84)
	Female	368.54(233.82,557.42)	511.65(315.79,785.72)	535.94(334.45,823.78)	560.73(351.68,855.90)	2.53(2.47,2.60)	0.35(0.23,0.46)	0.77(0.70,0.85)	1.38(1.36,1.39)
Estonia	Both	3532.58(3188.70,3888.24)	3660.62(3305.40,4024.10)	3522.69(3145.44,3914.31)	3200.96(2672.58,3704.96)	0.40(-0.19,1.01)	-0.07(-0.81,0.67)	-1.78(-3.01,-0.46)	-0.48(-0.68,-0.33)
	Male	8580.68(7635.26,9600.43)	8878.34(7931.07,9924.82)	7968.40(6976.26,9059.61)	6649.07(5500.42,7839.79)	0.37(-0.32,1.09)	-0.72(-1.42,-0.01)	-3.05(-4.32,-1.73)	-0.82(-1.00,-0.65)
	Female	1346.42(1149.08,1546.87)	1284.61(1093.16,1467.63)	1339.84(1116.93,1562.60)	1430.94(1129.67,1741.20)	-0.18(-1.07,0.67)	1.18(0.61,1.71)	0.54(-3.08,4.42)	0.07(-0.25,0.35)
Eswatini	Both	1806.16(1065.42,2943.38)	2532.87(1403.52,3907.77)	2354.77(1347.46,3568.52)	2110.50(1183.58,3185.60)	2.49(2.39,2.58)	-0.69(-0.77,-0.62)	-1.72(-1.88,-1.50)	0.53(0.48,0.58)
	Male	3315.25(1736.46,6077.97)	4392.99(2228.57,7479.75)	4191.13(2215.74,6951.23)	3609.39(1950.49,5784.06)	2.03(1.96,2.11)	-0.38(-0.49,-0.26)	-2.35(-2.60,-2.02)	0.29(0.25,0.34)
	Female	946.03(483.00,2014.20)	1463.23(628.78,3021.77)	1453.03(627.60,2710.47)	1413.04(635.10,2594.57)	3.21(3.13,3.30)	-0.24(-0.38,-0.11)	-0.43(-0.52,-0.33)	1.32(1.28,1.36)
Ethiopia	Both	1181.10(884.97,1610.46)	923.06(730.92,1192.97)	852.15(698.62,1022.92)	912.08(704.20,1149.18)	-1.74(-1.77,-1.70)	-0.80(-0.96,-0.67)	1.13(0.93,1.36)	-0.81(-0.83,-0.78)
	Male	2009.10(1432.72,2882.86)	1434.26(1098.02,1924.94)	1347.59(1071.06,1651.62)	1454.82(1076.63,1878.99)	-2.46(-2.52,-2.40)	-0.68(-0.79,-0.57)	1.24(1.00,1.54)	-1.02(-1.04,-1.01)
	Female	306.10(196.94,464.25)	283.98(209.96,369.12)	289.73(232.26,360.78)	341.08(262.42,442.72)	-0.42(-0.50,-0.35)	0.17(0.03,0.34)	2.77(2.41,3.09)	0.38(0.32,0.43)
Fiji	Both	1401.78(1033.55,1855.78)	1298.49(1039.57,1605.68)	1306.57(981.50,1676.19)	1336.87(938.24,1789.84)	-0.10(-0.50,0.28)	0.19(-0.09,0.49)	0.40(0.23,0.56)	-0.19(-0.31,-0.08)
	Male	2223.45(1544.35,3105.95)	2262.46(1686.97,2968.12)	2027.69(1393.51,2814.29)	2100.46(1388.56,3004.73)	0.58(0.08,1.07)	-0.85(-1.22,-0.48)	0.63(0.50,0.74)	-0.16(-0.25,-0.07)
	Female	706.21(449.73,1073.60)	676.06(484.09,915.97)	816.56(557.30,1186.16)	862.74(552.07,1260.09)	-0.30(-0.58,-0.03)	2.10(1.68,2.51)	0.91(0.85,0.97)	0.68(0.62,0.74)
Finland	Both	3550.47(3194.51,3895.12)	3239.36(2865.65,3595.17)	3095.02(2709.31,3442.93)	3002.12(2584.64,3394.69)	-0.60(-0.80,-0.41)	-0.61(-0.87,-0.32)	-0.55(-0.79,-0.33)	-0.58(-0.66,-0.52)
	Male	8306.49(7305.37,9299.75)	6202.05(5383.12,7046.43)	4834.14(4126.50,5536.17)	4506.64(3788.48,5270.17)	-1.87(-2.18,-1.63)	-2.47(-2.94,-2.11)	-1.46(-1.95,-0.99)	-1.97(-2.09,-1.81)
	Female	1148.48(990.91,1321.85)	1433.69(1204.06,1649.61)	1838.57(1509.34,2135.78)	1824.51(1445.89,2216.36)	1.69(1.42,1.96)	2.33(2.13,2.56)	0.03(-0.54,0.72)	1.57(1.49,1.65)
France	Both	3357.03(3015.93,3717.31)	3494.74(3125.81,3849.40)	3463.90(3053.50,3866.29)	3189.52(2742.83,3604.87)	0.41(0.22,0.59)	-0.11(-0.23,0.01)	-1.24(-1.47,-1.06)	-0.15(-0.20,-0.11)
	Male	7369.52(6525.67,8276.45)	6891.17(6060.16,7752.48)	5979.61(5172.17,6827.21)	5333.13(4552.52,6170.93)	-0.34(-0.53,-0.17)	-1.31(-1.43,-1.18)	-1.76(-2.01,-1.52)	-1.03(-1.08,-0.99)
	Female	859.14(717.27,1001.79)	1223.85(1024.69,1407.59)	1603.03(1312.11,1875.77)	1540.90(1205.69,1885.51)	2.50(2.17,2.82)	2.54(2.23,2.78)	-0.60(-1.14,-0.11)	1.93(1.86,2.00)
Gabon	Both	1773.48(1092.49,2716.91)	1785.03(1120.80,2637.59)	1820.61(1205.18,2605.49)	1903.36(1257.11,2662.41)	0.06(0.00,0.15)	0.08(-0.05,0.17)	0.77(0.63,0.92)	0.23(0.20,0.27)
	Male	3120.62(1702.89,5061.09)	3133.73(1799.71,5062.35)	3196.82(1914.20,4928.73)	3176.82(2012.94,4798.97)	0.05(0.00,0.11)	0.09(-0.02,0.20)	-0.07(-0.23,0.11)	0.06(0.04,0.09)
	Female	740.33(392.51,1459.71)	913.59(485.28,1625.89)	922.87(519.54,1532.57)	991.54(566.63,1545.53)	1.58(1.47,1.70)	-0.01(-0.23,0.18)	1.25(1.12,1.40)	1.05(1.00,1.09)
Gambia	Both	348.57(243.56,480.70)	386.74(270.12,522.54)	377.79(252.23,530.58)	397.74(258.92,578.23)	0.49(0.35,0.64)	-0.30(-0.51,-0.16)	1.01(0.53,1.46)	0.42(0.35,0.48)
	Male	609.85(407.58,870.80)	674.60(455.95,947.10)	655.01(428.57,958.74)	683.32(430.85,1012.74)	0.50(0.26,0.71)	-0.38(-0.64,-0.22)	0.79(0.28,1.26)	0.38(0.30,0.45)
	Female	114.81(76.36,169.83)	146.79(94.30,220.45)	150.72(84.28,243.75)	165.02(87.69,278.65)	1.56(1.31,1.80)	0.22(-0.02,0.41)	1.59(1.33,1.79)	1.30(1.11,1.48)
Georgia	Both	2000.21(1750.57,2252.36)	1858.61(1634.20,2095.12)	2926.11(2619.13,3272.91)	2768.46(2375.73,3197.66)	-1.15(-1.73,-0.63)	4.73(3.30,6.83)	-1.47(-2.47,-0.45)	0.89(0.56,1.21)
	Male	4633.51(4042.74,5262.77)	3770.74(3287.84,4285.47)	6333.40(5621.45,7111.39)	6003.73(5148.05,6943.13)	-2.19(-2.79,-1.65)	5.70(4.14,7.87)	-1.57(-2.93,-0.17)	0.72(0.42,1.00)
	Female	810.92(702.40,927.17)	704.07(609.81,804.52)	862.70(753.23,984.34)	870.30(730.53,1028.14)	-1.38(-2.60,0.36)	1.07(0.11,2.55)	0.31(-0.19,0.79)	0.03(-0.29,0.32)
Germany	Both	3508.60(3164.47,3869.22)	3491.93(3154.26,3830.28)	3577.51(3181.08,3948.02)	3434.37(2995.65,3843.60)	0.11(-0.02,0.24)	0.30(-0.01,0.53)	-0.81(-1.40,-0.28)	-0.07(-0.13,-0.01)
	Male	8174.83(7199.62,9225.00)	6402.56(5679.02,7169.73)	5496.16(4797.39,6237.96)	4962.76(4219.86,5734.00)	-1.54(-1.72,-1.30)	-1.27(-1.58,-1.04)	-1.89(-2.26,-1.51)	-1.58(-1.66,-1.51)
	Female	1269.21(1065.36,1450.37)	1621.07(1378.98,1863.19)	2125.49(1799.83,2453.70)	2241.76(1828.03,2647.17)	1.99(1.76,2.25)	2.59(2.27,2.83)	0.77(-0.21,1.62)	1.90(1.81,2.00)
Ghana	Both	748.49(519.67,1046.55)	846.70(608.89,1142.90)	925.36(666.04,1255.70)	913.27(623.05,1270.72)	0.82(0.76,0.88)	0.81(0.69,0.90)	-0.19(-0.32,-0.05)	0.65(0.63,0.68)
	Male	1401.97(923.94,2032.31)	1632.60(1127.76,2286.65)	1873.34(1278.49,2663.91)	1858.77(1191.70,2711.48)	1.01(0.94,1.07)	1.31(1.08,1.48)	-0.11(-0.18,-0.05)	0.92(0.90,0.95)
	Female	184.76(117.39,282.60)	214.76(142.00,310.38)	254.89(169.40,373.66)	280.08(176.88,410.94)	1.24(1.17,1.32)	1.50(1.31,1.74)	1.60(1.48,1.72)	1.36(1.33,1.38)
Greece	Both	5284.61(4683.48,5860.24)	5113.45(4580.04,5654.40)	4590.72(4064.78,5099.01)	4760.74(4166.24,5284.58)	-0.19(-0.42,0.03)	-0.98(-1.28,-0.70)	0.58(0.09,1.08)	-0.34(-0.40,-0.27)
	Male	9980.72(8696.87,11249.46)	9238.89(8152.02,10375.25)	8286.20(7248.78,9340.84)	8419.33(7299.30,9455.79)	-0.69(-0.85,-0.57)	-1.06(-1.30,-0.77)	0.23(-0.24,0.71)	-0.54(-0.61,-0.48)
	Female	1686.98(1445.07,1934.20)	1787.27(1522.51,2047.42)	1637.71(1369.43,1887.41)	1793.25(1485.12,2079.84)	0.53(0.31,0.73)	-0.60(-0.97,-0.26)	1.56(1.33,1.80)	0.28(0.19,0.37)
Greenland	Both	12697.76(10054.42,15562.14)	11696.38(9743.62,13840.78)	9358.20(7360.05,11693.21)	8393.20(6253.73,10944.03)	-0.93(-0.98,-0.87)	-2.03(-2.35,-1.69)	-1.15(-2.23,-0.04)	-1.20(-1.30,-1.08)
	Male	17926.34(14007.34,22659.00)	15045.82(12123.14,18361.31)	12022.55(9041.67,15660.37)	10473.55(7514.45,14076.91)	-1.24(-1.31,-1.17)	-1.95(-2.12,-1.78)	-1.66(-2.74,-0.53)	-1.60(-1.70,-1.49)
	Female	9468.69(6957.71,12624.06)	9350.00(7031.88,12078.84)	7004.53(5044.04,9304.98)	6320.30(4238.83,8627.40)	-0.80(-0.93,-0.68)	-2.62(-3.20,-2.03)	-1.08(-2.06,-0.08)	-1.21(-1.34,-1.07)
Grenada	Both	1471.09(1253.54,1704.62)	2613.77(2230.94,3037.56)	1613.08(1395.63,1861.11)	1484.37(1233.41,1752.40)	4.32(3.65,4.89)	-6.18(-8.01,-4.39)	-1.71(-2.93,-0.44)	0.08(-0.15,0.29)
	Male	2714.41(2226.70,3264.18)	6979.88(5735.11,8270.78)	3238.76(2678.52,3909.83)	2485.89(1978.25,3075.75)	6.93(6.25,7.53)	-9.34(-12.60,-5.95)	-4.63(-6.33,-2.82)	-0.21(-0.52,0.06)
	Female	654.24(519.07,805.15)	645.06(515.83,795.49)	931.63(746.02,1146.38)	919.52(719.36,1141.27)	0.04(-0.69,0.46)	3.88(3.47,4.28)	-0.28(-0.95,0.42)	1.14(0.99,1.27)
Guam	Both	5188.31(4213.35,6265.08)	3807.61(3146.53,4542.42)	3614.67(2966.48,4286.37)	2742.12(2105.99,3431.78)	-2.35(-2.59,-1.95)	-0.68(-1.91,1.35)	-5.06(-7.39,-2.25)	-2.13(-2.52,-1.82)
	Male	8023.85(6186.48,10209.53)	5398.84(4275.68,6741.80)	5256.67(4168.31,6497.92)	4311.60(3315.99,5473.75)	-2.77(-3.11,-2.38)	1.43(-1.05,3.11)	-2.67(-8.50,3.78)	-1.91(-2.43,-1.43)
	Female	2891.62(2068.03,3857.45)	2362.91(1754.81,3051.56)	2292.57(1684.54,2995.68)	1497.17(895.16,2161.04)	-1.50(-1.98,-1.09)	-0.55(-1.90,1.29)	-7.70(-11.83,-3.21)	-2.30(-2.78,-1.89)
Guatemala	Both	1271.19(1126.78,1418.46)	1391.51(1251.13,1535.89)	885.80(786.02,986.74)	815.44(679.40,966.82)	0.22(-0.71,1.16)	-4.40(-5.25,-3.56)	-1.02(-2.63,0.66)	-1.64(-1.95,-1.33)
	Male	1582.38(1354.29,1836.05)	1690.14(1469.93,1938.56)	1089.90(938.07,1257.24)	958.32(773.91,1175.43)	0.31(-0.79,1.44)	-4.59(-5.76,-3.39)	-1.68(-2.97,-0.38)	-2.02(-2.32,-1.69)
	Female	990.38(843.79,1143.02)	1130.07(967.29,1302.72)	705.04(598.08,816.29)	692.79(562.69,835.26)	1.07(0.02,2.44)	-4.18(-5.18,-3.15)	-0.40(-2.04,1.64)	-1.02(-1.46,-0.63)
Guinea	Both	835.46(575.78,1173.38)	947.80(653.13,1338.13)	1065.81(721.08,1549.32)	1059.75(668.46,1611.37)	1.02(0.90,1.11)	1.14(1.07,1.21)	-0.08(-0.14,-0.01)	0.79(0.77,0.81)
	Male	1380.35(929.98,1978.28)	1671.13(1130.75,2395.12)	1801.71(1183.63,2653.65)	1735.72(1071.98,2670.81)	1.50(1.34,1.62)	0.74(0.67,0.81)	-0.59(-0.67,-0.50)	0.75(0.73,0.77)
	Female	271.63(168.41,404.99)	308.85(197.78,452.47)	334.45(192.99,515.18)	354.14(189.35,560.74)	1.03(0.94,1.10)	0.76(0.67,0.85)	0.97(0.94,1.00)	0.87(0.85,0.89)
Guinea-Bissau	Both	1048.26(713.24,1529.28)	940.00(646.68,1358.71)	1060.36(740.68,1525.85)	1087.75(775.68,1511.80)	-1.00(-1.04,-0.97)	1.14(1.09,1.18)	0.49(0.32,0.67)	0.13(0.11,0.14)
	Male	1732.09(1079.24,2687.52)	1636.59(994.96,2621.74)	1850.49(1160.34,2952.87)	1871.52(1204.85,2863.16)	-0.63(-0.66,-0.60)	1.18(1.15,1.20)	0.24(0.10,0.38)	0.26(0.24,0.27)
	Female	359.15(227.75,528.94)	404.83(267.29,584.79)	483.88(310.15,696.04)	519.68(328.44,771.25)	0.72(0.68,0.76)	1.72(1.64,1.79)	1.21(1.07,1.35)	1.21(1.19,1.23)
Guyana	Both	930.98(784.33,1091.67)	846.23(718.50,991.46)	819.94(667.10,983.15)	805.29(619.35,1020.00)	-0.65(-1.63,0.66)	-0.36(-0.85,0.20)	-0.26(-0.38,-0.13)	-0.46(-0.68,-0.26)
	Male	1423.73(1145.43,1729.15)	1240.58(1002.54,1512.87)	1137.82(892.82,1402.78)	1092.17(808.82,1435.61)	-1.02(-2.26,0.75)	-0.84(-1.72,0.00)	-0.63(-0.81,-0.45)	-0.93(-1.18,-0.70)
	Female	498.54(395.71,620.17)	519.48(415.37,646.24)	561.71(435.62,711.20)	578.76(416.81,771.91)	0.34(-0.32,1.49)	0.91(0.55,1.21)	0.50(0.40,0.59)	0.44(0.19,0.80)
Haiti	Both	1596.47(1029.27,2610.98)	1490.70(963.29,2419.84)	1463.74(898.32,2413.41)	1419.54(843.78,2378.85)	-0.50(-0.57,-0.44)	-0.17(-0.20,-0.15)	-0.48(-0.57,-0.38)	-0.36(-0.39,-0.34)
	Male	2640.38(1528.46,4879.89)	2186.49(1250.12,4089.08)	2134.01(1160.99,4034.33)	2090.62(1121.29,3985.06)	-1.36(-1.45,-1.29)	-0.20(-0.23,-0.17)	-0.30(-0.44,-0.16)	-0.72(-0.74,-0.71)
	Female	734.39(459.12,1099.82)	806.54(503.65,1191.28)	813.00(477.84,1262.79)	797.85(467.95,1261.18)	0.63(0.58,0.68)	0.03(-0.05,0.10)	-0.29(-0.34,-0.24)	0.29(0.27,0.30)
Honduras	Both	1590.99(1162.54,2159.44)	2074.51(1347.18,3087.16)	2868.86(1766.17,4204.35)	2747.84(1722.45,4148.49)	1.97(1.69,2.22)	3.73(3.06,4.46)	-0.72(-0.90,-0.56)	1.82(1.74,1.90)
	Male	2014.62(1409.89,2771.04)	2268.46(1473.10,3376.00)	3357.57(2165.12,4937.98)	3159.84(2125.86,4601.38)	0.80(0.77,0.83)	4.74(3.76,5.77)	-1.00(-1.09,-0.92)	1.56(1.49,1.63)
	Female	1217.81(835.31,1740.61)	1894.03(1095.90,3037.89)	2418.45(1183.79,4187.27)	2398.47(1196.26,4237.01)	3.39(2.88,3.93)	2.89(2.20,3.59)	-0.16(-0.30,-0.04)	2.25(2.10,2.41)
Hungary	Both	4296.92(3833.31,4788.93)	4525.44(4058.86,4972.82)	4728.24(4250.91,5209.40)	4625.16(3946.80,5339.72)	0.54(0.36,0.74)	0.40(0.08,0.73)	-0.29(-0.94,0.37)	0.31(0.20,0.40)
	Male	8478.58(7406.31,9641.01)	8561.94(7479.99,9621.90)	7830.01(6915.05,8812.74)	7100.08(6044.16,8209.49)	0.26(0.05,0.49)	-0.82(-1.28,-0.31)	-1.71(-2.34,-1.06)	-0.53(-0.67,-0.41)
	Female	1831.94(1562.64,2087.70)	2275.02(1944.09,2601.98)	2949.13(2541.76,3358.19)	3139.50(2582.89,3679.34)	1.75(1.38,2.12)	2.24(2.03,2.51)	1.28(0.68,1.97)	1.86(1.76,1.97)
Iceland	Both	4143.15(3648.94,4644.20)	4413.88(3863.14,4938.80)	4503.34(3881.39,5071.96)	3666.68(3042.41,4248.61)	0.48(0.09,0.80)	0.39(-0.04,0.87)	-4.57(-6.15,-2.96)	-0.48(-0.66,-0.32)
	Male	5451.51(4697.64,6272.82)	5301.42(4538.49,6122.55)	4300.16(3622.18,5029.74)	3194.47(2610.82,3859.83)	-0.36(-1.41,0.39)	-2.09(-2.64,-1.55)	-5.16(-6.76,-3.47)	-1.73(-1.89,-1.57)
	Female	3126.49(2627.24,3674.93)	3698.77(3078.70,4324.97)	4699.34(3851.14,5488.21)	4111.14(3262.25,4937.73)	1.45(1.21,1.68)	3.01(2.36,3.66)	-4.12(-7.07,-1.04)	0.50(0.08,0.89)
India	Both	493.54(412.14,584.19)	551.66(481.40,613.43)	605.74(539.38,671.32)	670.92(549.26,776.09)	0.68(0.41,0.95)	1.09(0.71,1.42)	1.83(1.59,2.08)	1.06(0.94,1.20)
	Male	781.51(629.06,959.68)	845.60(730.55,952.45)	904.61(782.34,1020.74)	974.73(763.85,1162.08)	0.30(-0.04,0.61)	0.76(0.15,1.71)	1.40(1.06,1.75)	0.71(0.62,0.82)
	Female	213.87(167.68,264.67)	276.61(225.78,320.01)	350.95(300.74,400.23)	406.19(332.90,487.57)	1.88(1.23,2.61)	1.85(1.36,2.23)	2.48(2.29,2.67)	2.11(2.01,2.22)
Indonesia	Both	1898.09(1394.10,2366.75)	2457.27(1784.29,3112.92)	2782.98(1928.87,3603.28)	2968.53(1942.87,3846.57)	1.91(1.88,1.94)	1.23(1.19,1.26)	1.10(0.98,1.23)	1.46(1.45,1.47)
	Male	2928.82(2007.31,3728.67)	3772.00(2755.41,4920.02)	4299.52(3057.75,5708.55)	4502.70(2990.14,5967.90)	1.83(1.76,1.89)	1.30(1.24,1.36)	0.80(0.73,0.88)	1.40(1.39,1.41)
	Female	1022.85(614.83,1501.23)	1397.15(851.43,1922.56)	1586.93(916.78,2239.93)	1698.70(952.34,2414.54)	2.35(2.28,2.41)	1.34(1.18,1.50)	1.14(0.95,1.34)	1.65(1.63,1.67)
Iran (Islamic Republic of)	Both	1387.55(1090.86,1735.10)	1397.42(1252.28,1536.23)	1568.87(1393.01,1725.43)	1446.59(1253.06,1625.07)	0.00(-0.02,0.01)	0.76(0.52,0.90)	-1.61(-2.04,-1.12)	0.08(0.01,0.13)
	Male	2130.66(1675.03,2711.82)	1921.28(1711.81,2135.20)	2147.93(1895.09,2393.63)	1959.52(1683.12,2241.79)	-0.89(-0.95,-0.84)	0.65(0.40,0.81)	-1.79(-2.28,-1.24)	-0.30(-0.37,-0.25)
	Female	677.58(493.26,884.56)	789.42(689.04,886.70)	975.68(844.67,1089.83)	954.90(776.53,1125.48)	1.16(1.08,1.23)	1.73(1.60,1.85)	-0.47(-1.12,0.22)	1.07(1.01,1.12)
Iraq	Both	1790.91(1225.03,2470.49)	1716.85(1204.44,2420.29)	2144.91(1547.50,2868.43)	2671.32(1846.82,3599.65)	-0.36(-0.48,-0.25)	2.36(2.19,2.66)	4.12(3.08,5.34)	1.39(1.31,1.48)
	Male	3088.44(2035.18,4359.52)	2934.06(2015.26,4232.02)	3435.97(2395.45,4725.71)	4404.81(2902.31,6059.13)	-0.38(-0.54,-0.28)	1.79(1.60,2.12)	4.61(3.40,6.18)	1.25(1.15,1.34)
	Female	589.82(356.56,920.38)	679.56(456.95,993.67)	1018.73(701.76,1419.68)	1212.84(805.68,1776.63)	1.01(0.93,1.09)	4.11(3.85,4.52)	3.31(2.10,4.58)	2.43(2.37,2.49)
Ireland	Both	5245.24(4720.14,5754.36)	5275.86(4755.97,5765.97)	4356.85(3825.97,4870.17)	3579.80(3029.38,4102.84)	-0.03(-0.39,0.30)	-1.29(-1.75,-0.81)	-3.36(-3.81,-2.87)	-1.21(-1.36,-1.09)
	Male	8334.99(7305.01,9459.62)	7431.08(6551.31,8380.14)	5480.51(4695.93,6306.62)	4333.36(3587.84,5106.26)	-0.95(-1.33,-0.57)	-2.13(-2.60,-1.66)	-3.99(-4.70,-3.14)	-2.05(-2.19,-1.91)
	Female	3046.15(2638.16,3478.44)	3714.69(3199.39,4183.78)	3435.78(2829.52,4000.44)	2933.09(2248.96,3610.03)	1.51(1.23,1.80)	-0.52(-1.07,0.04)	-2.73(-2.95,-2.51)	-0.08(-0.22,0.05)
Israel	Both	2982.49(2633.36,3333.23)	3173.76(2824.40,3512.43)	2942.81(2561.51,3300.83)	2580.56(2183.01,2957.14)	0.58(0.26,0.88)	-0.44(-0.69,-0.18)	-2.10(-2.33,-1.86)	-0.43(-0.50,-0.36)
	Male	4416.83(3784.54,5076.71)	4990.67(4363.36,5642.91)	4353.52(3706.27,4983.21)	3758.92(3140.46,4413.90)	1.06(0.83,1.27)	-0.88(-1.13,-0.63)	-2.42(-2.60,-2.26)	-0.52(-0.60,-0.44)
	Female	1790.98(1507.91,2091.03)	1827.31(1537.65,2118.01)	1819.84(1477.60,2144.11)	1622.62(1260.03,1992.93)	0.31(-0.04,0.66)	0.18(-0.21,0.51)	-1.81(-2.64,-0.80)	-0.28(-0.42,-0.17)
Italy	Both	4063.79(3810.62,4246.60)	4293.01(3925.49,4520.49)	3829.24(3401.66,4077.87)	3595.77(3171.44,3873.78)	0.58(0.50,0.66)	-1.02(-1.20,-0.83)	-1.10(-1.45,-0.75)	-0.38(-0.42,-0.35)
	Male	8290.61(7810.66,8668.12)	8452.70(7843.70,8892.25)	6709.81(6080.91,7130.52)	5962.49(5360.53,6398.11)	0.38(0.29,0.47)	-2.05(-2.25,-1.84)	-1.97(-2.49,-1.48)	-1.08(-1.12,-1.04)
	Female	1298.48(1158.04,1393.36)	1498.67(1269.20,1635.89)	1724.80(1411.37,1895.18)	1784.76(1460.58,1997.28)	1.08(0.81,1.25)	1.46(1.22,1.62)	0.43(-0.06,0.94)	1.02(0.95,1.08)
Jamaica	Both	1857.20(1596.35,2138.80)	1989.27(1730.78,2272.70)	2288.09(1910.82,2714.37)	2079.80(1552.50,2726.66)	1.35(0.65,2.03)	2.23(-0.25,4.89)	-1.85(-2.40,-1.29)	0.37(-0.24,1.01)
	Male	3151.52(2688.16,3675.87)	3304.55(2830.82,3814.07)	3739.84(3014.05,4582.59)	3241.95(2366.12,4316.40)	1.44(0.55,2.37)	2.44(-0.64,5.76)	-2.71(-3.45,-1.93)	0.09(-0.65,0.84)
	Female	796.50(648.26,960.61)	862.65(715.73,1036.31)	1048.80(841.32,1286.64)	1059.55(786.87,1394.70)	0.55(-0.01,1.05)	1.89(1.08,2.40)	0.14(-0.46,0.76)	0.90(0.75,1.02)
Japan	Both	3846.92(3569.33,4019.48)	3857.28(3460.45,4076.13)	3627.19(3168.54,3866.67)	3534.40(3064.09,3786.73)	-0.01(-0.11,0.09)	-0.59(-0.69,-0.52)	-0.65(-1.38,0.12)	-0.32(-0.36,-0.29)
	Male	7147.40(6747.29,7432.69)	7125.10(6594.88,7461.59)	6287.87(5699.49,6619.49)	5992.24(5394.11,6336.57)	-0.04(-0.16,0.08)	-1.23(-1.36,-1.09)	-0.93(-1.30,-0.62)	-0.61(-0.67,-0.57)
	Female	1767.53(1552.28,1892.78)	1684.32(1360.82,1855.02)	1700.44(1326.90,1906.11)	1669.60(1282.75,1888.12)	-0.47(-0.65,-0.31)	0.15(0.04,0.25)	-0.50(-1.12,0.15)	-0.27(-0.34,-0.22)
Jordan	Both	1430.71(1044.71,1937.42)	1435.08(1126.31,1779.20)	1569.88(1210.64,1991.79)	1378.10(984.73,1901.08)	-0.15(-0.31,0.01)	1.39(0.98,1.77)	-2.22(-2.41,-2.03)	-0.07(-0.17,0.02)
	Male	2459.10(1711.05,3445.50)	2066.15(1535.23,2684.11)	2333.21(1733.32,3074.57)	2066.58(1406.64,3008.28)	-1.40(-1.63,-1.21)	1.45(1.11,1.74)	-2.04(-2.23,-1.85)	-0.55(-0.61,-0.49)
	Female	518.64(340.59,765.83)	761.96(554.64,1027.83)	743.46(506.17,1031.27)	673.91(405.49,1020.28)	2.70(2.27,3.10)	-1.38(-3.41,0.69)	-1.63(-2.58,-0.91)	0.81(0.61,0.97)
Kazakhstan	Both	3177.35(2890.57,3466.29)	2516.02(2241.07,2788.44)	1817.94(1624.89,2029.37)	1605.51(1369.94,1861.18)	-1.38(-1.62,-1.08)	-2.64(-3.18,-2.21)	-1.91(-2.50,-1.25)	-2.16(-2.32,-1.99)
	Male	7575.27(6722.36,8427.55)	5581.41(4941.02,6253.87)	4018.08(3548.65,4579.41)	3462.53(2964.24,3992.48)	-1.83(-2.17,-1.49)	-2.76(-3.38,-2.29)	-2.37(-3.15,-1.49)	-2.36(-2.54,-2.23)
	Female	1349.92(1168.63,1540.47)	926.31(798.88,1045.43)	677.15(580.80,773.60)	661.57(543.34,785.72)	-2.25(-2.55,-1.93)	-2.03(-3.98,0.56)	-0.34(-0.78,0.26)	-2.34(-2.49,-2.21)
Kenya	Both	241.38(154.70,349.45)	312.59(220.09,443.54)	384.77(296.79,505.48)	408.44(319.31,519.00)	1.53(1.29,1.67)	1.93(1.77,2.11)	1.08(0.95,1.21)	1.68(1.64,1.72)
	Male	319.31(202.49,441.47)	473.58(326.39,645.69)	536.91(415.31,673.29)	545.50(421.31,671.71)	2.54(2.30,2.79)	1.09(0.84,1.35)	0.33(0.14,0.53)	1.73(1.69,1.79)
	Female	164.96(87.40,287.80)	196.74(117.01,335.11)	277.04(184.00,424.93)	309.86(215.02,457.06)	0.95(0.76,1.07)	3.29(3.16,3.42)	1.92(1.87,1.99)	2.07(2.04,2.11)
Kiribati	Both	1752.57(1227.60,2339.03)	2001.38(1433.02,2675.24)	2078.40(1470.31,2883.51)	2022.87(1388.80,2878.53)	1.06(0.93,1.22)	0.24(0.20,0.27)	-0.47(-0.50,-0.44)	0.46(0.44,0.49)
	Male	3561.43(2204.62,4939.34)	4077.02(2727.68,5729.82)	4158.56(2722.13,6011.57)	4138.13(2624.01,6050.50)	1.04(0.94,1.14)	0.05(0.01,0.08)	-0.09(-0.14,-0.05)	0.49(0.46,0.52)
	Female	662.82(439.75,960.27)	822.53(536.85,1173.18)	888.93(538.87,1334.72)	904.05(537.33,1428.80)	1.71(1.60,1.82)	0.53(0.48,0.59)	0.27(0.24,0.30)	1.04(1.01,1.07)
Kuwait	Both	1850.16(1543.62,2205.45)	1532.32(1284.12,1789.97)	1392.11(1171.67,1626.64)	1273.82(976.74,1643.05)	-0.35(-2.47,1.82)	-2.50(-4.51,-0.47)	0.35(-2.26,2.97)	-0.64(-1.14,-0.13)
	Male	2714.43(2233.80,3277.39)	2040.28(1701.60,2402.91)	1927.17(1613.47,2275.83)	1859.77(1411.04,2439.17)	-3.28(-5.07,-1.47)	-2.28(-4.53,0.05)	1.35(-4.33,7.61)	-0.46(-1.07,0.17)
	Female	830.93(660.60,1027.65)	674.03(536.56,824.02)	538.79(422.07,666.21)	436.50(327.26,560.86)	-0.67(-2.48,0.80)	-2.16(-3.55,-0.80)	-3.67(-4.64,-2.32)	-2.43(-2.81,-2.07)
Kyrgyzstan	Both	2128.32(1873.50,2385.32)	1297.94(1141.69,1463.56)	1266.73(1110.05,1440.63)	1212.49(983.31,1481.53)	-3.93(-4.88,-2.68)	0.13(-0.40,0.86)	-1.15(-2.11,-0.24)	-1.93(-2.21,-1.68)
	Male	4694.14(4028.04,5372.36)	2388.33(2058.54,2766.27)	2345.07(2004.94,2709.51)	2267.15(1808.83,2801.20)	-4.65(-5.92,-3.85)	0.54(-0.25,1.67)	-0.88(-1.73,-0.04)	-2.36(-2.70,-2.08)
	Female	945.74(792.88,1111.94)	607.43(510.66,715.71)	582.69(480.51,690.14)	551.87(431.72,698.20)	-2.99(-3.47,-2.50)	-0.83(-1.65,-0.01)	-1.59(-3.61,0.55)	-1.76(-1.96,-1.58)
Lao People's Democratic Republic	Both	2735.38(1729.70,4415.52)	2683.32(1836.15,3816.23)	2755.06(1868.10,3852.10)	2823.22(1918.85,4049.79)	-0.09(-0.14,-0.04)	0.14(0.10,0.19)	0.38(0.26,0.52)	0.10(0.09,0.12)
	Male	4853.48(2829.26,8627.36)	4440.22(2773.33,6851.74)	4476.91(2743.11,6585.48)	4540.45(2863.78,6775.21)	-0.63(-0.68,-0.59)	-0.03(-0.06,0.00)	0.29(0.20,0.37)	-0.21(-0.22,-0.19)
	Female	1004.26(541.60,1786.55)	1142.91(660.78,1929.03)	1324.87(775.40,2279.33)	1398.58(813.67,2417.35)	0.97(0.93,1.01)	1.27(1.17,1.33)	0.92(0.80,1.02)	1.09(1.07,1.10)
Latvia	Both	2954.88(2646.45,3278.81)	3131.03(2799.93,3458.91)	2850.20(2476.50,3199.49)	2740.82(2271.99,3207.67)	0.07(-0.47,0.61)	-1.08(-1.88,-0.26)	-0.77(-1.68,0.09)	-0.25(-0.48,-0.04)
	Male	7140.66(6351.43,8006.66)	7944.60(6999.61,8909.54)	6813.71(5898.16,7752.62)	6113.84(5004.25,7208.57)	0.32(-0.42,1.05)	-1.41(-2.03,-0.76)	-2.06(-3.40,-0.82)	-0.42(-0.65,-0.21)
	Female	1128.84(977.19,1299.05)	1005.19(860.57,1146.90)	993.77(827.04,1164.52)	1090.67(856.56,1341.95)	-0.63(-0.96,-0.31)	-0.86(-2.69,1.00)	1.69(0.95,2.44)	-0.01(-0.16,0.12)
Lebanon	Both	3223.41(2296.12,4413.10)	3742.02(2950.25,4694.29)	3884.46(2938.63,5017.16)	3320.65(2421.00,4571.48)	0.95(0.69,1.21)	0.67(0.35,0.98)	-2.61(-2.78,-2.42)	0.14(0.08,0.20)
	Male	5604.89(3696.20,7935.75)	5667.89(4223.28,7362.75)	6017.83(4203.25,8131.54)	5202.32(3561.98,7493.88)	-0.09(-0.40,0.20)	0.91(0.50,1.31)	-2.33(-2.52,-2.15)	-0.17(-0.26,-0.10)
	Female	1256.77(834.59,1843.05)	1732.57(1235.88,2331.75)	1887.59(1232.30,2676.88)	1690.37(959.28,2553.19)	2.49(2.41,2.58)	1.06(0.90,1.20)	-1.72(-1.89,-1.49)	0.99(0.95,1.03)
Lesotho	Both	1278.41(876.06,1942.07)	1784.22(1234.42,2489.81)	2095.33(1364.97,2931.24)	2175.40(1429.19,3133.18)	2.19(2.06,2.32)	1.20(1.06,1.34)	0.84(0.31,1.44)	1.76(1.68,1.82)
	Male	2876.10(1800.33,4771.52)	4053.40(2565.44,6456.76)	4681.39(2882.84,7288.74)	4516.92(2801.88,6889.59)	2.22(2.02,2.41)	1.13(0.96,1.28)	-0.33(-0.87,0.31)	1.58(1.43,1.70)
	Female	536.53(333.92,820.02)	932.64(536.17,1471.78)	1133.40(608.72,1837.07)	1128.58(587.95,1864.61)	3.82(3.64,3.98)	1.58(1.38,1.74)	0.05(-0.24,0.34)	2.45(2.40,2.50)
Liberia	Both	784.55(558.25,1108.06)	657.33(439.14,1057.23)	760.33(480.05,1215.31)	755.18(451.04,1198.27)	-1.63(-1.82,-1.46)	1.52(1.32,1.78)	-0.04(-0.22,0.21)	-0.20(-0.26,-0.15)
	Male	1133.47(762.24,1658.72)	959.49(596.76,1638.34)	1128.68(669.67,1918.98)	1121.50(620.46,1922.50)	-1.43(-1.57,-1.31)	1.66(1.41,1.97)	-0.06(-0.16,0.08)	-0.09(-0.13,-0.05)
	Female	345.76(224.42,522.91)	316.70(203.54,468.97)	386.65(230.55,588.34)	392.57(216.32,635.11)	-1.01(-1.33,-0.71)	2.22(1.91,2.54)	0.32(0.15,0.53)	0.35(0.27,0.42)
Libya	Both	3194.31(2148.51,4525.13)	3500.78(2616.46,4551.27)	3437.85(2385.31,4728.74)	3298.51(2218.93,4772.35)	1.61(1.45,1.78)	0.78(-0.26,1.85)	-0.67(-0.80,-0.55)	0.13(0.07,0.18)
	Male	5868.61(3863.99,8410.31)	6316.94(4595.23,8336.74)	5938.11(4016.94,8317.10)	5962.46(3938.96,8843.74)	1.50(1.33,1.67)	-0.17(-1.32,1.60)	0.05(-0.06,0.18)	0.01(-0.07,0.08)
	Female	495.27(264.12,826.67)	654.30(438.71,940.87)	716.42(452.26,1085.27)	669.70(378.83,1035.65)	1.93(1.75,2.08)	1.52(0.92,2.04)	-1.08(-1.29,-0.85)	0.94(0.87,1.02)
Lithuania	Both	2963.39(2692.53,3236.83)	2916.37(2640.43,3203.20)	2787.62(2472.43,3113.95)	2774.70(2318.55,3240.78)	0.09(-0.26,0.44)	-0.60(-1.36,0.00)	0.20(-0.97,1.45)	-0.26(-0.41,-0.12)
	Male	6772.12(6035.78,7544.09)	7040.10(6263.42,7883.57)	6617.79(5743.13,7536.73)	6319.36(5192.83,7487.96)	0.52(0.18,0.86)	-0.82(-1.50,-0.16)	-0.46(-2.60,1.83)	-0.35(-0.48,-0.21)
	Female	1028.29(882.81,1170.10)	885.29(751.59,1010.38)	872.06(725.80,1018.23)	995.32(782.23,1206.33)	-0.59(-1.31,0.10)	-0.60(-2.02,0.64)	2.25(2.10,2.39)	0.02(-0.12,0.19)
Luxembourg	Both	4992.86(4473.86,5528.52)	4506.62(4039.46,5004.37)	4527.71(4006.19,5047.50)	3635.60(3121.22,4121.82)	-0.83(-1.13,-0.53)	0.15(-0.80,0.75)	-3.65(-4.27,-3.02)	-1.05(-1.21,-0.95)
	Male	11121.46(9757.45,12549.25)	8516.07(7431.31,9648.62)	7104.20(6188.55,8062.22)	5419.27(4594.15,6283.88)	-1.83(-2.19,-1.51)	-1.59(-2.39,-0.80)	-4.59(-5.40,-3.79)	-2.44(-2.64,-2.30)
	Female	1460.10(1238.70,1700.38)	2028.06(1740.40,2354.63)	2626.88(2218.43,3041.14)	2226.58(1812.48,2662.20)	2.56(2.08,3.02)	2.29(1.40,2.97)	-2.51(-3.42,-1.57)	1.36(1.04,1.56)
Madagascar	Both	685.46(512.34,913.68)	602.88(438.47,827.32)	604.51(427.17,837.27)	632.00(436.02,861.58)	-0.89(-1.15,-0.74)	0.00(-0.09,0.13)	0.81(0.66,0.96)	-0.24(-0.30,-0.19)
	Male	969.69(684.02,1363.62)	883.93(592.17,1300.47)	893.26(575.92,1332.51)	917.55(590.86,1346.42)	-0.63(-0.84,-0.47)	0.13(0.01,0.29)	0.48(0.40,0.59)	-0.17(-0.21,-0.12)
	Female	379.72(250.76,555.24)	348.49(226.02,505.36)	363.10(235.80,528.83)	394.17(242.06,595.03)	-0.59(-0.75,-0.42)	0.32(0.25,0.40)	1.40(1.35,1.47)	0.12(0.08,0.18)
Malawi	Both	263.46(188.32,356.92)	301.31(220.47,401.98)	293.64(211.42,407.88)	293.56(204.05,413.72)	1.01(0.93,1.08)	-0.24(-0.36,-0.12)	0.05(-0.13,0.27)	0.39(0.35,0.44)
	Male	486.40(325.62,676.96)	605.76(425.89,840.68)	589.56(404.70,848.25)	585.11(384.88,864.79)	1.68(1.58,1.78)	-0.27(-0.39,-0.14)	-0.07(-0.23,0.13)	0.65(0.61,0.68)
	Female	78.93(51.44,116.23)	92.50(60.99,132.46)	97.49(60.93,148.28)	105.74(57.96,169.21)	1.11(1.00,1.21)	0.44(0.28,0.61)	1.40(1.32,1.49)	0.97(0.95,1.00)
Malaysia	Both	2113.48(1541.50,2891.42)	2778.16(2176.95,3511.77)	2395.64(1866.02,3044.76)	2331.41(1739.08,3036.05)	2.13(1.63,2.66)	-1.51(-1.84,-1.17)	-1.50(-4.32,1.35)	0.13(-0.17,0.40)
	Male	3487.75(2450.71,4897.44)	4303.45(3209.12,5642.35)	3413.97(2474.92,4563.04)	3415.60(2414.72,4634.05)	1.59(1.02,2.12)	-2.32(-2.92,-1.66)	-1.20(-4.51,2.18)	-0.27(-0.50,0.01)
	Female	891.80(566.71,1379.56)	1494.11(1024.50,2075.98)	1426.83(988.34,1982.42)	1307.62(902.41,1841.51)	4.19(3.83,4.55)	-0.50(-0.76,-0.23)	-2.22(-3.94,-0.52)	1.16(1.00,1.32)
Maldives	Both	2075.86(1365.04,3102.15)	1831.11(1354.42,2416.69)	1383.43(1050.03,1769.56)	1275.49(926.18,1684.81)	-0.71(-0.98,-0.48)	-2.43(-2.53,-2.33)	-1.58(-2.25,-0.89)	-1.75(-1.83,-1.64)
	Male	2820.32(1789.75,4321.66)	2514.94(1740.88,3513.49)	1944.88(1391.36,2603.16)	1801.22(1192.84,2498.90)	-0.71(-0.91,-0.46)	-2.22(-2.36,-2.10)	-1.52(-2.31,-0.73)	-1.53(-1.61,-1.42)
	Female	732.19(398.18,1251.72)	826.95(555.74,1187.38)	737.78(505.91,1029.15)	710.63(471.84,1006.55)	0.63(-0.92,2.09)	-0.99(-1.12,-0.86)	-0.83(-1.26,-0.39)	-0.25(-0.37,-0.11)
Mali	Both	554.42(415.57,727.85)	542.54(404.34,711.03)	639.99(455.32,863.08)	633.15(443.30,882.95)	-0.23(-0.39,-0.11)	1.57(1.31,1.93)	-0.14(-0.21,-0.07)	0.45(0.39,0.49)
	Male	821.86(575.17,1138.29)	740.29(501.91,1045.86)	891.07(577.58,1287.02)	869.07(550.29,1302.70)	-0.91(-1.01,-0.81)	1.82(1.57,2.07)	-0.37(-0.48,-0.24)	0.20(0.16,0.23)
	Female	282.95(190.67,408.05)	317.19(215.80,454.21)	362.21(245.25,530.28)	380.48(243.05,566.52)	0.98(0.85,1.10)	1.33(1.23,1.45)	0.84(0.78,0.91)	1.00(0.97,1.03)
Malta	Both	3489.77(3066.87,3938.29)	3209.80(2831.81,3614.50)	2821.35(2460.57,3203.69)	2441.67(2059.47,2840.34)	-0.15(-0.83,0.51)	-0.86(-1.30,-0.41)	-2.28(-4.30,-0.18)	-1.13(-1.36,-0.91)
	Male	7197.44(6223.35,8231.57)	6556.82(5697.07,7452.28)	5178.12(4422.05,5970.20)	4086.34(3382.05,4796.63)	-0.18(-0.91,0.53)	-1.81(-2.24,-1.38)	-3.47(-5.69,-1.11)	-1.75(-2.01,-1.51)
	Female	777.32(631.34,939.35)	904.25(734.78,1094.79)	1042.12(824.54,1273.28)	1109.47(858.14,1380.29)	1.40(0.03,2.66)	1.76(0.68,2.83)	0.48(-2.16,2.67)	1.01(0.49,1.28)
Marshall Islands	Both	2981.32(2006.84,4468.11)	3406.32(2305.82,5122.30)	3770.11(2467.21,5524.53)	3833.79(2496.87,5599.53)	0.86(0.40,1.25)	0.92(0.84,1.01)	0.31(0.24,0.41)	0.83(0.72,0.95)
	Male	5107.44(3003.11,8538.97)	5195.27(3102.79,9025.96)	5547.40(3286.84,9294.61)	5585.68(3283.22,9168.00)	-0.01(-0.45,0.43)	0.57(0.52,0.64)	0.12(0.10,0.13)	0.30(0.20,0.43)
	Female	1344.33(889.61,1934.05)	1709.31(985.67,2586.91)	1881.88(1068.86,2915.93)	1934.97(1055.40,3056.01)	1.74(1.66,1.82)	0.83(0.67,0.99)	0.48(0.42,0.56)	1.18(1.16,1.20)
Mauritania	Both	908.18(646.18,1200.63)	818.66(601.07,1096.59)	942.69(656.87,1294.53)	1082.35(733.79,1549.00)	-1.06(-1.20,-0.96)	1.38(1.23,1.54)	2.49(2.06,2.93)	0.55(0.49,0.60)
	Male	1444.99(979.61,2026.66)	1164.55(783.16,1650.24)	1304.17(835.93,1927.95)	1508.26(947.90,2310.43)	-1.90(-2.00,-1.81)	1.09(0.91,1.28)	2.61(2.27,2.96)	0.11(0.04,0.16)
	Female	484.22(291.83,717.16)	481.96(321.37,699.00)	561.28(354.00,822.25)	638.16(386.42,980.27)	-0.22(-0.30,-0.14)	1.52(1.40,1.64)	2.28(1.75,2.84)	0.90(0.87,0.93)
Mauritius	Both	1804.83(1603.73,2025.41)	1824.25(1618.51,2034.47)	1364.57(1197.21,1544.68)	1339.55(1173.24,1517.97)	0.51(-0.67,1.51)	-2.27(-3.06,-1.47)	-0.82(-2.07,0.52)	-1.36(-1.56,-1.18)
	Male	3284.27(2837.90,3796.28)	3211.71(2770.59,3686.21)	2362.65(2014.75,2740.69)	2193.22(1862.34,2554.65)	0.16(-1.06,1.19)	-2.42(-3.15,-1.67)	-2.11(-4.51,0.41)	-1.70(-1.95,-1.47)
	Female	884.13(738.60,1046.06)	898.73(749.70,1055.94)	678.57(560.34,801.52)	725.52(604.24,867.38)	0.72(-1.46,2.86)	-2.49(-3.00,-1.65)	1.45(-0.49,3.50)	-0.51(-0.79,-0.18)
Mexico	Both	2089.98(1986.80,2182.78)	1743.54(1646.84,1814.67)	1209.07(1139.57,1261.68)	1111.88(982.55,1239.12)	-1.19(-1.38,-1.04)	-3.35(-3.75,-2.94)	-1.60(-2.07,-1.25)	-2.08(-2.17,-1.98)
	Male	2965.47(2809.94,3100.96)	2539.58(2399.93,2655.34)	1695.44(1603.99,1776.10)	1526.33(1289.04,1790.11)	-1.04(-1.22,-0.80)	-3.69(-4.17,-3.21)	-1.94(-2.37,-1.58)	-2.14(-2.27,-2.01)
	Female	1294.51(1206.83,1380.75)	1041.26(968.91,1101.46)	793.29(736.24,836.67)	766.53(661.66,870.73)	-1.46(-1.65,-1.26)	-2.46(-2.85,-2.07)	-0.88(-1.44,-0.31)	-1.67(-1.79,-1.55)
Micronesia (Federated States of)	Both	3363.53(2376.66,4750.69)	3535.87(2472.79,5054.29)	3731.51(2544.53,5330.76)	3786.92(2556.15,5446.99)	0.34(0.29,0.38)	0.41(0.37,0.45)	0.27(0.23,0.31)	0.38(0.36,0.40)
	Male	5446.18(3533.99,8348.78)	5727.62(3641.81,9049.39)	6120.77(3805.12,9714.52)	6118.61(3806.24,9784.54)	0.32(0.28,0.37)	0.55(0.49,0.60)	0.00(-0.03,0.03)	0.38(0.36,0.39)
	Female	1774.87(1172.74,2524.38)	1947.32(1272.73,2872.82)	2180.02(1383.05,3193.31)	2203.34(1391.13,3252.82)	0.69(0.60,0.78)	0.98(0.95,1.02)	0.21(0.14,0.28)	0.72(0.70,0.74)
Monaco	Both	6038.27(4473.79,7944.85)	9278.67(7132.73,11772.51)	8795.62(6959.64,10919.01)	8432.77(6494.66,10709.82)	3.39(3.10,3.65)	-0.36(-0.43,-0.29)	-0.79(-0.93,-0.65)	1.08(1.04,1.12)
	Male	11265.35(8188.93,15116.50)	13918.90(10279.49,18160.67)	12385.02(9369.36,15841.69)	11731.04(8675.24,15356.33)	1.77(1.49,2.00)	-0.98(-1.15,-0.82)	-0.97(-1.10,-0.84)	0.11(0.08,0.15)
	Female	2592.15(1611.78,3831.03)	5712.01(3738.63,7975.18)	5906.60(4179.30,8026.21)	5803.73(3926.52,8033.37)	6.22(5.58,6.86)	0.56(0.45,0.68)	-0.36(-0.46,-0.27)	2.63(2.57,2.68)
Mongolia	Both	3545.09(2682.43,4630.32)	3285.97(2310.46,4439.24)	2980.10(2274.61,3856.33)	2786.87(2083.79,3670.21)	-0.24(-0.55,0.08)	-1.04(-1.32,-0.74)	-1.45(-2.12,-0.75)	-0.82(-0.93,-0.67)
	Male	6783.59(5067.43,8916.25)	6466.76(4481.22,8794.11)	5491.76(4157.88,7079.15)	5300.66(3948.95,7050.22)	0.22(-0.45,0.74)	-1.82(-2.11,-1.46)	-0.91(-1.72,-0.08)	-1.03(-1.13,-0.92)
	Female	1389.74(944.57,1983.19)	1286.51(847.01,1826.17)	1273.40(908.23,1725.55)	1264.63(881.75,1736.13)	-0.35(-0.67,-0.02)	-0.13(-0.33,0.09)	-0.42(-1.03,0.24)	-0.40(-0.51,-0.26)
Montenegro	Both	4125.52(3228.52,5176.79)	5022.60(4113.56,6043.53)	5440.36(4233.69,6802.39)	5600.17(4178.22,7243.25)	1.73(1.52,1.93)	0.94(0.78,1.14)	0.86(-0.67,2.48)	1.11(1.02,1.20)
	Male	7960.41(6252.67,9994.06)	9058.39(7297.53,11083.20)	9701.38(7438.48,12276.77)	10001.95(7338.96,13141.09)	1.10(0.83,1.37)	0.64(0.40,0.96)	1.08(-0.59,2.84)	0.87(0.77,1.00)
	Female	1645.66(1137.78,2308.81)	2113.57(1673.16,2629.44)	2423.59(1778.13,3155.22)	2671.31(1912.08,3550.27)	2.43(2.13,2.73)	1.94(1.60,2.35)	1.39(0.78,2.02)	1.58(1.48,1.65)
Morocco	Both	1554.16(1092.67,2181.01)	1457.62(1052.78,1983.54)	1675.40(1077.31,2416.89)	1777.27(1191.75,2500.00)	-0.74(-0.86,-0.62)	1.13(1.07,1.18)	1.06(0.70,1.43)	0.44(0.40,0.48)
	Male	2851.62(1965.44,4035.63)	2765.49(1956.23,3834.22)	3251.48(2044.31,4793.63)	3419.93(2228.25,4895.99)	-0.39(-0.47,-0.28)	1.39(1.34,1.44)	0.86(0.53,1.20)	0.59(0.57,0.62)
	Female	161.12(101.61,240.37)	191.45(130.47,273.08)	231.14(148.33,346.19)	243.11(151.89,362.57)	1.20(1.14,1.25)	1.78(1.73,1.82)	0.85(0.70,1.01)	1.34(1.32,1.36)
Mozambique	Both	759.43(553.15,1025.72)	807.10(596.76,1065.40)	987.51(708.80,1323.29)	958.91(647.27,1358.17)	0.39(0.31,0.48)	2.03(1.87,2.18)	-0.44(-0.58,-0.28)	0.76(0.73,0.80)
	Male	1154.12(769.63,1625.10)	1325.25(923.43,1838.89)	1625.47(1128.76,2282.91)	1515.01(1001.59,2189.76)	0.94(0.85,1.04)	2.06(1.97,2.15)	-1.12(-1.27,-0.96)	0.92(0.88,0.95)
	Female	433.64(285.88,634.97)	443.22(294.16,658.10)	584.77(363.67,895.89)	614.61(344.32,987.66)	0.12(0.02,0.23)	2.81(2.55,3.15)	0.86(0.75,0.97)	1.17(1.13,1.21)
Myanmar	Both	2561.45(1744.61,3810.61)	2514.51(1780.59,3541.78)	2383.42(1708.85,3194.80)	2430.06(1728.42,3311.77)	-0.12(-0.15,-0.09)	-0.54(-0.59,-0.49)	0.36(0.28,0.45)	-0.16(-0.18,-0.15)
	Male	4243.58(2578.61,6959.99)	3978.47(2539.76,6265.43)	3798.62(2430.74,5443.38)	3880.58(2456.25,5682.03)	-0.48(-0.51,-0.46)	-0.44(-0.49,-0.38)	0.38(0.32,0.43)	-0.28(-0.29,-0.27)
	Female	1266.65(795.41,1969.90)	1410.80(914.57,2119.12)	1407.01(910.18,2122.15)	1469.77(921.31,2273.49)	0.84(0.79,0.89)	-0.12(-0.21,-0.02)	0.76(0.66,0.87)	0.49(0.47,0.50)
Namibia	Both	562.29(402.75,760.03)	691.17(514.98,906.74)	657.80(488.21,876.95)	653.57(473.63,889.57)	1.43(1.36,1.51)	-0.78(-1.02,-0.62)	-0.09(-0.31,0.13)	0.51(0.46,0.54)
	Male	893.17(612.90,1281.80)	1084.08(772.70,1492.47)	1009.89(713.72,1392.30)	993.51(701.29,1381.99)	1.32(1.21,1.39)	-1.12(-1.49,-0.73)	-0.23(-0.32,-0.13)	0.36(0.31,0.39)
	Female	344.29(215.31,520.30)	447.30(296.39,642.86)	447.10(289.10,663.13)	457.35(284.19,681.00)	2.00(1.88,2.12)	-0.27(-0.38,-0.17)	0.35(0.17,0.50)	0.95(0.91,0.98)
Nauru	Both	5299.31(2904.70,7760.45)	4843.70(2576.33,6774.24)	4956.15(2608.31,6761.85)	4899.69(2678.41,6647.11)	-0.71(-0.78,-0.60)	0.12(0.05,0.17)	-0.18(-0.23,-0.14)	-0.25(-0.27,-0.23)
	Male	7024.22(3202.99,10890.58)	7386.13(3457.08,11704.06)	7756.72(3527.81,11458.91)	7782.67(3669.82,11389.21)	0.39(0.32,0.46)	0.37(0.33,0.41)	0.05(0.00,0.10)	0.35(0.31,0.38)
	Female	2669.28(1454.05,5097.88)	2443.31(1358.90,3860.57)	2776.63(1446.45,4502.69)	2952.96(1516.29,4736.08)	-0.70(-0.77,-0.62)	0.94(0.84,1.04)	1.02(0.97,1.07)	0.32(0.30,0.34)
Nepal	Both	604.93(368.24,945.30)	549.36(340.89,856.71)	678.77(457.52,1003.12)	708.36(477.25,1042.79)	-0.73(-0.82,-0.64)	1.95(1.79,2.15)	0.72(0.68,0.75)	0.52(0.49,0.55)
	Male	927.19(549.28,1448.77)	778.86(484.23,1192.50)	962.38(627.98,1451.29)	1008.96(657.53,1493.84)	-1.29(-1.38,-1.20)	1.95(1.79,2.14)	0.75(0.62,0.86)	0.29(0.26,0.32)
	Female	274.54(118.69,552.25)	314.47(157.09,628.40)	402.60(229.85,709.26)	440.94(253.84,747.23)	0.95(0.91,0.99)	2.20(2.12,2.31)	1.55(1.46,1.62)	1.54(1.52,1.56)
Netherlands	Both	5959.25(5413.10,6502.90)	5545.42(5005.82,6060.41)	5100.43(4521.09,5611.42)	4664.21(4008.33,5267.87)	-0.53(-0.61,-0.44)	-0.72(-0.85,-0.58)	-1.65(-2.00,-1.30)	-0.80(-0.83,-0.77)
	Male	13517.12(12138.44,14899.17)	10086.07(9003.35,11235.21)	7456.14(6507.03,8413.10)	6431.14(5482.90,7410.15)	-2.11(-2.24,-2.01)	-2.62(-2.75,-2.50)	-2.58(-2.87,-2.32)	-2.37(-2.44,-2.33)
	Female	1259.05(1081.03,1439.44)	2532.00(2186.66,2872.35)	3329.59(2821.37,3786.51)	3282.25(2667.28,3880.79)	5.31(5.18,5.43)	2.69(2.54,2.82)	-0.26(-0.70,0.19)	3.17(3.13,3.22)
New Zealand	Both	4502.88(4006.29,5006.43)	4030.11(3605.04,4445.07)	3670.35(3224.24,4062.09)	3347.42(2871.94,3795.51)	-0.65(-0.86,-0.37)	-0.58(-1.18,0.01)	-1.84(-2.49,-1.18)	-0.93(-1.03,-0.84)
	Male	7670.23(6742.30,8697.53)	5766.22(5071.05,6469.67)	4402.34(3820.68,4989.51)	3721.83(3155.41,4301.37)	-1.97(-2.20,-1.67)	-2.13(-3.08,-1.20)	-2.92(-3.44,-2.24)	-2.38(-2.50,-2.27)
	Female	2421.35(2065.56,2784.70)	2730.46(2357.93,3069.12)	3095.72(2616.69,3512.31)	3060.95(2519.86,3599.14)	1.24(0.82,1.65)	1.34(0.75,1.93)	-0.82(-2.16,0.55)	0.68(0.49,0.83)
Nicaragua	Both	762.77(593.92,967.91)	901.68(734.08,1113.33)	750.22(602.78,909.49)	692.26(505.10,914.19)	1.04(0.57,1.46)	-1.37(-2.15,-0.34)	-1.40(-2.63,-0.12)	-0.37(-0.51,-0.25)
	Male	1178.54(875.44,1564.00)	1303.97(995.44,1677.96)	1003.00(748.63,1275.71)	918.24(623.82,1265.62)	0.68(-0.01,1.18)	-1.92(-2.44,-1.22)	-1.54(-2.98,0.00)	-0.88(-1.06,-0.71)
	Female	450.19(314.09,629.51)	576.72(422.23,773.22)	549.70(400.04,731.07)	520.66(348.68,729.13)	1.33(0.97,1.64)	-0.17(-0.68,0.37)	-0.98(-1.84,-0.10)	0.38(0.28,0.47)
Niger	Both	559.93(360.52,889.93)	540.53(348.21,891.52)	632.44(392.50,1059.44)	626.10(397.52,1077.14)	-0.27(-0.37,-0.18)	1.40(1.22,1.59)	-0.08(-0.25,0.10)	0.38(0.34,0.43)
	Male	907.76(517.89,1547.05)	835.87(486.56,1471.18)	1012.97(582.65,1772.44)	1011.57(601.01,1783.98)	-0.65(-0.78,-0.54)	1.73(1.48,1.99)	0.00(-0.14,0.16)	0.38(0.32,0.43)
	Female	211.38(117.25,355.36)	214.04(117.29,367.90)	253.73(136.79,471.40)	268.99(148.44,499.19)	0.08(-0.03,0.18)	1.53(1.45,1.59)	0.99(0.91,1.04)	0.78(0.75,0.80)
Nigeria	Both	164.65(118.13,212.25)	187.41(140.09,242.62)	219.00(175.99,277.29)	209.77(169.47,258.66)	0.85(0.73,0.97)	1.53(1.40,1.65)	-0.75(-0.80,-0.70)	0.79(0.76,0.81)
	Male	286.20(192.24,384.95)	279.15(195.42,372.19)	311.27(225.71,424.82)	294.35(218.53,399.42)	-0.28(-0.34,-0.19)	1.12(0.93,1.36)	-0.91(-0.97,-0.87)	0.08(0.06,0.11)
	Female	73.00(45.92,105.32)	86.17(60.11,119.89)	121.78(91.71,158.18)	130.76(96.86,170.75)	1.09(0.96,1.19)	3.49(3.26,3.78)	1.12(0.97,1.26)	1.91(1.88,1.93)
Niue	Both	3115.75(2210.24,4224.87)	3785.52(2603.44,5142.41)	4059.37(2780.92,5608.83)	4052.81(2753.99,5623.13)	1.36(1.30,1.42)	0.69(0.54,0.83)	-0.03(-0.09,0.03)	0.86(0.84,0.87)
	Male	5270.36(3541.89,7379.56)	5985.54(3887.69,8403.45)	6482.10(4225.50,9248.77)	6559.18(4318.73,9305.17)	0.89(0.84,0.94)	0.74(0.63,0.87)	0.23(0.14,0.30)	0.71(0.69,0.73)
	Female	1910.96(1274.26,2743.31)	2199.85(1376.18,3211.80)	2485.76(1565.90,3737.47)	2525.81(1555.76,3775.58)	0.87(0.76,0.99)	1.23(1.11,1.37)	0.28(0.21,0.39)	0.89(0.85,0.94)
North Macedonia	Both	2824.74(2270.86,3469.38)	3718.59(3096.55,4405.49)	3829.85(3105.63,4618.42)	3319.74(2563.53,4171.23)	2.30(2.03,2.65)	0.50(0.28,0.75)	-2.44(-2.97,-1.80)	0.58(0.47,0.69)
	Male	4957.86(3921.91,6221.70)	6805.96(5514.49,8270.81)	6834.28(5354.89,8509.47)	5714.08(4249.80,7459.47)	2.68(2.29,3.21)	0.20(-0.05,0.46)	-3.08(-4.08,-1.87)	0.52(0.36,0.68)
	Female	910.55(685.83,1200.94)	1360.79(1058.74,1669.66)	1536.47(1173.97,1961.73)	1454.02(1078.45,1923.98)	2.96(2.84,3.07)	1.42(1.06,1.83)	-0.93(-1.16,-0.70)	1.48(1.43,1.52)
Northern Mariana Islands	Both	6641.49(5088.75,8661.27)	6417.72(5069.58,8039.40)	5679.43(4412.73,7179.48)	5489.16(4119.11,7069.19)	-0.20(-0.27,-0.14)	-1.25(-1.45,-1.04)	-0.29(-1.48,0.91)	-0.57(-0.63,-0.51)
	Male	10153.86(7361.66,13728.45)	9780.26(7324.63,12780.55)	8750.42(6418.69,11558.38)	8315.63(5833.41,11277.40)	-0.31(-0.40,-0.23)	-1.16(-1.30,-1.02)	-0.26(-2.17,1.71)	-0.53(-0.65,-0.39)
	Female	3008.84(1981.34,4367.40)	2838.98(1988.06,3892.57)	2707.95(1875.83,3769.92)	2767.66(1921.69,3807.68)	-0.36(-0.57,-0.19)	-0.85(-1.18,-0.53)	-1.15(-4.35,2.18)	-0.40(-0.59,-0.22)
Norway	Both	2918.05(2729.83,3072.59)	3770.66(3453.07,3987.58)	3810.50(3423.52,4067.55)	3809.12(3362.74,4112.86)	2.10(1.88,2.38)	0.29(0.03,0.56)	-0.31(-2.11,1.37)	0.92(0.84,1.01)
	Male	5137.28(4811.35,5433.91)	5679.29(5277.90,6034.55)	4879.27(4457.48,5224.86)	4324.32(3882.74,4680.39)	0.82(0.56,1.07)	-1.43(-1.66,-1.23)	-2.54(-3.59,-1.45)	-0.61(-0.76,-0.51)
	Female	1400.02(1253.45,1515.13)	2428.42(2147.26,2632.48)	2975.64(2565.60,3246.96)	3394.97(2916.03,3752.85)	4.21(3.91,4.53)	2.25(1.70,2.85)	1.78(0.26,3.39)	3.04(2.92,3.15)
Oman	Both	721.33(464.19,1056.59)	795.09(595.43,1052.59)	823.97(598.41,1102.16)	632.76(443.33,898.04)	0.87(0.82,0.91)	0.03(-0.56,0.65)	-4.70(-7.39,-1.88)	-0.34(-0.54,-0.14)
	Male	1318.12(809.01,1967.10)	1287.71(926.74,1760.53)	1356.03(947.68,1885.19)	1068.74(704.12,1564.54)	-0.01(-0.07,0.04)	-0.06(-0.75,0.64)	-4.29(-7.62,-0.77)	-0.60(-0.73,-0.47)
	Female	215.09(111.40,368.10)	279.44(195.99,385.56)	326.47(208.61,473.01)	276.12(161.14,437.71)	2.16(1.99,2.30)	1.64(0.56,3.14)	-2.99(-5.55,-0.25)	0.85(0.72,0.99)
Pakistan	Both	1445.93(1085.70,1854.02)	1795.26(1398.36,2240.95)	1662.77(1232.25,2179.83)	1614.28(1170.92,2182.17)	1.76(1.68,1.84)	-0.72(-0.78,-0.67)	-0.49(-0.53,-0.46)	0.36(0.34,0.38)
	Male	2219.46(1613.44,2910.62)	2812.23(2129.81,3606.80)	2602.16(1861.20,3508.44)	2513.76(1727.72,3469.41)	1.92(1.83,2.01)	-0.73(-0.76,-0.69)	-0.60(-0.67,-0.55)	0.40(0.38,0.42)
	Female	372.33(273.19,493.85)	553.32(405.85,735.90)	590.88(407.65,826.88)	623.51(404.52,921.92)	3.07(2.98,3.15)	0.57(0.53,0.60)	0.89(0.77,1.01)	1.69(1.67,1.70)
Palau	Both	6848.26(5139.75,9052.84)	6755.54(5124.43,8752.94)	7205.89(5488.84,9390.42)	6882.22(5068.88,9030.91)	-0.18(-0.32,-0.03)	0.63(0.53,0.74)	-0.91(-1.26,-0.54)	-0.02(-0.07,0.02)
	Male	7155.89(4968.94,9863.45)	6194.91(4336.41,8497.09)	5542.09(3915.96,7721.17)	5274.89(3637.57,7333.77)	-1.04(-1.34,-0.79)	-1.14(-1.27,-1.02)	-0.93(-1.22,-0.68)	-1.02(-1.11,-0.95)
	Female	6574.21(4304.87,9785.04)	7348.20(5064.74,10299.89)	8865.25(6141.76,12300.06)	8559.24(5784.64,12094.75)	0.71(0.64,0.78)	1.76(1.57,1.95)	-0.72(-1.10,-0.34)	0.86(0.82,0.90)
Palestine	Both	2820.54(1912.96,3993.16)	3053.76(2285.71,3987.47)	2615.82(2055.70,3309.07)	2506.01(1868.76,3307.09)	0.54(0.50,0.58)	-1.94(-2.37,-1.52)	-0.82(-1.14,-0.49)	-0.37(-0.51,-0.29)
	Male	5286.59(3452.38,7654.14)	6075.93(4443.51,8129.55)	5000.85(3825.45,6422.19)	4472.34(3189.18,6036.13)	0.91(0.88,0.95)	-2.35(-2.70,-2.02)	-1.98(-2.41,-1.55)	-0.51(-0.68,-0.42)
	Female	779.09(455.88,1276.61)	941.48(646.24,1317.07)	1053.01(758.48,1426.10)	1037.19(696.49,1457.91)	1.38(1.33,1.44)	0.98(0.22,1.84)	-0.43(-0.93,0.09)	0.87(0.81,0.95)
Panama	Both	1741.35(1501.34,2001.56)	1752.54(1514.67,2006.47)	1445.10(1256.56,1641.05)	1221.47(927.60,1513.94)	-0.14(-1.10,0.88)	-2.13(-2.65,-1.62)	-2.67(-3.28,-1.79)	-1.08(-1.24,-0.87)
	Male	2573.10(2191.19,2987.28)	2510.63(2156.25,2889.35)	2068.31(1773.68,2387.66)	1708.60(1284.00,2138.21)	-0.07(-1.98,1.67)	-2.15(-2.86,-1.59)	-2.90(-3.76,-1.69)	-1.23(-1.50,-0.91)
	Female	932.25(764.92,1107.61)	1061.91(885.65,1242.41)	879.64(729.98,1024.68)	788.75(585.88,984.93)	0.00(-0.57,0.58)	-1.29(-2.31,-0.37)	-1.91(-2.17,-1.64)	-0.54(-0.80,-0.29)
Papua New Guinea	Both	2164.85(1268.29,3711.32)	2271.56(1357.92,3845.85)	2504.94(1509.87,4245.70)	2579.66(1533.89,4298.89)	0.35(0.27,0.42)	0.87(0.75,0.97)	0.56(0.32,0.81)	0.60(0.57,0.63)
	Male	3257.94(1820.48,5718.26)	3293.52(1899.54,5733.13)	3538.25(2040.26,6171.49)	3615.66(2076.43,6189.57)	0.09(0.03,0.14)	0.63(0.46,0.80)	0.41(0.26,0.57)	0.38(0.36,0.40)
	Female	1004.52(467.71,1938.92)	1169.35(589.94,2108.77)	1295.71(641.51,2458.81)	1372.62(694.66,2428.59)	1.14(1.06,1.23)	0.75(0.63,0.86)	0.97(0.74,1.20)	1.03(1.00,1.06)
Paraguay	Both	1211.82(947.15,1531.00)	1919.76(1521.34,2378.03)	2210.13(1708.19,2799.38)	2178.21(1517.13,3025.10)	3.78(3.38,4.30)	1.51(1.09,1.95)	-0.48(-1.41,0.58)	2.13(1.98,2.25)
	Male	2049.18(1527.53,2673.52)	3288.65(2481.26,4230.58)	3744.01(2754.01,4911.98)	3690.05(2446.00,5317.76)	4.01(3.59,4.59)	1.37(0.80,1.96)	-0.25(-2.25,1.85)	2.11(1.95,2.32)
	Female	519.09(371.15,709.67)	785.73(573.86,1059.75)	951.80(683.33,1290.46)	945.43(610.46,1381.95)	3.08(2.80,3.40)	1.85(1.31,2.40)	-0.38(-1.68,0.79)	2.01(1.85,2.15)
Peru	Both	1992.28(1557.82,2515.30)	1546.21(1235.90,1930.76)	1355.00(1062.47,1697.60)	1592.03(1109.62,2141.33)	-1.74(-2.61,-0.83)	-0.42(-1.85,1.07)	2.75(2.09,3.41)	-0.60(-0.81,-0.39)
	Male	2775.96(2050.40,3705.79)	1894.51(1401.43,2503.57)	1560.73(1129.37,2074.84)	1851.48(1230.28,2632.34)	-2.60(-3.39,-1.84)	-1.43(-2.09,-0.65)	2.88(2.43,3.32)	-1.16(-1.53,-0.84)
	Female	1278.79(913.94,1702.70)	1233.37(905.53,1643.41)	1167.21(851.71,1537.27)	1361.32(859.70,1989.15)	0.24(-0.26,0.69)	0.58(-0.80,2.02)	2.66(1.90,3.50)	0.26(0.05,0.45)
Philippines	Both	2179.14(1931.63,2492.70)	2123.79(1934.64,2310.00)	2049.94(1878.68,2216.71)	2057.38(1722.53,2428.31)	0.26(-0.05,0.61)	-0.49(-0.61,-0.32)	0.07(-0.34,0.49)	-0.16(-0.20,-0.11)
	Male	3176.28(2777.64,3658.92)	3326.11(2976.13,3668.19)	3337.90(3004.34,3661.91)	3283.08(2620.26,4090.67)	0.98(0.71,1.27)	-0.06(-0.21,0.16)	-0.12(-1.00,0.81)	0.24(0.16,0.33)
	Female	1299.57(1093.55,1587.20)	1204.82(1070.88,1337.23)	1166.16(1043.18,1296.36)	1227.19(997.57,1500.75)	-0.25(-0.57,0.11)	-0.56(-0.69,-0.37)	0.55(-0.11,1.24)	-0.23(-0.30,-0.11)
Poland	Both	3925.08(3762.23,4067.75)	5107.16(4862.88,5302.04)	5219.98(4913.93,5437.19)	5328.40(4786.01,5807.47)	2.18(1.95,2.40)	-0.07(-0.33,0.19)	0.41(0.03,0.79)	1.00(0.94,1.07)
	Male	8361.29(7991.61,8690.47)	10617.21(10125.70,11027.10)	9664.94(9181.80,10058.05)	8913.85(7920.84,9871.58)	1.83(1.62,2.16)	-0.99(-1.25,-0.74)	-1.17(-2.02,-0.46)	0.17(0.10,0.24)
	Female	1411.30(1318.55,1493.63)	1939.11(1782.13,2052.82)	2554.58(2319.71,2710.38)	3107.92(2712.45,3460.02)	2.62(2.37,2.86)	2.49(2.16,2.69)	3.30(3.17,3.43)	2.64(2.56,2.73)
Portugal	Both	2300.41(2021.57,2612.09)	2415.15(2149.04,2696.68)	2371.93(2070.79,2671.51)	2293.23(1939.06,2664.40)	0.32(0.15,0.50)	-0.01(-0.17,0.16)	-0.77(-1.16,-0.39)	-0.03(-0.10,0.03)
	Male	4425.98(3842.06,5092.23)	4605.92(4050.21,5227.29)	4286.28(3687.16,4884.97)	4065.51(3456.91,4780.31)	0.31(0.06,0.54)	-0.52(-0.74,-0.26)	-1.18(-1.69,-0.67)	-0.29(-0.39,-0.21)
	Female	905.50(760.66,1062.54)	876.47(738.90,1013.74)	979.67(800.18,1141.38)	971.78(772.56,1182.16)	-0.16(-0.38,0.14)	1.13(0.88,1.36)	-0.07(-0.48,0.35)	0.26(0.14,0.38)
Puerto Rico	Both	2269.60(2013.76,2536.52)	1900.32(1684.48,2128.72)	1506.19(1319.16,1700.23)	1296.28(1041.84,1578.82)	-1.77(-2.28,-1.11)	-0.70(-1.36,-0.03)	-2.94(-4.66,-1.15)	-2.00(-2.22,-1.81)
	Male	3366.54(2889.93,3885.64)	2756.21(2362.17,3185.38)	2129.65(1800.66,2483.91)	1801.14(1399.38,2240.53)	-1.90(-2.40,-1.26)	-0.68(-1.82,0.46)	-3.07(-5.92,-0.02)	-2.36(-2.75,-1.96)
	Female	1350.29(1135.24,1574.26)	1253.41(1057.39,1455.50)	1030.41(853.69,1212.64)	906.27(696.00,1147.59)	-0.96(-1.64,-0.30)	-0.81(-1.58,-0.01)	-2.57(-3.63,-1.72)	-1.31(-1.61,-1.08)
Qatar	Both	4042.32(2909.24,5480.38)	3980.54(2914.15,5280.87)	2196.01(1622.79,2974.80)	2136.34(1468.76,3174.80)	-0.89(-2.44,0.37)	-4.27(-4.54,-3.99)	0.08(-1.23,1.22)	-2.00(-2.32,-1.69)
	Male	6098.70(4227.97,8456.97)	5646.90(3968.53,7695.22)	2896.94(2012.68,4112.46)	2974.48(1893.30,4608.17)	-1.41(-3.17,0.04)	-4.49(-5.40,-3.67)	1.37(-0.47,2.99)	-2.24(-2.62,-1.85)
	Female	1317.14(836.46,1948.71)	1582.17(1102.71,2234.12)	1164.04(771.80,1663.97)	1142.02(717.99,1722.57)	1.57(0.66,2.53)	-2.57(-3.33,-1.78)	-0.76(-1.77,0.28)	-0.45(-0.76,-0.14)
Republic of Korea	Both	3198.03(2665.78,3788.24)	5027.86(4233.17,5829.91)	4376.87(3588.21,5209.81)	4048.44(3180.03,4986.39)	3.71(3.56,3.86)	-1.24(-1.39,-1.10)	-1.51(-2.01,-1.10)	0.72(0.66,0.79)
	Male	6224.59(4906.28,7784.14)	9716.96(7949.60,11670.64)	8189.81(6531.73,9993.24)	7232.29(5456.51,9327.35)	3.63(3.47,3.79)	-1.49(-1.63,-1.35)	-2.18(-2.59,-1.87)	0.43(0.36,0.49)
	Female	1620.13(1210.57,2178.34)	2504.84(1919.41,3156.67)	1986.24(1436.97,2596.42)	1871.20(1274.24,2540.08)	3.79(3.54,4.05)	-2.24(-2.39,-2.11)	-1.53(-2.44,-0.59)	0.43(0.34,0.54)
Republic of Moldova	Both	2471.55(2221.45,2727.44)	1408.76(1249.10,1580.65)	1642.88(1463.51,1832.03)	1670.05(1452.58,1927.44)	-4.35(-5.40,-3.20)	0.95(0.23,1.69)	0.21(-1.00,1.97)	-1.15(-1.44,-0.88)
	Male	4851.51(4232.22,5492.50)	2832.72(2453.69,3237.75)	3214.09(2771.13,3668.26)	3207.61(2719.43,3765.09)	-4.23(-5.70,-2.77)	0.59(-0.31,1.51)	-0.22(-1.18,1.11)	-1.18(-1.51,-0.83)
	Female	1122.29(962.08,1279.82)	583.61(497.82,676.07)	697.40(597.49,805.87)	742.52(613.76,885.48)	-4.90(-5.48,-4.21)	1.61(0.69,2.54)	1.09(0.59,1.75)	-1.41(-1.61,-1.14)
Romania	Both	1519.86(1350.47,1695.05)	2309.75(2073.84,2569.83)	2878.18(2588.27,3188.60)	2916.67(2509.43,3383.16)	3.38(3.07,3.69)	2.32(1.66,2.98)	0.01(-0.57,0.49)	2.15(2.01,2.30)
	Male	2741.47(2400.02,3115.65)	4224.66(3729.34,4796.27)	5307.31(4664.23,5959.19)	5257.25(4476.59,6161.03)	3.44(2.96,3.91)	2.50(1.69,3.32)	-0.33(-0.68,-0.04)	2.12(1.97,2.28)
	Female	697.65(596.39,799.45)	997.16(864.42,1139.92)	1272.72(1088.51,1460.92)	1380.59(1121.61,1668.77)	2.86(2.47,3.26)	2.36(1.98,2.74)	0.91(0.10,1.77)	2.22(2.11,2.32)
Russian Federation	Both	2677.38(2582.03,2757.93)	2552.69(2468.63,2621.30)	2638.78(2530.93,2710.30)	2398.01(2172.22,2608.72)	-0.15(-0.66,0.35)	0.06(-0.45,0.55)	-1.72(-2.16,-1.17)	-0.36(-0.54,-0.21)
	Male	7492.26(7233.98,7730.20)	6533.00(6316.96,6718.52)	6501.02(6257.14,6688.65)	5416.22(4808.44,5989.37)	-0.48(-0.80,-0.05)	-0.16(-0.71,0.38)	-3.12(-3.66,-2.50)	-0.99(-1.16,-0.77)
	Female	1020.34(965.21,1065.06)	829.42(783.98,866.07)	909.25(848.95,949.35)	947.93(842.73,1040.56)	-1.27(-1.53,-0.89)	0.41(-0.08,0.90)	0.45(0.10,0.87)	-0.34(-0.53,-0.17)
Rwanda	Both	951.78(668.79,1277.45)	850.07(592.83,1176.27)	853.72(580.63,1252.45)	945.13(613.71,1379.41)	-0.75(-0.85,-0.65)	-0.06(-0.19,0.08)	1.80(1.63,1.98)	-0.03(-0.06,0.00)
	Male	1517.50(958.81,2202.06)	1432.87(896.15,2093.63)	1467.16(760.16,2285.43)	1620.94(791.08,2592.81)	-0.35(-0.44,-0.26)	0.15(0.04,0.27)	1.79(1.61,1.98)	0.21(0.18,0.24)
	Female	514.47(319.92,777.60)	463.02(251.86,726.20)	494.84(245.62,820.77)	557.20(276.90,908.36)	-0.69(-0.77,-0.60)	0.54(0.32,0.77)	2.09(1.83,2.36)	0.26(0.24,0.29)
Saint Kitts and Nevis	Both	1446.89(1269.44,1641.94)	1354.48(1194.01,1532.96)	1355.79(1178.53,1544.72)	1384.88(1145.81,1645.20)	-1.28(-1.56,-0.98)	0.17(-0.33,0.67)	0.54(0.09,1.12)	-0.10(-0.20,0.02)
	Male	2363.17(2004.84,2770.71)	2103.04(1788.85,2449.33)	1916.75(1611.66,2254.19)	2041.95(1627.67,2515.43)	-1.99(-2.43,-1.35)	-0.57(-1.16,0.04)	1.22(0.38,2.09)	-0.51(-0.69,-0.32)
	Female	872.94(721.41,1035.18)	815.14(680.59,963.87)	976.28(801.88,1160.38)	916.53(733.09,1115.48)	-0.34(-1.11,0.55)	1.67(1.26,2.09)	-0.81(-1.30,-0.14)	0.23(0.02,0.44)
Saint Lucia	Both	1810.20(1580.20,2052.94)	1597.26(1382.66,1823.84)	1223.40(1044.65,1405.94)	1401.93(1122.62,1707.04)	-1.25(-1.70,-0.82)	-2.46(-3.24,-1.99)	1.94(0.94,2.99)	-0.95(-1.07,-0.83)
	Male	3141.83(2700.29,3622.88)	2654.41(2264.60,3075.82)	1912.25(1621.29,2233.58)	2090.82(1627.76,2598.70)	-1.44(-1.86,-0.89)	-3.21(-4.57,-1.77)	1.39(0.76,1.88)	-1.36(-1.59,-1.17)
	Female	940.34(783.58,1105.76)	833.78(696.27,984.42)	685.16(558.00,823.91)	852.36(656.19,1067.80)	-0.90(-1.36,-0.37)	-2.50(-3.53,-1.60)	3.58(3.08,4.02)	-0.37(-0.61,-0.17)
Saint Vincent and the Grenadines	Both	1304.35(1146.50,1476.79)	1097.02(972.94,1234.14)	1178.87(1038.90,1327.92)	1138.34(967.68,1333.97)	-1.12(-1.55,-0.59)	1.72(0.75,2.71)	-0.44(-0.73,-0.04)	-0.46(-0.60,-0.34)
	Male	2049.92(1738.07,2396.02)	1615.07(1375.54,1873.02)	1603.88(1365.66,1872.55)	1523.55(1278.03,1815.72)	-1.40(-1.77,-0.92)	0.12(-0.23,0.70)	-0.89(-1.06,-0.75)	-1.01(-1.13,-0.89)
	Female	800.27(667.26,950.48)	711.45(593.05,848.17)	811.26(675.26,972.28)	779.83(612.57,969.95)	-0.93(-1.39,-0.45)	3.11(1.29,5.05)	-0.12(-1.26,1.46)	-0.12(-0.28,0.04)
Samoa	Both	1108.22(821.30,1473.04)	1069.26(781.28,1467.57)	1066.72(747.45,1468.85)	1055.65(730.62,1446.09)	-0.27(-0.33,-0.21)	-0.13(-0.19,-0.06)	-0.20(-0.29,-0.13)	-0.16(-0.18,-0.14)
	Male	2077.35(1464.33,2881.80)	1947.31(1339.39,2772.32)	1891.55(1277.33,2661.60)	1827.42(1213.96,2612.11)	-0.50(-0.58,-0.44)	-0.33(-0.41,-0.24)	-0.59(-0.66,-0.53)	-0.41(-0.44,-0.38)
	Female	305.05(204.58,447.30)	342.38(216.69,511.41)	398.49(237.58,616.12)	400.53(233.46,627.26)	0.85(0.77,0.93)	1.40(1.26,1.53)	0.02(-0.24,0.25)	0.89(0.86,0.91)
San Marino	Both	4855.21(3714.18,6220.00)	4267.21(3312.98,5338.72)	3955.31(3045.84,4994.91)	2409.68(1532.65,3513.01)	-0.84(-0.91,-0.75)	-0.55(-0.62,-0.48)	-9.16(-11.92,-6.01)	-2.48(-2.92,-2.26)
	Male	9132.44(6701.80,12112.50)	7676.84(5797.61,9943.33)	6558.46(4873.38,8587.71)	3779.72(2383.48,5808.68)	-1.18(-1.23,-1.14)	-1.35(-1.41,-1.27)	-10.05(-13.00,-6.65)	-3.14(-3.59,-2.90)
	Female	1644.48(1097.18,2353.84)	1558.28(1048.72,2185.31)	1728.22(1172.93,2412.58)	1153.95(670.65,1816.22)	-0.29(-0.35,-0.22)	1.29(1.17,1.41)	-7.63(-9.77,-5.20)	-1.19(-1.43,-0.99)
Sao Tome and Principe	Both	1761.37(1298.49,2318.42)	2172.74(1619.39,2943.27)	2582.31(1785.49,3606.23)	2572.58(1792.97,3654.27)	1.46(1.41,1.51)	1.61(1.51,1.71)	-0.08(-0.40,0.30)	1.25(1.21,1.28)
	Male	3570.48(2455.32,4994.86)	3740.47(2602.19,5295.76)	4566.16(2985.83,6717.69)	4583.63(2996.02,6877.57)	0.07(-0.13,0.28)	1.84(1.72,1.95)	0.02(-0.27,0.36)	0.76(0.64,0.86)
	Female	719.51(495.32,1030.73)	864.54(544.31,1324.51)	1052.90(589.74,1750.79)	1053.08(561.42,1796.62)	1.28(1.22,1.32)	1.95(1.82,2.13)	0.02(-0.21,0.29)	1.25(1.21,1.29)
Saudi Arabia	Both	798.27(565.51,1106.64)	969.00(759.47,1223.49)	946.95(722.26,1235.10)	881.36(631.76,1197.58)	1.48(1.43,1.52)	-0.08(-0.20,0.06)	-1.22(-1.30,-1.15)	0.32(0.29,0.34)
	Male	1232.12(817.46,1785.21)	1454.03(1095.31,1902.70)	1297.13(921.79,1773.05)	1165.87(788.74,1676.21)	1.27(1.20,1.33)	-0.87(-1.04,-0.67)	-1.82(-1.89,-1.74)	-0.19(-0.21,-0.17)
	Female	298.59(191.05,442.10)	437.42(302.44,604.46)	459.20(317.00,637.44)	430.90(273.80,642.15)	2.97(2.88,3.06)	0.53(0.38,0.71)	-1.16(-1.44,-0.92)	1.18(1.15,1.22)
Senegal	Both	928.07(645.38,1293.52)	908.32(633.25,1246.37)	1064.01(739.34,1508.50)	1156.57(779.83,1625.29)	-0.29(-0.48,-0.05)	1.60(1.39,1.80)	1.51(1.10,1.95)	0.75(0.67,0.83)
	Male	1500.45(981.94,2168.21)	1455.70(965.07,2118.47)	1712.26(1117.75,2554.03)	1851.80(1184.62,2717.64)	-0.37(-0.53,-0.19)	1.62(1.45,1.79)	1.40(1.12,1.69)	0.68(0.62,0.74)
	Female	342.32(209.93,525.71)	380.15(239.43,568.90)	481.14(314.46,718.63)	548.54(354.65,810.80)	0.54(0.23,0.82)	2.36(2.04,2.68)	2.23(1.86,2.67)	1.54(1.47,1.61)
Serbia	Both	3926.91(3004.13,5096.33)	4026.22(3372.55,4750.73)	3914.79(3272.21,4650.37)	4150.11(3146.62,5255.36)	-0.09(-0.57,0.27)	-0.11(-0.42,0.27)	1.30(0.24,2.40)	0.20(0.07,0.32)
	Male	7276.42(5288.81,9741.70)	7247.46(5871.88,8824.34)	6702.13(5355.43,8215.83)	6798.60(4866.08,9007.54)	-0.44(-0.89,0.01)	-0.50(-0.86,-0.08)	0.66(-0.49,1.86)	-0.21(-0.35,-0.09)
	Female	1680.44(1110.48,2461.54)	1745.91(1337.24,2199.63)	1907.19(1447.89,2399.50)	2164.08(1506.80,2953.54)	0.16(-0.15,0.54)	0.83(0.52,1.20)	2.35(1.49,2.99)	0.82(0.72,0.92)
Seychelles	Both	2369.79(1826.71,3020.32)	2343.15(1871.24,2931.86)	1958.64(1528.89,2465.48)	2033.98(1564.15,2637.94)	-0.06(-0.34,0.17)	-2.33(-2.91,-1.73)	-1.07(-5.54,3.77)	-0.83(-1.09,-0.57)
	Male	4874.52(3507.13,6489.70)	4516.26(3397.51,5946.53)	3416.50(2489.99,4550.65)	3461.39(2487.67,4733.44)	-0.58(-1.01,-0.23)	-3.22(-3.95,-2.50)	-1.53(-6.06,3.35)	-1.44(-1.73,-1.16)
	Female	788.05(551.67,1104.05)	988.41(704.12,1362.54)	1005.24(706.13,1387.86)	970.23(659.65,1365.52)	1.97(1.87,2.07)	-0.21(-0.74,0.33)	-2.29(-6.50,2.21)	0.71(0.20,1.28)
Sierra Leone	Both	831.65(587.43,1176.07)	745.43(520.23,1085.47)	835.73(564.34,1218.27)	845.06(553.08,1225.03)	-0.98(-1.11,-0.87)	0.99(0.84,1.16)	0.25(0.15,0.34)	0.07(0.04,0.10)
	Male	1335.96(899.53,1963.36)	1199.91(775.68,1841.52)	1322.58(828.72,2050.15)	1310.68(804.07,2024.01)	-1.02(-1.16,-0.90)	0.84(0.68,0.99)	-0.08(-0.27,0.13)	-0.04(-0.08,-0.01)
	Female	287.95(181.19,451.42)	307.54(204.52,448.22)	393.94(252.97,581.71)	412.44(249.03,626.40)	0.45(0.23,0.62)	2.43(2.33,2.54)	0.83(0.70,0.97)	1.18(1.14,1.23)
Singapore	Both	4912.12(4415.33,5427.71)	3918.84(3504.97,4312.26)	2853.79(2499.38,3200.67)	2651.42(2258.41,3050.09)	-1.82(-2.04,-1.56)	-2.90(-4.03,-1.75)	-1.46(-2.64,-0.28)	-1.95(-2.13,-1.81)
	Male	7989.22(7017.54,9010.55)	6321.81(5542.58,7111.32)	4574.88(3978.37,5229.22)	3802.84(3196.24,4484.18)	-1.95(-2.48,-1.47)	-3.13(-4.25,-1.98)	-3.32(-5.00,-1.77)	-2.27(-2.60,-2.06)
	Female	2732.77(2357.00,3123.69)	2175.77(1848.65,2494.14)	1551.36(1278.16,1801.50)	1737.88(1388.76,2102.13)	-1.60(-2.55,-0.65)	-2.64(-3.09,-2.17)	1.78(0.84,2.66)	-1.48(-1.72,-1.30)
Slovakia	Both	3779.45(3005.86,4675.87)	3405.24(2874.18,3997.15)	3064.48(2395.23,3826.26)	2948.41(2197.59,3833.26)	-0.69(-0.84,-0.56)	-0.90(-1.11,-0.66)	-0.34(-1.31,0.49)	-0.68(-0.81,-0.60)
	Male	7959.92(6224.98,9942.59)	7281.17(6041.41,8736.77)	6276.62(4750.21,8002.17)	5731.12(4075.67,7648.92)	-0.53(-0.78,-0.32)	-1.36(-1.63,-1.06)	-1.25(-2.67,0.25)	-1.09(-1.18,-1.00)
	Female	1075.59(772.53,1427.75)	1173.23(915.10,1480.85)	1209.02(865.81,1600.54)	1224.89(850.44,1712.17)	0.60(0.38,0.88)	0.60(0.31,0.89)	0.26(-0.18,0.59)	0.43(0.32,0.51)
Slovenia	Both	3249.12(2908.58,3595.39)	4250.89(3798.60,4702.77)	3705.85(3267.96,4136.69)	3700.74(3104.42,4310.18)	1.71(1.49,1.94)	-1.73(-2.08,-1.38)	0.09(-0.71,0.91)	0.45(0.35,0.54)
	Male	6920.47(6091.86,7767.45)	8747.96(7711.68,9779.44)	6458.49(5599.42,7367.91)	5866.08(4889.98,6918.18)	1.81(1.50,2.15)	-3.39(-3.77,-3.00)	-1.53(-2.51,-0.55)	-0.53(-0.67,-0.36)
	Female	1262.34(1075.63,1449.46)	1810.71(1557.07,2074.92)	1885.57(1585.37,2183.83)	2122.15(1675.21,2601.36)	2.34(1.86,2.84)	0.23(-0.21,0.69)	2.19(1.61,2.76)	1.65(1.47,1.80)
Solomon Islands	Both	2285.28(1549.03,3218.20)	2098.80(1467.83,2909.41)	2204.08(1623.42,2918.83)	2176.37(1609.29,2930.14)	-0.50(-0.60,-0.40)	0.37(0.16,0.62)	-0.09(-0.37,0.19)	-0.13(-0.17,-0.09)
	Male	3185.39(2062.89,4613.38)	2962.74(1952.87,4300.59)	3167.35(2234.59,4423.93)	3125.01(2194.93,4421.48)	-0.39(-0.48,-0.30)	0.53(0.34,0.76)	-0.07(-0.51,0.40)	-0.03(-0.07,0.01)
	Female	987.21(573.35,1576.20)	1063.15(676.50,1586.18)	1219.92(811.39,1749.30)	1254.82(839.35,1827.63)	0.65(0.56,0.75)	1.17(0.99,1.37)	0.62(0.19,1.07)	0.79(0.74,0.84)
Somalia	Both	601.01(364.40,1050.36)	548.74(335.61,1016.95)	554.25(333.00,1013.06)	539.15(323.82,1009.78)	-0.75(-0.77,-0.73)	0.07(-0.03,0.17)	-0.39(-0.55,-0.20)	-0.34(-0.35,-0.32)
	Male	1017.07(573.25,1937.78)	1014.84(548.92,2079.26)	1085.53(585.50,2199.38)	1050.83(566.82,2189.33)	-0.12(-0.15,-0.09)	0.65(0.58,0.72)	-0.49(-0.59,-0.36)	0.10(0.08,0.12)
	Female	248.70(138.51,416.80)	247.78(145.33,408.69)	245.78(135.88,418.80)	244.31(139.92,423.90)	-0.02(-0.04,0.01)	-0.04(-0.17,0.11)	-0.05(-0.17,0.09)	-0.05(-0.07,-0.04)
South Africa	Both	1801.65(1492.55,2224.88)	2354.61(2144.60,2561.47)	2408.06(2169.99,2647.96)	2213.08(1938.50,2494.31)	2.12(1.66,2.57)	0.17(0.03,0.32)	-1.53(-1.93,-1.23)	0.63(0.50,0.74)
	Male	3095.20(2504.33,3934.02)	4259.78(3828.67,4716.64)	3983.28(3525.71,4470.82)	3511.44(2993.55,4066.12)	2.60(2.33,2.88)	-0.57(-0.68,-0.44)	-2.37(-2.83,-2.00)	0.35(0.25,0.45)
	Female	988.51(692.66,1405.46)	1319.14(1145.00,1492.07)	1508.89(1295.12,1712.36)	1454.28(1189.56,1743.32)	2.51(1.96,3.07)	1.15(1.02,1.24)	-0.61(-1.40,0.01)	1.22(1.07,1.34)
South Sudan	Both	885.00(546.11,1355.39)	925.19(587.49,1433.65)	949.68(609.55,1398.10)	917.03(622.44,1304.74)	0.25(0.15,0.33)	0.30(0.23,0.36)	-0.58(-0.63,-0.53)	0.11(0.09,0.13)
	Male	1292.90(726.08,2089.65)	1304.09(779.26,2092.55)	1388.86(823.63,2148.79)	1389.44(881.85,2049.37)	-0.04(-0.10,0.01)	0.62(0.56,0.69)	0.03(-0.06,0.13)	0.23(0.21,0.25)
	Female	350.59(154.36,677.34)	359.55(170.69,696.84)	385.47(201.26,686.05)	394.19(237.57,619.22)	0.13(0.09,0.18)	0.77(0.66,0.92)	0.42(0.31,0.53)	0.38(0.36,0.40)
Spain	Both	3401.07(3047.15,3752.13)	3492.62(3102.52,3881.75)	3264.50(2839.48,3685.67)	2977.23(2514.72,3445.70)	0.23(0.14,0.34)	-0.58(-0.76,-0.39)	-1.55(-1.75,-1.35)	-0.43(-0.52,-0.36)
	Male	7525.55(6676.04,8424.02)	7365.55(6478.97,8278.92)	6368.21(5510.73,7267.12)	5644.58(4761.15,6588.20)	-0.08(-0.24,0.09)	-1.31(-1.49,-1.13)	-2.02(-2.27,-1.78)	-0.94(-1.02,-0.86)
	Female	742.96(622.48,860.01)	762.96(627.00,881.72)	950.64(754.73,1129.19)	944.61(723.28,1160.98)	0.04(-0.13,0.18)	2.16(2.01,2.39)	-0.03(-0.28,0.25)	0.81(0.71,0.89)
Sri Lanka	Both	1125.74(854.12,1489.09)	1093.52(914.80,1299.25)	1032.81(802.17,1295.20)	900.62(586.70,1308.29)	-0.20(-0.67,0.22)	-0.62(-0.96,-0.33)	-2.82(-4.26,-1.35)	-0.83(-1.04,-0.65)
	Male	1742.51(1233.65,2440.34)	1749.17(1391.46,2167.31)	1745.53(1265.11,2291.53)	1431.32(849.13,2201.07)	0.05(-0.48,0.52)	-0.10(-0.53,0.28)	-3.87(-5.38,-2.32)	-0.73(-0.93,-0.52)
	Female	503.97(342.30,703.80)	568.69(422.47,735.64)	527.81(381.97,711.93)	527.63(332.04,776.95)	0.79(0.51,1.04)	-0.88(-1.27,-0.54)	-0.54(-1.86,0.82)	0.28(0.14,0.43)
Sudan	Both	911.65(576.79,1545.52)	984.80(615.77,1642.24)	1113.30(742.72,1685.37)	1170.48(750.09,1759.48)	0.51(0.45,0.54)	1.18(1.14,1.22)	0.88(0.79,0.96)	0.82(0.80,0.83)
	Male	1436.55(859.92,2571.85)	1441.20(845.33,2538.98)	1577.56(986.73,2494.06)	1643.73(984.46,2584.81)	-0.03(-0.10,0.01)	0.86(0.81,0.90)	0.69(0.64,0.72)	0.44(0.42,0.45)
	Female	359.99(214.05,595.74)	417.70(250.93,681.61)	521.81(331.96,809.45)	562.61(327.22,887.52)	1.00(0.96,1.02)	2.14(2.09,2.19)	1.26(1.17,1.36)	1.46(1.44,1.47)
Suriname	Both	1685.34(1328.86,2114.21)	1962.73(1580.70,2418.35)	1863.54(1478.49,2315.82)	1526.18(1074.66,2107.69)	1.47(1.11,1.98)	-0.13(-0.37,0.12)	-2.85(-3.86,-1.66)	-0.22(-0.36,-0.08)
	Male	2455.76(1813.00,3283.23)	2955.17(2241.41,3829.88)	2764.46(2028.91,3638.50)	2256.31(1448.47,3334.90)	1.94(1.55,2.46)	-0.02(-0.45,0.37)	-2.78(-4.25,-0.98)	-0.03(-0.21,0.14)
	Female	981.76(704.39,1350.61)	1110.53(797.01,1496.12)	1174.86(828.04,1592.12)	991.49(637.92,1469.92)	0.69(0.37,1.02)	0.19(-0.24,0.64)	-2.58(-3.64,-1.32)	0.11(-0.02,0.23)
Sweden	Both	2431.46(2175.73,2680.03)	2983.08(2712.80,3251.63)	3054.58(2689.11,3351.96)	2844.03(2387.51,3316.70)	1.27(1.16,1.37)	0.38(0.17,0.59)	-1.06(-2.16,0.09)	0.52(0.42,0.60)
	Male	4026.84(3572.31,4504.80)	4107.92(3702.33,4535.87)	3473.64(3074.77,3876.92)	2911.54(2376.87,3511.31)	-0.14(-0.36,0.03)	-1.25(-1.73,-0.77)	-2.64(-3.13,-2.13)	-0.99(-1.11,-0.89)
	Female	1312.54(1134.54,1488.21)	2148.62(1904.42,2397.73)	2727.93(2333.78,3045.13)	2806.81(2235.00,3389.42)	3.44(3.18,3.72)	2.35(1.96,2.66)	0.44(-0.17,1.06)	2.45(2.34,2.56)
Switzerland	Both	3195.22(2822.44,3567.23)	3014.47(2697.58,3329.93)	3114.19(2724.23,3470.33)	2804.46(2370.69,3209.78)	-0.29(-0.47,-0.10)	0.29(-0.14,0.55)	-1.91(-2.56,-1.32)	-0.38(-0.49,-0.31)
	Male	6041.71(5223.96,6907.23)	5230.79(4608.62,5912.57)	4599.03(3950.34,5271.99)	3853.20(3189.90,4545.29)	-0.56(-0.89,-0.23)	-1.26(-1.75,-0.94)	-3.21(-3.93,-2.48)	-1.41(-1.54,-1.30)
	Female	1349.45(1134.66,1615.98)	1496.31(1260.61,1722.68)	1990.17(1628.20,2337.11)	1963.05(1525.22,2391.05)	0.63(0.29,1.04)	2.70(2.19,3.22)	-0.30(-1.58,0.87)	1.25(1.08,1.43)
Syrian Arab Republic	Both	1484.11(1053.00,1986.31)	1568.95(1234.52,1955.40)	1612.37(1154.85,2137.49)	1532.20(1048.04,2140.86)	0.74(0.38,1.08)	0.69(0.35,1.02)	-0.82(-0.87,-0.77)	0.09(-0.02,0.21)
	Male	2179.93(1492.66,3006.78)	2095.25(1578.06,2688.47)	2195.58(1513.65,3006.40)	2119.23(1394.13,3058.01)	-0.15(-0.52,0.19)	0.83(0.45,1.23)	-0.58(-0.61,-0.54)	-0.20(-0.28,-0.11)
	Female	693.31(404.97,1055.18)	901.09(662.63,1176.59)	935.64(616.96,1329.24)	891.49(523.70,1313.95)	2.01(1.39,2.58)	0.89(0.46,1.32)	-0.78(-0.82,-0.72)	0.73(0.61,0.85)
Taiwan (Province of China)	Both	3403.35(3072.85,3740.73)	5144.09(4634.01,5668.11)	4588.51(4101.02,5064.54)	3801.20(3250.41,4341.86)	3.10(2.68,3.46)	-1.09(-1.45,-0.67)	-3.63(-4.43,-2.83)	0.26(0.14,0.35)
	Male	4789.79(4197.86,5394.13)	7233.31(6383.54,8145.37)	6536.92(5711.02,7406.90)	5412.94(4537.44,6410.98)	2.91(2.44,3.33)	-1.00(-1.40,-0.54)	-3.66(-4.44,-2.87)	0.27(0.13,0.39)
	Female	1987.64(1740.61,2288.87)	2890.26(2497.50,3258.85)	2956.43(2501.69,3356.39)	2528.91(2005.64,3061.32)	3.09(2.74,3.41)	0.22(0.05,0.41)	-3.11(-4.00,-2.20)	0.68(0.57,0.77)
Tajikistan	Both	1503.25(1170.35,1883.83)	1127.52(795.80,1570.66)	982.10(666.84,1355.93)	897.51(590.77,1294.17)	-2.64(-3.09,-2.25)	-1.24(-1.56,-0.91)	-1.50(-1.65,-1.36)	-1.79(-1.90,-1.68)
	Male	2651.37(2047.98,3313.64)	1733.23(1198.14,2454.76)	1410.11(905.45,1982.81)	1267.45(814.14,1858.67)	-3.65(-4.19,-3.22)	-1.81(-2.16,-1.44)	-1.71(-1.97,-1.50)	-2.48(-2.62,-2.36)
	Female	818.87(600.08,1099.57)	604.46(395.98,888.73)	544.01(341.45,834.98)	543.13(321.75,846.18)	-2.91(-3.27,-2.47)	-1.02(-1.44,-0.56)	-0.05(-0.14,0.04)	-1.32(-1.41,-1.24)
Thailand	Both	4151.66(3129.85,5385.95)	4175.29(3287.17,5221.39)	3174.97(2547.74,3842.40)	3369.53(2433.86,4451.42)	-0.08(-0.32,0.20)	-2.60(-2.88,-2.33)	1.10(0.87,1.34)	-0.69(-0.79,-0.57)
	Male	6732.21(4568.69,9333.27)	6309.23(4580.83,8381.06)	4640.94(3485.57,5939.44)	4943.04(3387.24,6855.30)	-0.66(-1.36,-0.17)	-2.88(-3.18,-2.60)	1.14(0.91,1.35)	-1.10(-1.23,-0.99)
	Female	2257.65(1544.55,3119.78)	2575.39(1842.73,3504.98)	2045.81(1490.36,2688.96)	2149.70(1438.49,3084.82)	0.86(0.65,1.11)	-2.07(-2.41,-1.71)	0.95(0.56,1.52)	-0.18(-0.28,-0.08)
Timor-Leste	Both	1623.24(1050.16,2431.46)	1670.52(1189.72,2364.22)	1906.97(1343.89,2717.64)	1923.44(1346.11,2741.77)	0.30(0.26,0.35)	1.37(1.17,1.67)	0.12(0.03,0.22)	0.54(0.51,0.57)
	Male	2462.35(1431.08,4005.46)	2384.26(1572.24,3634.45)	2801.92(1769.81,4361.80)	2874.39(1819.44,4431.94)	-0.19(-0.27,-0.10)	1.57(1.41,1.76)	0.42(0.36,0.48)	0.48(0.45,0.52)
	Female	789.66(403.36,1373.96)	891.54(562.14,1352.89)	1022.43(654.40,1523.01)	1047.22(666.28,1594.32)	1.00(0.90,1.08)	1.36(1.23,1.52)	0.32(0.15,0.52)	0.89(0.85,0.93)
Togo	Both	878.42(598.86,1235.02)	919.85(615.00,1312.90)	973.18(631.76,1412.39)	998.09(639.54,1472.87)	0.25(0.11,0.34)	0.51(0.38,0.64)	0.42(0.17,0.69)	0.40(0.36,0.44)
	Male	1463.47(955.18,2158.17)	1679.66(1050.65,2514.17)	1881.24(1135.16,2854.21)	1911.05(1153.00,2971.75)	1.03(0.97,1.10)	0.98(0.84,1.12)	0.27(0.13,0.38)	0.86(0.83,0.89)
	Female	357.21(224.14,529.55)	371.07(216.95,567.84)	430.00(234.67,685.17)	476.04(247.82,768.92)	0.21(0.07,0.32)	1.37(1.24,1.50)	1.73(1.68,1.77)	0.90(0.86,0.95)
Tokelau	Both	3062.61(2218.38,4120.29)	3313.18(2324.21,4479.72)	3298.15(2386.00,4390.56)	3222.97(2286.98,4337.85)	0.70(0.59,0.83)	-0.12(-0.16,-0.09)	-0.36(-0.42,-0.30)	0.17(0.15,0.18)
	Male	4631.65(3052.53,6698.33)	4781.88(3141.44,6872.88)	4810.27(3267.17,6804.61)	4633.40(3130.48,6685.76)	0.25(0.20,0.30)	0.02(-0.01,0.05)	-0.63(-0.66,-0.60)	0.01(-0.01,0.02)
	Female	1715.15(1113.67,2530.69)	1894.90(1199.39,2842.15)	2092.39(1276.53,3221.09)	2075.49(1230.25,3309.65)	0.75(0.66,0.87)	0.88(0.85,0.90)	-0.14(-0.20,-0.09)	0.61(0.57,0.65)
Tonga	Both	4024.63(3004.94,5334.67)	4622.08(3511.63,5924.01)	4192.41(3096.48,5504.97)	4119.28(2993.39,5467.89)	1.34(1.11,1.53)	-0.73(-1.10,-0.12)	-0.30(-0.31,-0.28)	0.10(-0.01,0.20)
	Male	6996.02(4985.08,9575.36)	8428.91(6103.61,11337.09)	7385.14(5198.07,10107.42)	7218.23(5000.13,10055.76)	1.74(1.44,1.99)	-1.02(-1.44,-0.27)	-0.38(-0.40,-0.36)	0.12(0.00,0.23)
	Female	1331.19(870.79,1976.37)	1499.95(1013.70,2105.48)	1672.35(1080.91,2465.96)	1735.43(1069.66,2648.46)	0.92(0.57,1.20)	0.84(0.77,0.90)	0.62(0.61,0.64)	0.86(0.81,0.96)
Trinidad and Tobago	Both	1438.69(1275.41,1622.27)	1302.69(1150.31,1478.32)	1142.06(992.61,1307.65)	1157.77(888.04,1462.46)	-0.61(-1.27,0.05)	-0.94(-2.11,0.21)	-0.14(-0.98,0.73)	-0.78(-0.93,-0.62)
	Male	2474.40(2139.33,2854.14)	2198.84(1888.59,2544.11)	1825.85(1541.51,2135.51)	1852.27(1385.22,2410.97)	-0.79(-1.66,0.05)	-1.45(-2.52,-0.33)	-0.18(-1.32,1.03)	-1.03(-1.22,-0.84)
	Female	622.39(519.78,738.70)	568.14(479.75,673.72)	584.57(482.85,698.32)	585.78(446.01,757.58)	-0.54(-0.91,-0.07)	0.69(-0.05,1.50)	-0.27(-1.22,0.72)	-0.21(-0.33,-0.12)
Tunisia	Both	2541.73(1803.00,3443.08)	2367.79(1597.28,3271.53)	2264.69(1494.86,3280.58)	2129.53(1337.41,3135.43)	-0.33(-0.71,-0.04)	-0.42(-0.51,-0.33)	-1.13(-1.42,-0.83)	-0.63(-0.69,-0.58)
	Male	4509.73(3136.99,6189.90)	4322.92(2847.99,6078.86)	4230.76(2712.98,6212.04)	4009.87(2442.13,6024.73)	-0.14(-0.51,0.14)	-0.19(-0.27,-0.12)	-1.03(-1.40,-0.65)	-0.46(-0.52,-0.40)
	Female	367.82(240.23,541.94)	422.90(283.72,608.34)	469.50(287.89,709.93)	461.30(269.56,715.59)	1.11(0.91,1.29)	1.00(0.90,1.08)	-0.36(-0.50,-0.23)	0.70(0.65,0.75)
Türkiye	Both	5276.47(3800.35,7203.91)	4047.10(3091.57,5126.59)	4418.05(3548.31,5397.93)	4063.44(3008.80,5347.92)	-4.53(-4.96,-3.98)	0.97(0.60,1.53)	0.55(0.04,1.08)	-1.43(-1.59,-1.22)
	Male	10467.93(7212.05,14677.89)	8195.17(6012.26,10745.05)	8324.09(6390.30,10500.16)	7571.77(5386.52,10264.40)	-5.16(-5.80,-4.30)	0.38(0.05,0.82)	0.52(0.05,1.01)	-1.77(-1.98,-1.50)
	Female	1103.71(699.71,1662.34)	946.10(632.26,1346.61)	1405.90(1041.11,1861.86)	1390.94(953.78,2016.61)	-4.03(-5.06,-3.03)	4.02(3.27,4.84)	1.05(0.78,1.30)	-1.57(-1.90,-1.24)
Turkmenistan	Both	1252.75(1093.54,1408.30)	704.89(617.07,806.75)	765.38(664.46,873.84)	781.49(610.77,1004.91)	1.23(1.13,1.32)	0.35(-0.70,1.41)	-0.11(-0.20,-0.02)	0.52(0.50,0.54)
	Male	2467.25(2127.08,2793.45)	1297.52(1125.98,1489.53)	1374.04(1188.97,1570.45)	1400.15(1097.87,1792.61)	0.23(0.18,0.30)	0.61(-0.99,1.64)	-0.33(-0.39,-0.28)	0.09(0.07,0.11)
	Female	638.36(542.63,734.89)	335.09(287.89,388.88)	347.93(293.30,406.68)	367.92(280.93,483.32)	1.42(1.32,1.53)	0.59(-0.20,1.36)	0.55(0.46,0.63)	0.83(0.80,0.86)
Tuvalu	Both	2692.50(1906.08,4062.46)	3160.34(2249.94,4577.89)	3168.90(2243.18,4469.64)	3154.56(2277.48,4371.95)	-1.87(-1.93,-1.81)	-0.06(-0.11,-0.01)	-1.65(-2.52,-0.75)	-0.82(-0.90,-0.77)
	Male	4875.13(2994.21,8172.52)	5071.54(3294.16,8057.99)	5108.93(3300.83,8015.57)	5014.41(3197.16,7732.16)	-1.70(-1.77,-1.64)	0.01(-0.04,0.06)	-1.83(-2.82,-0.82)	-1.04(-1.12,-0.98)
	Female	1428.72(942.14,2098.58)	1702.20(1132.05,2428.66)	1780.51(1136.10,2616.88)	1838.87(1154.52,2722.69)	-1.04(-1.24,-0.80)	0.33(0.28,0.38)	-0.47(-1.41,0.48)	0.77(0.61,0.89)
Uganda	Both	714.13(522.71,946.30)	867.26(670.65,1118.99)	826.41(614.34,1087.69)	852.55(588.64,1186.02)	1.66(1.57,1.76)	-0.53(-0.64,-0.45)	0.56(0.31,0.83)	0.59(0.56,0.61)
	Male	1025.13(702.77,1433.68)	1173.69(850.41,1609.32)	1009.88(694.81,1413.75)	995.60(661.19,1462.01)	1.25(1.14,1.35)	-1.46(-1.69,-1.31)	-0.22(-0.43,0.00)	-0.10(-0.13,-0.07)
	Female	438.68(281.39,654.28)	651.79(449.26,932.15)	707.18(465.72,1019.15)	765.48(451.78,1207.67)	3.14(3.02,3.28)	0.63(0.47,0.76)	1.39(1.04,1.75)	1.83(1.81,1.87)
Ukraine	Both	2890.26(2619.71,3156.85)	2276.55(2068.22,2490.65)	1702.34(1529.09,1888.61)	1506.21(1114.23,1971.49)	-1.42(-1.86,-0.99)	-2.16(-2.81,-1.01)	-2.28(-2.85,-1.64)	-2.12(-2.35,-1.93)
	Male	7010.98(6182.53,7892.36)	5329.34(4716.18,5961.35)	3972.92(3481.65,4528.15)	3338.78(2281.04,4692.00)	-1.75(-2.25,-1.30)	-2.26(-2.82,-1.45)	-3.16(-3.76,-2.49)	-2.42(-2.61,-2.26)
	Female	1261.21(1077.12,1439.43)	796.08(700.52,906.80)	575.66(493.21,663.49)	583.31(390.20,823.33)	-3.05(-3.42,-2.72)	-2.27(-3.18,-0.49)	0.07(-0.45,0.67)	-2.36(-2.52,-2.19)
United Arab Emirates	Both	2324.05(1504.51,3357.51)	2519.98(1849.31,3338.33)	4496.47(3208.77,6250.02)	2699.70(1850.24,3999.96)	0.29(-0.42,0.89)	4.67(-0.31,9.61)	-9.31(-13.27,-5.01)	0.44(0.04,0.78)
	Male	3380.99(2048.50,5046.60)	3278.80(2250.54,4534.86)	3755.59(2539.00,5510.14)	1975.89(1289.69,3198.06)	0.20(-0.61,0.92)	1.80(-1.21,5.17)	-11.33(-14.79,-7.75)	-1.92(-2.34,-1.57)
	Female	1152.99(569.18,2050.45)	1585.90(1050.73,2337.49)	6115.58(3908.57,8992.35)	5390.64(3362.60,8164.54)	0.09(-0.83,0.85)	9.00(2.19,16.36)	-2.34(-5.93,1.02)	5.19(4.67,5.63)
United Kingdom	Both	6065.98(5793.68,6235.23)	5305.63(4982.33,5489.52)	4927.02(4483.70,5156.71)	4461.00(4037.90,4699.86)	-0.91(-1.01,-0.81)	-0.46(-0.66,-0.26)	-1.94(-2.49,-1.40)	-1.01(-1.08,-0.95)
	Male	10844.80(10422.66,11141.76)	7451.90(7076.18,7711.50)	6013.93(5567.55,6271.42)	5274.43(4862.26,5531.41)	-2.69(-2.81,-2.55)	-1.69(-1.92,-1.46)	-2.48(-3.00,-1.96)	-2.33(-2.41,-2.26)
	Female	3214.99(2998.10,3353.75)	3815.10(3513.99,3996.93)	4081.10(3637.32,4313.47)	3798.15(3346.78,4043.75)	1.32(1.19,1.44)	0.75(0.38,1.12)	-1.35(-1.83,-0.91)	0.53(0.44,0.62)
United Republic of Tanzania	Both	763.18(559.73,1070.25)	780.59(563.10,1088.70)	786.28(579.28,1073.21)	838.66(598.11,1166.62)	0.08(-0.02,0.18)	-0.04(-0.12,0.04)	1.17(1.05,1.29)	0.31(0.29,0.33)
	Male	1143.79(769.71,1665.64)	1220.88(815.31,1797.87)	1158.17(740.57,1728.84)	1206.39(761.66,1824.99)	0.39(0.27,0.51)	-0.55(-0.64,-0.42)	0.74(0.61,0.93)	0.15(0.12,0.18)
	Female	414.04(262.84,640.48)	427.02(264.03,652.14)	491.31(321.18,720.37)	541.83(343.21,798.09)	0.12(0.03,0.19)	1.18(1.14,1.23)	1.67(1.62,1.72)	0.89(0.87,0.91)
United States of America	Both	5738.64(5326.09,5981.45)	6165.21(5621.23,6461.14)	4950.95(4423.65,5239.08)	4312.76(3827.76,4588.49)	0.66(0.61,0.71)	-1.73(-1.87,-1.59)	-2.43(-2.69,-2.19)	-0.93(-0.97,-0.89)
	Male	9338.09(8795.56,9724.23)	8283.23(7682.50,8643.45)	6110.23(5604.35,6420.70)	5237.88(4782.83,5533.87)	-0.71(-0.77,-0.65)	-2.53(-2.66,-2.39)	-2.71(-2.98,-2.44)	-1.85(-1.89,-1.82)
	Female	3450.83(3099.74,3640.41)	4690.58(4150.53,4981.70)	4070.23(3526.57,4364.25)	3595.19(3086.74,3889.91)	2.38(2.32,2.44)	-1.04(-1.20,-0.87)	-2.19(-2.41,-1.98)	0.11(0.06,0.15)
United States Virgin Islands	Both	2229.16(1663.03,2926.49)	2520.32(1903.63,3262.82)	1774.38(1295.69,2380.50)	1614.31(1122.59,2271.33)	0.93(0.80,1.06)	-3.02(-3.47,-2.51)	-1.60(-2.70,-0.28)	-1.03(-1.11,-0.94)
	Male	3285.08(2295.91,4544.99)	3795.30(2718.01,5134.68)	2572.58(1744.27,3614.76)	2507.99(1660.63,3721.42)	1.02(0.82,1.22)	-3.34(-4.38,-2.08)	-0.34(-0.61,0.00)	-0.84(-0.90,-0.78)
	Female	1488.62(1018.88,2099.93)	1592.92(1123.12,2191.75)	1213.38(804.59,1761.20)	973.23(583.00,1521.88)	0.66(0.43,0.89)	-2.64(-3.05,-2.01)	-4.05(-5.76,-2.02)	-1.49(-1.72,-1.32)
Uruguay	Both	4208.73(3747.68,4691.07)	3835.85(3414.91,4261.69)	3830.39(3404.40,4251.50)	3900.25(3434.62,4411.11)	-0.47(-0.93,-0.02)	0.17(-0.27,0.63)	0.00(-1.03,1.08)	-0.23(-0.38,-0.10)
	Male	8975.87(7896.06,10166.69)	7772.37(6803.15,8810.54)	7115.99(6169.31,8120.35)	7269.09(6230.12,8417.35)	-0.77(-1.23,-0.32)	-0.34(-0.75,0.08)	-0.02(-1.15,1.16)	-0.68(-0.79,-0.57)
	Female	980.43(816.77,1146.78)	1243.15(1045.99,1447.20)	1673.56(1403.27,1955.33)	1659.27(1343.52,1999.17)	1.94(1.58,2.35)	2.54(1.81,3.14)	-0.29(-1.40,0.90)	1.63(1.44,1.75)
Uzbekistan	Both	1318.80(1173.15,1482.10)	993.64(859.28,1140.70)	694.90(609.60,788.96)	716.03(588.73,857.04)	-1.99(-2.20,-1.79)	-3.29(-3.89,-2.56)	0.34(-0.21,0.93)	-1.82(-1.95,-1.69)
	Male	2455.32(2134.14,2796.91)	1696.50(1432.79,1963.45)	1165.19(1007.06,1350.12)	1146.67(925.03,1378.03)	-2.69(-2.88,-2.46)	-3.60(-4.28,-2.74)	-0.23(-0.54,0.06)	-2.38(-2.51,-2.24)
	Female	755.91(640.90,868.10)	515.54(416.83,638.79)	353.10(298.22,408.88)	397.31(315.10,491.46)	-2.82(-3.09,-2.55)	-3.27(-4.47,-1.44)	1.23(-1.29,3.56)	-1.93(-2.13,-1.74)
Vanuatu	Both	2396.54(1451.03,4108.17)	2440.82(1513.59,4293.83)	2471.08(1549.80,4089.15)	2441.09(1546.42,4005.46)	0.12(0.09,0.16)	0.19(0.07,0.34)	-0.12(-0.30,0.06)	0.07(0.05,0.09)
	Male	3691.69(2131.67,6737.34)	3875.29(2230.43,7270.94)	3970.48(2301.34,7158.47)	3951.79(2271.98,7018.74)	0.35(0.29,0.39)	0.26(0.11,0.43)	-0.07(-0.11,-0.03)	0.22(0.20,0.24)
	Female	872.72(468.48,1505.05)	947.16(544.40,1589.53)	1038.73(639.35,1684.82)	1070.81(661.61,1672.35)	0.60(0.56,0.64)	0.89(0.78,1.01)	0.56(0.46,0.67)	0.65(0.63,0.67)
Venezuela (Bolivarian Republic of)	Both	2160.64(1918.33,2402.61)	2379.13(2116.51,2644.13)	2297.95(2024.95,2552.53)	2280.83(1730.61,2885.63)	1.08(0.85,1.43)	-0.28(-1.36,0.69)	-0.66(-1.57,0.27)	0.13(-0.03,0.27)
	Male	2934.99(2529.58,3378.92)	3424.12(2948.09,3926.62)	3045.52(2597.08,3516.18)	3129.92(2354.12,4054.42)	1.59(1.22,2.13)	-1.11(-2.06,-0.24)	-0.35(-1.68,1.00)	0.17(0.05,0.33)
	Female	1521.46(1309.35,1745.89)	1548.01(1335.16,1783.02)	1713.81(1458.04,1991.15)	1634.25(1133.67,2288.33)	0.42(0.01,0.77)	1.04(0.47,1.61)	-0.97(-1.38,-0.55)	0.22(0.05,0.35)
Viet Nam	Both	2003.50(1508.36,2643.75)	2417.34(1874.54,3102.94)	2313.77(1782.98,2942.98)	2354.99(1712.79,3061.41)	1.62(1.51,1.73)	-0.51(-0.58,-0.42)	0.39(0.23,0.55)	0.55(0.53,0.58)
	Male	4047.00(2866.57,5576.76)	4557.28(3274.59,6185.57)	4105.20(2951.18,5608.40)	4101.50(2767.75,5723.81)	1.12(1.03,1.21)	-1.06(-1.16,-0.96)	0.06(-0.08,0.19)	0.08(0.06,0.11)
	Female	753.71(514.85,1105.61)	1090.22(740.16,1554.25)	1242.55(839.81,1777.56)	1284.67(851.65,1883.92)	2.78(2.68,2.91)	1.19(1.11,1.28)	0.65(0.49,0.81)	1.76(1.73,1.80)
Yemen	Both	964.55(559.14,1725.60)	1150.68(716.36,1897.33)	1303.01(836.29,2039.58)	1280.39(749.63,2115.98)	1.18(1.14,1.23)	1.22(1.11,1.34)	-0.22(-0.39,0.01)	0.95(0.91,0.98)
	Male	1903.72(1069.54,3537.77)	1893.23(1132.45,3206.94)	2054.73(1249.14,3304.94)	2039.30(1138.48,3498.12)	-0.15(-0.24,-0.10)	0.79(0.67,0.91)	-0.09(-0.25,0.09)	0.24(0.21,0.26)
	Female	348.64(156.08,683.46)	450.95(245.01,791.20)	551.24(324.00,924.15)	547.04(279.68,922.84)	1.79(1.76,1.81)	1.95(1.90,2.00)	-0.12(-0.38,0.20)	1.47(1.45,1.48)
Zambia	Both	925.27(679.56,1242.92)	1079.23(795.32,1463.66)	1180.51(841.77,1680.00)	1199.41(827.71,1753.05)	1.13(1.06,1.20)	1.08(0.71,1.47)	0.41(0.00,0.91)	0.87(0.84,0.90)
	Male	1255.83(856.93,1767.35)	1609.17(1091.00,2285.10)	1759.62(1147.29,2690.30)	1766.39(1075.06,2843.91)	1.80(1.73,1.86)	0.99(0.63,1.45)	0.32(-0.04,0.68)	1.12(1.07,1.17)
	Female	511.99(325.96,776.65)	510.83(328.68,748.79)	696.38(424.64,1111.22)	764.07(449.11,1212.18)	-0.03(-0.08,0.01)	3.12(2.83,3.58)	1.63(1.27,2.00)	1.30(1.25,1.34)
Zimbabwe	Both	1557.34(1161.49,2008.26)	1965.85(1509.95,2533.27)	1743.11(1335.09,2262.85)	1697.85(1250.52,2261.14)	1.84(1.72,1.98)	-1.25(-1.40,-1.13)	-0.40(-0.56,-0.21)	0.31(0.26,0.36)
	Male	2339.85(1619.18,3191.97)	2604.01(1853.23,3559.35)	2331.74(1623.77,3292.35)	2313.62(1565.68,3306.80)	0.86(0.79,0.94)	-1.21(-1.34,-1.09)	-0.06(-0.23,0.16)	-0.02(-0.05,0.02)
	Female	940.23(627.77,1351.18)	1484.45(997.02,2132.39)	1307.34(849.25,1906.34)	1303.74(811.12,1983.54)	3.44(3.15,3.69)	-1.28(-1.51,-1.12)	0.03(-0.12,0.17)	1.16(1.08,1.23)
Abbreviations: DALYs = disability-adjusted life years, ASDR = age-standardised rate of DALYs, AAPC = average annual percent change, CI = confidence interval, SDI = sociodemographic index, TBL = tracheal, bronchus, and lung cancer cancer, UI = uncertainty intervals.
