# Supplementary material for: Tracheal, bronchus, and lung cancer among older adults: thirty-year global burden trends, precision medicine breakthroughs, and lingering barriers
Source: BMC Cancer. 2025 May 28;25:954. doi: 10.1186/s12885-025-14363-x (PMC12117747; doi:10.1186/s12885-025-14363-x)
Supplement: Supplementary file 1 — Supplementary Material 1 [file 12885_2025_14363_MOESM1_ESM.zip › Table S9.xlsx]

## Sheet: Sheet1
Table S9. Incidence number of tracheal, bronchus, and lung cancer in older patients (aged 70 and older) in1990, 2004, 2015, and 2021, and the temporal trends (1990-2004, 2004-2015, 2015-2021), by sex, SDI quintile, and region level
		Incident cases, 95%UI				1990–2004 Increase	2004–2015 Increase	2015–2021 Increase	1990–2021 Increase
Locations	Sex	1990	2004	2015	2021	(%)	(%)	(%)	(%)
Global	Both	398171.77(373736.45,416385.06)	688407.89(637087.76,717882.53)	922997.79(832067.50,980036.76)	1116271.07(992421.46,1221802.58)	0.728922	0.340772	0.209397	1.80349
	Male	277523.89(262477.83,292363.59)	462404.06(435211.22,482382.21)	607164.21(557559.83,650940.44)	716416.16(629126.94,801894.84)	0.666177	0.31306	0.179938	1.58146
	Female	120647.87(109120.32,128533.76)	226003.83(202598.05,239783.05)	315833.58(271983.85,341841.64)	399854.91(338327.93,445600.78)	0.873252	0.39747	0.26603	2.31423
5 SDI quintiles regions
High SDI	Both	210764.73(196989.62,217352.09)	327059.02(296797.40,340581.17)	398827.69(354062.98,421844.49)	445611.57(393433.75,473335.08)	0.551773	0.219436	0.117303	1.11426
	Male	143547.88(136753.45,147147.46)	204237.24(190478.27,210762.83)	240674.21(221456.28,250939.64)	265817.38(242452.93,279855.42)	0.422781	0.178405	0.10447	0.851768
	Female	67216.85(60485.28,70595.39)	122821.78(107239.28,130656.80)	158153.48(132058.44,171159.76)	179794.19(150147.45,195427.76)	0.827247	0.287666	0.136834	1.67484
High-middle SDI	Both	106229.88(99228.82,113036.53)	202012.81(188477.04,212359.46)	272432.76(245623.81,295191.24)	335820.35(290942.68,380284.67)	0.901657	0.348592	0.232672	2.16126
	Male	77122.21(71269.84,83276.99)	145925.58(136313.60,154578.37)	190758.46(171943.15,210284.08)	225378.96(187719.89,264095.07)	0.892134	0.307231	0.181489	1.92236
	Female	29107.67(25968.51,31897.04)	56087.23(51020.30,60568.33)	81674.30(69970.05,90767.76)	110441.40(90480.66,129899.64)	0.926888	0.456201	0.352217	2.79424
Middle SDI	Both	64116.52(57847.14,70080.32)	131130.29(122116.10,139939.41)	210329.59(187389.57,233846.59)	284116.55(235025.86,329915.37)	1.04519	0.603974	0.350816	3.43125
	Male	43839.89(38378.22,49436.87)	91748.69(84971.21,98806.09)	147140.63(128180.92,166372.46)	190719.54(150087.43,229704.20)	1.09281	0.603735	0.296172	3.35037
	Female	20276.63(17694.27,23274.21)	39381.60(35575.52,42953.87)	63188.96(55337.79,70609.00)	93397.00(76769.13,110888.52)	0.942216	0.60453	0.478059	3.60614
Low-middle SDI	Both	13227.57(11479.51,15195.31)	22815.21(21064.60,24837.44)	33796.79(31284.67,35956.01)	41649.97(37861.81,45661.55)	0.724822	0.481327	0.232365	2.14872
	Male	9984.12(8545.66,11977.71)	16397.33(14952.93,18483.74)	23095.93(21532.64,24752.70)	28117.43(25701.43,30967.55)	0.642341	0.408518	0.217419	1.81622
	Female	3243.46(2829.24,3734.50)	6417.88(5843.25,6988.38)	10700.86(9696.08,11663.28)	13532.54(11686.19,15268.71)	0.978714	0.667351	0.264622	3.17225
Low SDI	Both	3402.21(2806.19,4239.00)	4703.45(4036.23,5887.78)	6772.32(5945.45,7865.14)	8129.07(7100.95,9338.24)	0.382469	0.439862	0.200338	1.38935
	Male	2706.07(2147.58,3496.33)	3595.99(3043.74,4625.36)	4923.52(4266.57,5832.48)	5760.24(4976.02,6704.60)	0.328861	0.36917	0.169943	1.12864
	Female	696.14(545.16,854.65)	1107.46(932.62,1311.68)	1848.80(1610.39,2106.22)	2368.83(1946.50,2757.07)	0.590858	0.669406	0.28128	2.40281
21 GBD region
Andean Latin America	Both	996.83(868.73,1131.74)	1636.47(1440.62,1829.99)	2262.83(1944.53,2613.64)	2897.92(2293.05,3524.95)	0.641674	0.382751	0.280662	1.90714
	Male	662.73(567.43,768.95)	983.18(853.94,1114.88)	1273.25(1085.78,1473.48)	1610.56(1292.00,1958.92)	0.48353	0.295032	0.26492	1.43019
	Female	334.10(290.01,386.04)	653.29(567.06,758.85)	989.58(836.83,1162.71)	1287.36(960.16,1628.27)	0.955373	0.514764	0.300916	2.85322
Australasia	Both	3999.02(3713.47,4229.91)	6413.30(5796.67,6835.98)	8199.52(7239.01,8913.09)	9829.20(8400.57,11013.91)	0.603718	0.278518	0.198753	1.4579
	Male	2815.78(2635.29,2994.04)	4046.62(3731.95,4305.31)	4800.48(4324.48,5212.37)	5639.64(4937.25,6340.06)	0.437122	0.186294	0.174808	1.00287
	Female	1183.24(1065.57,1266.69)	2366.68(2055.80,2590.92)	3399.04(2844.07,3790.67)	4189.55(3420.37,4742.68)	1.00017	0.436206	0.232569	2.54074
Caribbean	Both	2545.32(2399.32,2698.88)	3479.94(3257.51,3699.88)	4664.43(4276.04,4980.91)	5267.30(4669.17,5932.45)	0.367192	0.340377	0.129248	1.06941
	Male	1863.43(1749.01,1991.22)	2451.30(2290.14,2624.54)	3166.60(2914.71,3387.30)	3536.04(3094.06,3998.82)	0.315477	0.291804	0.116668	0.897597
	Female	681.88(631.92,731.74)	1028.64(939.98,1106.34)	1497.82(1347.41,1624.47)	1731.26(1475.67,1978.66)	0.508535	0.456117	0.155853	1.53895
Central Asia	Both	2478.41(2339.39,2604.88)	2750.01(2603.01,2905.20)	2828.70(2645.99,3005.40)	2787.76(2526.74,3048.33)	0.109586	0.0286144	-0.0144731	0.124818
	Male	1697.90(1592.03,1795.99)	2053.15(1939.10,2174.38)	2121.73(1977.06,2255.77)	2048.18(1855.20,2241.04)	0.209229	0.0334023	-0.0346651	0.206302
	Female	780.52(721.05,832.39)	696.86(652.36,747.26)	706.96(655.67,762.48)	739.58(663.59,816.95)	-0.107185	0.0144936	0.0461412	-0.0524522
Central Europe	Both	14518.28(13861.74,15060.87)	25995.04(24801.77,26832.89)	30385.15(28655.36,31553.75)	35295.64(32531.15,37606.72)	0.790504	0.168883	0.161608	1.43112
	Male	11008.70(10558.68,11414.72)	19221.70(18478.41,19787.42)	20856.45(19809.87,21604.84)	23088.11(21165.49,24726.06)	0.746046	0.0850471	0.107001	1.09726
	Female	3509.59(3271.94,3700.27)	6773.35(6273.29,7092.84)	9528.70(8615.73,10031.53)	12207.53(10894.67,13250.35)	0.929955	0.406793	0.281133	2.47834
Central Latin America	Both	4310.46(4091.56,4443.34)	7247.64(6828.42,7506.89)	9147.31(8450.64,9586.33)	10703.76(9431.60,11941.43)	0.681408	0.262109	0.170154	1.48321
	Male	2846.80(2709.64,2941.28)	4676.07(4442.08,4841.38)	5463.45(5140.30,5702.85)	6333.65(5560.57,7110.36)	0.642571	0.168385	0.159277	1.22483
	Female	1463.67(1371.55,1527.93)	2571.57(2359.76,2693.94)	3683.86(3317.37,3929.93)	4370.11(3715.74,4997.81)	0.756933	0.432533	0.186286	1.98572
Central Sub-Saharan Africa	Both	509.44(364.01,772.08)	618.51(448.66,1002.05)	898.82(653.63,1347.26)	1092.58(810.41,1593.00)	0.214098	0.453202	0.215572	1.14467
	Male	406.74(265.44,662.52)	450.73(290.35,808.09)	636.07(422.19,1019.84)	761.52(517.80,1182.79)	0.108153	0.4112	0.197227	0.872253
	Female	102.69(74.90,141.04)	167.78(125.69,215.70)	262.75(204.57,346.77)	331.06(242.32,454.95)	0.633849	0.566039	0.259981	2.22388
East Asia	Both	87503.94(76676.80,97998.78)	212419.24(194610.28,228349.34)	335579.61(295846.12,378000.62)	459568.32(375794.90,547078.62)	1.42754	0.579799	0.369476	4.25197
	Male	57683.24(47259.40,68070.05)	144736.58(130232.76,159918.99)	231129.47(195543.39,266422.78)	301913.63(226751.70,377464.23)	1.50916	0.596897	0.306253	4.23399
	Female	29820.70(24910.61,35580.69)	67682.66(60479.79,74528.36)	104450.14(88713.50,118743.97)	157654.69(124776.52,193161.37)	1.26965	0.543233	0.509377	4.28675
Eastern Europe	Both	23835.84(22950.76,24573.62)	28553.92(27664.26,29327.91)	28307.48(27077.61,29060.67)	28847.34(26554.46,31065.26)	0.197941	-0.00863069	0.0190713	0.210251
	Male	16564.72(15992.85,17057.43)	21911.99(21276.03,22518.87)	21073.81(20287.95,21643.88)	20670.00(18766.00,22556.87)	0.322811	-0.0382521	-0.0191617	0.247833
	Female	7271.12(6863.41,7587.21)	6641.93(6305.03,6876.10)	7233.67(6715.45,7520.24)	8177.35(7327.38,8952.13)	-0.0865327	0.0890916	0.130457	0.124634
Eastern Sub-Saharan Africa	Both	1325.22(1120.83,1568.01)	1647.39(1455.04,1935.51)	2333.52(2070.25,2632.08)	2868.25(2488.42,3298.45)	0.243107	0.416495	0.229152	1.16436
	Male	1037.18(841.36,1266.73)	1223.84(1064.13,1461.18)	1643.78(1431.73,1862.31)	1968.31(1657.58,2305.11)	0.179969	0.343133	0.197429	0.897752
	Female	288.05(233.73,353.15)	423.55(362.43,500.45)	689.74(579.26,803.31)	899.95(722.00,1069.19)	0.470404	0.628474	0.304767	2.12428
High-income Asia Pacific	Both	30775.72(28330.58,32247.88)	65338.11(58359.31,69260.92)	100186.73(86559.60,108107.15)	117576.25(98938.10,128055.99)	1.12304	0.533358	0.173571	2.82042
	Male	21616.77(20377.52,22547.57)	45844.58(42607.86,48017.12)	69265.47(62723.25,73683.62)	80634.77(71389.43,86523.06)	1.12079	0.510876	0.164141	2.7302
	Female	9158.96(8059.85,9851.13)	19493.52(15644.19,21542.79)	30921.25(23569.37,35214.85)	36941.49(27553.85,42798.01)	1.12836	0.586232	0.194696	3.03337
High-income North America	Both	90827.48(83909.44,94490.84)	132066.14(118329.29,138410.00)	136117.88(119623.49,144396.53)	147132.73(130108.89,156621.38)	0.454033	0.0306796	0.0809214	0.619914
	Male	57034.89(53910.91,58968.55)	71090.53(65331.75,73934.20)	70063.28(64242.61,73466.85)	75578.72(69435.29,79625.14)	0.246439	-0.0144499	0.0787208	0.325131
	Female	33792.59(30139.05,35734.13)	60975.61(53326.07,65028.12)	66054.60(55679.59,71322.77)	71554.00(60352.39,77362.29)	0.804408	0.0832954	0.0832554	1.11745
North Africa and Middle East	Both	8015.64(6599.61,9583.89)	13425.82(12018.25,15060.27)	21241.07(19010.68,23170.83)	24642.14(21387.62,28683.00)	0.674953	0.582106	0.160118	2.07426
	Male	6877.84(5593.98,8328.41)	11195.10(9960.11,12626.36)	16770.27(14888.88,18489.99)	19177.94(16435.39,22617.15)	0.627706	0.498001	0.143568	1.78837
	Female	1137.80(877.96,1417.51)	2230.72(1925.13,2627.22)	4470.80(3972.21,4907.88)	5464.20(4561.15,6349.14)	0.960555	1.0042	0.222197	3.80243
Oceania	Both	127.09(94.89,184.01)	209.86(156.89,295.91)	290.38(222.16,418.04)	364.71(270.74,520.37)	0.651271	0.383684	0.255975	1.8697
	Male	97.30(72.06,141.04)	156.57(116.52,226.22)	214.61(157.88,311.22)	267.51(196.07,389.40)	0.609147	0.370697	0.246494	1.74933
	Female	29.79(19.69,46.65)	53.28(36.40,77.75)	75.77(52.80,110.11)	97.21(69.45,139.01)	0.78852	0.42211	0.282962	2.26318
South Asia	Both	7947.07(6775.65,9257.16)	14120.75(12679.54,15518.20)	21603.36(19743.72,23461.29)	28982.00(24504.34,32868.77)	0.77685	0.529902	0.341551	2.64688
	Male	6530.84(5395.52,7729.37)	10978.60(9726.97,12132.76)	15525.01(13917.21,17076.53)	20328.32(16632.96,23501.48)	0.681039	0.414116	0.309392	2.11267
	Female	1416.23(1096.73,1677.58)	3142.15(2671.42,3512.52)	6078.34(5360.87,6694.02)	8653.68(7334.15,10047.67)	1.21867	0.934453	0.423691	5.11036
Southeast Asia	Both	13454.52(11801.98,15196.91)	25868.68(22797.79,28709.77)	34225.02(29752.41,38581.31)	44184.16(36174.67,50634.28)	0.922676	0.323029	0.29099	2.28396
	Male	9666.66(8021.11,11389.41)	17685.64(15397.30,19811.88)	22636.10(19675.32,25617.71)	29160.89(24151.31,33863.71)	0.82955	0.279914	0.288247	2.01665
	Female	3787.86(3153.26,4477.28)	8183.04(6807.18,9504.18)	11588.93(9623.36,13550.71)	15023.27(11740.14,17810.18)	1.16033	0.416213	0.296347	2.96616
Southern Latin America	Both	4320.06(4012.32,4641.59)	6325.92(5842.17,6740.99)	7798.47(7169.60,8368.20)	7928.98(7091.53,8727.84)	0.464313	0.23278	0.0167353	0.835387
	Male	3329.74(3042.86,3636.76)	4492.87(4171.56,4850.19)	5027.12(4584.56,5451.35)	5039.59(4505.07,5555.08)	0.349316	0.118911	0.00248055	0.513509
	Female	990.32(885.49,1084.62)	1833.05(1615.06,2004.18)	2771.34(2444.65,3016.16)	2889.39(2480.39,3260.77)	0.850967	0.511874	0.0425967	1.91763
Southern Sub-Saharan Africa	Both	1211.30(1051.85,1422.96)	2283.82(2134.02,2426.36)	2843.84(2612.38,3065.71)	3076.12(2777.62,3400.76)	0.885429	0.245212	0.0816783	1.53952
	Male	802.59(681.71,969.93)	1432.90(1334.50,1535.15)	1683.27(1538.88,1827.16)	1780.90(1566.78,1990.54)	0.785345	0.17473	0.0580002	1.21894
	Female	408.71(312.35,543.48)	850.92(772.40,928.64)	1160.57(1033.88,1271.57)	1295.22(1111.88,1481.91)	1.08197	0.3639	0.116021	2.16904
Tropical Latin America	Both	4492.84(4205.91,4704.28)	8782.60(8103.55,9213.48)	13213.42(11969.58,13923.26)	15699.16(14008.24,16791.47)	0.954799	0.5045	0.188122	2.49426
	Male	3164.93(2998.58,3298.85)	5879.10(5513.67,6136.94)	8048.04(7491.59,8429.80)	9253.35(8469.84,9848.06)	0.857577	0.368924	0.149764	1.92371
	Female	1327.91(1200.32,1413.37)	2903.51(2581.19,3093.57)	5165.37(4503.59,5523.55)	6445.81(5477.36,7005.90)	1.18653	0.779009	0.247889	3.8541
Western Europe	Both	94012.50(88548.25,97079.34)	127765.77(117556.52,132742.22)	158703.97(141131.00,167187.72)	165031.98(145759.16,176719.49)	0.35903	0.242148	0.039873	0.755426
	Male	71051.14(67659.87,73158.47)	90740.59(85256.53,93896.79)	104104.69(95273.95,109382.54)	105764.96(95413.52,112635.11)	0.277117	0.147278	0.0159481	0.488575
	Female	22961.36(20889.76,24104.31)	37025.19(32743.89,39323.16)	54599.28(46590.51,58891.70)	59267.02(49865.58,65021.77)	0.6125	0.474652	0.0854909	1.58116
Western Sub-Saharan Africa	Both	964.78(806.61,1136.36)	1458.96(1268.07,1726.39)	2166.28(1906.11,2493.12)	2494.75(2157.09,2887.98)	0.51222	0.484811	0.151629	1.58582
	Male	764.00(622.49,911.65)	1152.43(992.20,1375.96)	1661.25(1441.39,1920.53)	1859.57(1596.76,2167.47)	0.508416	0.441519	0.11938	1.43399
	Female	200.79(160.93,246.99)	306.53(262.08,359.34)	505.03(424.32,587.45)	635.19(512.12,742.33)	0.52662	0.647571	0.257727	2.16345
204 countries						#VALUE!	#VALUE!	#VALUE!	#VALUE!
Afghanistan	Both	167.16(96.12,323.68)	196.39(116.25,374.36)	263.96(174.19,434.18)	262.48(173.95,422.31)	0.174862	0.34406	-0.00560691	0.570232
	Male	127.36(65.05,272.88)	144.78(76.64,316.87)	183.23(110.01,343.18)	170.24(102.43,319.66)	0.136778	0.265575	-0.0708945	0.336683
	Female	39.80(22.37,63.61)	51.60(34.52,74.98)	80.74(57.89,110.64)	92.24(65.56,127.18)	0.296482	0.564729	0.142432	1.31759
Albania	Both	185.66(146.51,233.77)	304.60(248.88,369.75)	430.00(302.65,567.87)	500.76(345.03,692.45)	0.640633	0.411687	0.164558	1.69719
	Male	151.48(120.57,189.68)	238.11(193.67,294.51)	325.94(229.52,430.24)	370.72(250.99,509.93)	0.571891	0.368863	0.137387	1.44732
	Female	34.18(26.00,45.25)	66.48(51.27,85.90)	104.06(71.70,144.08)	130.04(88.96,184.91)	0.944997	0.565283	0.249664	2.80456
Algeria	Both	333.76(246.31,440.52)	429.14(333.36,539.86)	666.83(494.60,883.41)	798.00(565.82,1106.62)	0.285774	0.553875	0.196707	1.39094
	Male	293.89(211.99,399.66)	358.51(268.87,463.52)	542.27(379.62,755.60)	644.97(417.00,933.91)	0.219878	0.512566	0.189389	1.1946
	Female	39.87(27.98,53.07)	70.63(55.34,87.15)	124.57(96.57,157.21)	153.02(110.44,204.15)	0.771507	0.763698	0.228386	2.83797
American Samoa	Both	1.90(1.55,2.28)	3.22(2.76,3.75)	3.97(3.37,4.73)	4.45(3.58,5.55)	0.694737	0.232919	0.120907	1.34211
	Male	1.39(1.09,1.75)	2.20(1.79,2.66)	2.64(2.13,3.24)	2.96(2.36,3.70)	0.582734	0.2	0.121212	1.1295
	Female	0.51(0.39,0.65)	1.02(0.83,1.24)	1.32(1.04,1.64)	1.49(1.10,1.96)	1	0.294118	0.128788	1.92157
Andorra	Both	10.89(7.74,15.14)	15.33(11.32,20.14)	18.92(14.29,24.24)	20.15(14.11,26.85)	0.407713	0.234181	0.0650106	0.850321
	Male	10.17(7.14,14.19)	13.65(10.03,18.14)	16.85(12.51,21.87)	18.01(12.50,24.31)	0.342183	0.234432	0.0688427	0.770895
	Female	0.72(0.47,1.05)	1.69(1.20,2.35)	2.07(1.49,2.81)	2.14(1.43,3.04)	1.34722	0.224852	0.0338164	1.97222
Angola	Both	94.73(64.54,133.40)	139.12(99.23,192.79)	239.35(174.68,315.82)	306.68(230.31,389.45)	0.468595	0.720457	0.281304	2.23741
	Male	79.43(50.48,114.82)	110.97(76.45,158.76)	183.54(129.65,249.26)	226.05(163.37,299.52)	0.397079	0.653961	0.231612	1.8459
	Female	15.30(8.86,24.71)	28.16(17.44,42.66)	55.81(32.55,90.07)	80.63(52.00,116.93)	0.840523	0.981889	0.444723	4.26993
Antigua and Barbuda	Both	2.67(2.44,2.91)	2.63(2.41,2.86)	3.36(3.06,3.65)	4.33(3.93,4.81)	-0.0149813	0.277567	0.28869	0.621723
	Male	2.04(1.85,2.23)	1.80(1.62,2.00)	2.12(1.89,2.36)	2.96(2.59,3.36)	-0.117647	0.177778	0.396226	0.45098
	Female	0.63(0.55,0.71)	0.83(0.73,0.94)	1.24(1.08,1.40)	1.37(1.19,1.55)	0.31746	0.493976	0.104839	1.1746
Argentina	Both	3106.84(2836.06,3396.05)	4520.82(4183.35,4854.17)	5277.15(4837.62,5700.79)	5129.00(4589.03,5660.15)	0.455118	0.167299	-0.0280739	0.650874
	Male	2403.99(2154.83,2676.77)	3251.90(2985.26,3545.24)	3483.84(3149.09,3834.35)	3322.82(2874.94,3752.81)	0.352709	0.0713245	-0.0462191	0.38221
	Female	702.85(619.61,780.05)	1268.92(1101.48,1400.65)	1793.30(1579.22,1969.47)	1806.18(1540.60,2056.81)	0.805392	0.413249	0.00718229	1.56979
Armenia	Both	165.16(151.05,179.49)	389.76(361.61,416.29)	453.31(421.06,482.31)	451.04(400.99,504.37)	1.35989	0.163049	-0.00500761	1.73093
	Male	121.64(110.41,132.16)	311.13(286.11,334.19)	355.53(328.29,381.47)	355.01(314.30,398.83)	1.55779	0.142706	-0.00146261	1.91853
	Female	43.52(39.08,48.30)	78.63(70.64,87.09)	97.78(87.69,106.77)	96.03(83.72,109.40)	0.806756	0.243546	-0.0178973	1.20657
Australia	Both	3289.02(3043.86,3496.82)	5405.95(4851.50,5774.96)	6891.33(6048.30,7532.05)	8331.26(7100.38,9404.41)	0.643635	0.274768	0.208948	1.53305
	Male	2333.34(2159.93,2496.04)	3432.38(3152.88,3676.78)	4095.88(3661.92,4478.09)	4877.24(4248.16,5518.24)	0.471016	0.193306	0.190767	1.09024
	Female	955.68(862.27,1028.87)	1973.57(1705.71,2170.92)	2795.45(2317.77,3132.68)	3454.02(2797.88,3952.45)	1.0651	0.416443	0.235586	2.6142
Austria	Both	1512.37(1402.30,1606.81)	1926.67(1752.09,2070.87)	2448.03(2180.27,2666.66)	2531.27(2217.42,2812.63)	0.273941	0.270602	0.0340029	0.673711
	Male	1052.51(973.33,1127.45)	1242.17(1142.53,1347.33)	1496.26(1331.14,1652.31)	1442.02(1277.90,1613.34)	0.180198	0.204553	-0.0362504	0.370077
	Female	459.87(415.12,494.49)	684.50(596.06,749.31)	951.77(804.02,1058.90)	1089.25(918.25,1232.71)	0.488464	0.39046	0.144447	1.3686
Azerbaijan	Both	190.62(167.00,216.89)	280.99(238.30,332.59)	346.81(248.80,459.90)	317.73(228.48,423.80)	0.474085	0.234243	-0.0838499	0.666824
	Male	131.44(110.37,154.42)	213.91(175.50,261.10)	251.60(170.40,344.63)	227.53(149.37,312.24)	0.627435	0.176196	-0.0956677	0.731056
	Female	59.17(48.63,69.62)	67.08(55.49,80.13)	95.20(72.48,135.57)	90.19(68.26,123.09)	0.133683	0.419201	-0.0526261	0.524252
Bahamas	Both	7.39(6.57,8.16)	10.90(9.91,11.97)	17.22(15.19,19.23)	18.61(15.33,22.64)	0.474966	0.579817	0.0807201	1.51827
	Male	5.39(4.73,6.06)	7.77(7.00,8.63)	11.70(9.92,13.29)	12.60(10.19,15.38)	0.441558	0.505792	0.0769231	1.33766
	Female	2.01(1.78,2.24)	3.13(2.77,3.51)	5.52(4.88,6.20)	6.01(4.89,7.31)	0.557214	0.763578	0.0887681	1.99005
Bahrain	Both	18.10(15.11,20.91)	30.58(26.77,34.51)	29.71(25.17,34.67)	44.92(36.07,57.02)	0.689503	-0.02845	0.511949	1.48177
	Male	14.66(12.07,17.19)	23.53(20.02,27.01)	21.02(17.05,25.32)	31.99(24.05,42.32)	0.605048	-0.106672	0.521884	1.18213
	Female	3.44(2.65,4.36)	7.05(5.73,8.47)	8.69(7.07,10.49)	12.92(9.45,16.88)	1.04942	0.232624	0.486766	2.75581
Bangladesh	Both	868.11(604.02,1271.89)	1102.91(779.29,1585.10)	1633.90(1216.22,2485.46)	2485.57(1828.81,3361.83)	0.270473	0.481445	0.52125	1.8632
	Male	761.74(533.11,1122.12)	931.37(669.86,1338.19)	1239.48(920.86,1918.51)	1845.52(1353.31,2589.75)	0.222688	0.330814	0.488947	1.42277
	Female	106.37(57.01,178.03)	171.54(106.06,268.10)	394.42(241.08,611.64)	640.05(421.62,939.85)	0.612673	1.29929	0.622763	5.0172
Barbados	Both	16.10(14.85,17.46)	19.37(17.90,20.78)	19.65(17.33,21.88)	24.34(19.69,29.47)	0.203106	0.0144553	0.238677	0.511801
	Male	11.88(10.88,13.03)	13.49(12.25,14.68)	11.44(9.97,12.87)	15.56(12.43,19.01)	0.135522	-0.151964	0.36014	0.309764
	Female	4.22(3.81,4.62)	5.88(5.34,6.40)	8.21(7.19,9.23)	8.78(7.14,10.62)	0.393365	0.396259	0.0694275	1.08057
Belarus	Both	931.14(864.92,1006.05)	1356.42(1226.49,1473.92)	934.92(849.88,1024.95)	1173.38(952.14,1392.75)	0.45673	-0.310744	0.255059	0.260154
	Male	681.74(629.06,736.40)	1116.84(1009.56,1216.24)	730.33(662.25,807.33)	928.41(747.50,1099.61)	0.63822	-0.346075	0.27122	0.361824
	Female	249.40(226.63,274.12)	239.58(211.92,267.51)	204.59(177.09,233.31)	244.97(193.37,295.28)	-0.0393745	-0.146047	0.19737	-0.0177626
Belgium	Both	3432.98(3104.60,3753.61)	3763.64(3423.72,4042.57)	4326.16(3821.94,4719.37)	4302.33(3688.92,4872.30)	0.0963187	0.149462	-0.00550835	0.253235
	Male	2918.56(2630.09,3209.58)	2999.03(2728.27,3281.37)	3080.18(2685.75,3403.79)	3013.07(2598.90,3447.51)	0.0275718	0.0270587	-0.0217877	0.0323824
	Female	514.42(444.99,564.30)	764.61(652.91,843.53)	1245.98(1034.79,1393.78)	1289.26(1033.82,1469.47)	0.486354	0.629563	0.0347357	1.50624
Belize	Both	3.81(3.44,4.17)	7.49(6.86,8.18)	9.18(8.40,9.93)	11.07(9.65,12.66)	0.965879	0.225634	0.205882	1.90551
	Male	2.93(2.63,3.23)	5.78(5.25,6.35)	6.86(6.22,7.54)	8.20(7.10,9.41)	0.972696	0.186851	0.195335	1.79863
	Female	0.88(0.78,0.98)	1.71(1.53,1.89)	2.32(2.06,2.54)	2.87(2.46,3.26)	0.943182	0.356725	0.237069	2.26136
Benin	Both	46.44(36.87,59.04)	58.79(46.66,77.96)	92.36(72.95,118.55)	104.69(80.80,137.01)	0.265935	0.571015	0.133499	1.25431
	Male	37.87(29.70,48.98)	45.28(34.95,60.42)	69.35(52.29,90.21)	76.45(58.80,99.81)	0.195669	0.531581	0.102379	1.01875
	Female	8.58(6.16,11.80)	13.50(9.33,20.13)	23.01(16.10,32.62)	28.24(19.40,39.49)	0.573427	0.704444	0.227292	2.29138
Bermuda	Both	11.06(10.15,11.98)	13.47(11.66,15.48)	18.77(16.18,21.41)	21.82(18.38,26.87)	0.217902	0.393467	0.162493	0.972875
	Male	7.86(7.17,8.57)	9.61(8.37,11.03)	13.80(11.98,15.77)	15.68(13.12,18.91)	0.222646	0.436004	0.136232	0.994911
	Female	3.20(2.84,3.59)	3.85(3.16,4.64)	4.98(4.11,5.93)	6.15(4.92,7.94)	0.203125	0.293506	0.23494	0.921875
Bhutan	Both	2.36(1.34,3.58)	5.23(3.35,7.41)	9.63(6.59,13.24)	12.02(8.23,16.81)	1.2161	0.8413	0.248183	4.09322
	Male	1.81(0.94,2.78)	3.79(2.25,5.45)	6.63(4.23,9.45)	8.06(5.19,11.83)	1.09392	0.74934	0.215686	3.45304
	Female	0.55(0.25,0.97)	1.43(0.75,2.33)	3.00(1.82,4.70)	3.95(2.39,6.54)	1.6	1.0979	0.316667	6.18182
Bolivia (Plurinational State of)	Both	170.17(123.16,223.78)	300.25(212.56,396.65)	451.91(316.04,604.33)	520.08(364.12,741.56)	0.764412	0.505112	0.150849	2.05624
	Male	117.57(80.18,175.53)	187.48(132.45,262.76)	273.30(186.29,372.60)	304.63(210.40,428.01)	0.594624	0.457755	0.114636	1.59105
	Female	52.59(32.40,74.96)	112.76(66.19,164.51)	178.61(105.22,261.48)	215.45(122.19,330.49)	1.14413	0.583984	0.206259	3.09679
Bosnia and Herzegovina	Both	310.80(262.63,362.75)	702.84(562.29,863.82)	902.15(750.02,1087.58)	889.70(667.39,1166.00)	1.26139	0.283578	-0.0138004	1.86261
	Male	241.21(202.56,282.77)	536.67(429.02,660.74)	658.86(545.10,796.29)	636.66(463.31,835.32)	1.22491	0.227682	-0.0336946	1.63944
	Female	69.59(56.26,84.45)	166.17(124.23,212.14)	243.29(193.85,300.74)	253.04(189.25,335.97)	1.38784	0.464103	0.0400756	2.63615
Botswana	Both	23.48(17.02,30.32)	44.95(33.96,56.39)	56.76(41.35,73.63)	61.47(44.27,78.77)	0.914395	0.262736	0.082981	1.61797
	Male	17.34(12.19,23.41)	32.01(23.65,41.23)	35.09(24.89,46.98)	38.97(26.53,53.21)	0.846021	0.0962199	0.110573	1.2474
	Female	6.13(3.94,9.61)	12.94(7.73,20.55)	21.67(14.48,30.03)	22.50(16.36,30.53)	1.11093	0.674652	0.0383018	2.67047
Brazil	Both	4416.86(4132.17,4628.09)	8587.29(7933.59,9011.60)	12904.58(11708.07,13607.25)	15338.43(13708.84,16427.92)	0.944207	0.502753	0.188604	2.4727
	Male	3107.14(2942.59,3243.17)	5728.95(5375.01,5986.01)	7815.11(7273.47,8197.51)	8981.22(8213.97,9588.79)	0.843802	0.364144	0.149212	1.89051
	Female	1309.71(1185.74,1395.49)	2858.34(2543.80,3047.32)	5089.47(4440.03,5439.85)	6357.21(5389.14,6913.23)	1.18242	0.780568	0.249091	3.85391
Brunei Darussalam	Both	14.59(11.34,18.95)	18.73(15.13,22.61)	27.67(22.75,32.93)	31.53(24.55,38.37)	0.283756	0.477309	0.139501	1.16107
	Male	9.88(7.64,12.86)	11.41(9.37,13.61)	15.64(12.87,18.55)	17.07(13.49,21.04)	0.154858	0.370727	0.0914322	0.727733
	Female	4.71(3.43,6.43)	7.32(5.75,9.04)	12.03(9.61,14.84)	14.46(11.01,18.36)	0.55414	0.643443	0.201995	2.07006
Bulgaria	Both	795.38(712.92,889.42)	1412.27(1275.08,1556.39)	1578.28(1422.94,1766.50)	1799.11(1500.70,2118.57)	0.775592	0.117548	0.139918	1.26195
	Male	615.69(547.31,691.66)	1091.86(967.11,1212.87)	1181.45(1043.85,1331.98)	1310.84(1106.53,1551.49)	0.773392	0.0820526	0.109518	1.12906
	Female	179.69(159.33,201.10)	320.42(285.51,356.26)	396.82(348.62,447.13)	488.28(401.26,582.00)	0.783182	0.238437	0.230482	1.71735
Burkina Faso	Both	72.19(52.81,107.03)	99.93(73.32,148.68)	159.50(119.84,239.15)	183.47(133.66,269.40)	0.384264	0.596117	0.150282	1.54149
	Male	55.65(40.37,85.60)	76.78(54.94,116.50)	122.74(90.51,188.62)	137.91(100.98,204.73)	0.379695	0.598593	0.123595	1.47817
	Female	16.54(11.05,25.01)	23.14(15.83,34.08)	36.77(24.95,53.79)	45.57(29.78,67.22)	0.399033	0.589023	0.239326	1.75514
Burundi	Both	49.78(37.90,66.87)	41.89(31.42,60.54)	51.93(38.60,73.46)	65.07(46.04,92.08)	-0.158497	0.239675	0.253033	0.307151
	Male	37.76(27.88,53.44)	30.87(21.98,48.00)	39.06(29.11,56.31)	49.58(34.77,72.16)	-0.182468	0.265306	0.269329	0.31303
	Female	12.02(8.22,16.60)	11.02(7.89,15.28)	12.87(8.44,18.80)	15.49(9.79,23.08)	-0.0831947	0.167877	0.203574	0.288686
Cabo Verde	Both	12.86(10.53,15.50)	20.57(16.39,26.54)	24.39(19.82,29.40)	31.32(23.53,38.42)	0.599533	0.185707	0.284133	1.43546
	Male	8.18(6.41,10.29)	13.88(10.61,17.89)	13.31(10.69,16.87)	19.91(14.21,25.07)	0.696822	-0.0410663	0.495868	1.43399
	Female	4.68(3.69,5.86)	6.69(4.87,9.08)	11.08(8.61,14.07)	11.40(8.16,15.49)	0.429487	0.656203	0.0288809	1.4359
Cambodia	Both	280.88(199.14,376.27)	456.79(336.43,587.47)	749.88(545.57,959.67)	962.89(689.50,1267.22)	0.626282	0.64163	0.284059	2.42812
	Male	219.20(145.97,315.46)	348.75(243.63,471.13)	551.68(360.12,755.32)	688.07(457.82,943.99)	0.591013	0.581878	0.247227	2.13901
	Female	61.68(43.03,88.39)	108.03(79.26,142.36)	198.20(146.17,264.15)	274.82(197.40,372.84)	0.751459	0.834676	0.386579	3.45558
Cameroon	Both	95.43(76.95,115.15)	162.47(127.90,198.10)	254.97(188.03,337.93)	298.67(223.35,394.09)	0.702504	0.569336	0.171393	2.12973
	Male	73.19(57.05,89.97)	124.68(94.56,158.29)	190.31(137.62,255.62)	218.54(156.21,293.75)	0.703511	0.526388	0.148337	1.98593
	Female	22.24(16.47,29.90)	37.79(27.12,50.53)	64.66(43.52,88.75)	80.13(53.07,114.35)	0.699191	0.711035	0.239251	2.60297
Canada	Both	7258.43(6737.70,7733.27)	12909.68(11679.53,13889.76)	15384.54(13588.92,16773.80)	16937.57(14960.62,18792.45)	0.778577	0.191706	0.100947	1.3335
	Male	4882.76(4488.03,5290.31)	7331.51(6667.60,7973.56)	8087.18(7163.09,8865.34)	8724.83(7721.63,9738.15)	0.501509	0.103072	0.078847	0.786864
	Female	2375.67(2106.12,2605.43)	5578.17(4815.74,6154.44)	7297.36(6193.20,8132.27)	8212.74(6889.75,9423.78)	1.34804	0.3082	0.12544	2.45702
Central African Republic	Both	24.03(15.79,41.68)	29.04(19.01,50.73)	34.04(22.00,58.12)	34.97(22.64,62.30)	0.208489	0.172176	0.0273208	0.455264
	Male	19.28(11.12,36.78)	22.41(13.12,44.75)	25.33(14.54,49.20)	25.61(14.65,51.85)	0.162344	0.130299	0.0110541	0.32832
	Female	4.75(3.09,7.05)	6.63(4.31,9.60)	8.71(6.06,12.01)	9.36(6.30,13.24)	0.395789	0.313725	0.0746269	0.970526
Chad	Both	50.20(35.09,73.36)	73.44(51.45,107.89)	110.48(77.46,159.01)	124.02(86.21,183.30)	0.462948	0.504357	0.122556	1.47052
	Male	40.77(26.70,60.96)	60.52(40.22,93.49)	91.52(61.57,133.41)	102.26(69.06,155.55)	0.484425	0.512227	0.117351	1.50822
	Female	9.44(5.41,14.11)	12.92(7.65,20.03)	18.96(10.93,29.58)	21.76(13.14,33.43)	0.368644	0.467492	0.147679	1.30508
Chile	Both	649.17(596.98,701.23)	1141.46(1043.37,1238.57)	1773.64(1588.90,1922.45)	1986.48(1734.60,2210.67)	0.758338	0.553835	0.120002	2.06003
	Male	443.13(403.92,484.26)	714.97(657.49,783.06)	1006.13(902.12,1106.34)	1124.96(982.22,1261.75)	0.613454	0.407234	0.118106	1.53867
	Female	206.04(184.45,227.33)	426.49(374.54,468.72)	767.51(661.39,853.94)	861.51(712.50,994.33)	1.06994	0.799597	0.122474	3.18128
China	Both	85126.42(74364.37,95664.19)	206147.86(188195.82,221759.32)	327065.27(286749.15,369151.45)	450925.33(366551.20,538018.33)	1.42167	0.586557	0.378701	4.29713
	Male	56167.90(45806.90,66324.59)	140540.56(126212.83,155724.90)	225925.35(190282.63,261339.02)	296792.11(221278.26,372091.13)	1.50215	0.607546	0.313673	4.28402
	Female	28958.52(24139.89,34661.01)	65607.29(58437.56,72523.62)	101139.92(85493.97,115309.40)	154133.22(121540.82,189410.64)	1.26556	0.541596	0.52396	4.32255
Colombia	Both	947.65(877.45,1010.94)	1779.83(1648.93,1904.13)	2482.95(2231.80,2685.54)	2992.96(2487.97,3534.24)	0.878151	0.395049	0.205405	2.1583
	Male	618.58(568.78,666.81)	1082.12(994.64,1171.15)	1360.85(1228.92,1484.04)	1706.12(1409.65,2049.33)	0.749361	0.257578	0.253716	1.75812
	Female	329.07(299.21,355.30)	697.71(634.00,765.45)	1122.10(989.24,1242.04)	1286.84(1056.88,1541.43)	1.12025	0.608261	0.146814	2.91054
Comoros	Both	3.60(2.47,5.04)	5.76(4.03,7.59)	9.21(5.92,12.60)	11.06(7.04,15.81)	0.6	0.598958	0.200869	2.07222
	Male	2.63(1.66,3.73)	3.90(2.48,5.62)	6.17(3.48,9.06)	7.28(4.02,10.93)	0.48289	0.582051	0.179903	1.76806
	Female	0.98(0.63,1.52)	1.86(1.25,2.52)	3.04(1.89,4.46)	3.77(2.25,5.80)	0.897959	0.634409	0.240132	2.84694
Congo	Both	39.00(25.82,51.84)	50.42(36.95,64.45)	72.50(51.82,96.68)	81.92(59.67,108.50)	0.292821	0.437921	0.129931	1.10051
	Male	29.07(18.95,39.93)	34.27(23.52,47.02)	49.66(35.44,65.81)	56.57(40.06,77.42)	0.178879	0.449081	0.139146	0.945992
	Female	9.93(5.99,15.10)	16.16(9.70,22.23)	22.83(14.17,32.00)	25.36(16.16,37.18)	0.627392	0.412748	0.110819	1.55388
Cook Islands	Both	1.60(1.28,2.02)	2.61(2.15,3.12)	3.20(2.66,3.75)	3.58(2.82,4.32)	0.63125	0.226054	0.11875	1.2375
	Male	1.33(1.04,1.73)	2.22(1.78,2.73)	2.59(2.09,3.11)	2.82(2.19,3.47)	0.669173	0.166667	0.0888031	1.1203
	Female	0.27(0.21,0.34)	0.39(0.31,0.47)	0.62(0.50,0.78)	0.76(0.57,1.00)	0.444444	0.589744	0.225806	1.81481
Costa Rica	Both	87.17(79.55,94.71)	153.18(138.57,164.37)	184.82(165.73,202.34)	202.25(173.11,230.05)	0.757256	0.206554	0.094308	1.32018
	Male	63.28(57.03,69.46)	101.34(91.45,110.78)	117.24(104.58,130.02)	123.74(105.51,141.03)	0.601454	0.156898	0.0554418	0.955436
	Female	23.89(21.00,26.28)	51.84(45.19,56.89)	67.58(57.68,74.78)	78.51(65.98,89.67)	1.16995	0.303627	0.161734	2.28631
Côte d'Ivoire	Both	37.65(30.90,46.91)	80.63(64.51,97.11)	101.70(79.49,129.45)	116.60(87.29,157.60)	1.14157	0.261317	0.146509	2.09695
	Male	29.76(23.02,38.05)	62.59(48.88,77.59)	74.52(56.32,98.11)	83.94(60.72,117.04)	1.10316	0.190606	0.126409	1.82056
	Female	7.89(5.96,10.38)	18.05(12.95,24.04)	27.18(18.79,37.22)	32.66(22.22,46.03)	1.28771	0.505817	0.201619	3.13942
Croatia	Both	756.23(667.73,844.59)	1398.51(1286.98,1516.91)	1565.15(1417.57,1706.88)	1718.13(1502.34,1935.56)	0.849318	0.119155	0.0977414	1.27197
	Male	570.92(502.18,638.94)	1047.83(964.80,1136.26)	1098.21(987.53,1204.68)	1162.12(1007.22,1321.82)	0.835336	0.0480803	0.0581947	1.03552
	Female	185.31(162.63,208.60)	350.68(311.20,393.89)	466.94(402.11,530.86)	556.01(444.84,671.76)	0.892397	0.331527	0.190753	2.00043
Cuba	Both	1665.04(1556.27,1780.73)	2152.88(1985.11,2313.98)	3005.67(2764.61,3234.47)	3408.09(2944.87,3926.19)	0.29299	0.396116	0.133887	1.04685
	Male	1233.41(1138.87,1328.18)	1535.13(1401.75,1663.70)	2044.45(1871.47,2212.49)	2298.85(1963.51,2652.69)	0.244623	0.331776	0.124434	0.863817
	Female	431.63(392.11,471.46)	617.76(556.16,679.38)	961.23(846.99,1061.72)	1109.23(927.18,1307.71)	0.431226	0.555993	0.153969	1.56986
Cyprus	Both	84.90(65.80,104.64)	137.19(116.05,159.48)	221.74(188.41,259.17)	252.59(201.90,315.11)	0.615901	0.616299	0.139127	1.97515
	Male	68.55(52.39,88.15)	107.08(89.63,125.75)	169.41(141.75,199.75)	194.76(153.74,243.99)	0.562071	0.582088	0.149637	1.84114
	Female	16.35(11.76,23.64)	30.11(24.25,36.60)	52.33(40.08,65.14)	57.83(42.73,77.15)	0.84159	0.737961	0.105102	2.537
Czechia	Both	1914.80(1778.29,2067.55)	2694.58(2523.81,2882.23)	3056.33(2766.30,3313.63)	3933.34(3431.13,4472.07)	0.407238	0.134251	0.286949	1.05418
Philippines	Male	1502.20(1394.10,1624.35)	1923.19(1804.76,2065.52)	2008.63(1822.14,2182.58)	2488.60(2173.11,2867.49)	0.280249	0.0444262	0.238954	0.656637
Poland	Female	412.60(370.30,454.91)	771.39(689.04,852.66)	1047.70(910.49,1169.53)	1444.74(1201.17,1704.98)	0.869583	0.358198	0.378963	2.50155
Democratic People's Republic of Korea	Both	989.84(733.28,1248.35)	1486.57(1103.96,1925.45)	2616.51(1848.31,3540.57)	2506.78(1622.71,3623.73)	0.501829	0.760099	-0.0419375	1.53251
	Male	527.66(374.64,753.37)	749.98(519.24,1102.01)	1435.20(969.94,2138.79)	1371.84(872.46,2067.73)	0.421332	0.913651	-0.0441472	1.59986
	Female	462.18(312.41,608.93)	736.59(507.79,1007.74)	1181.31(726.64,1688.13)	1134.94(637.27,1748.71)	0.59373	0.603755	-0.039253	1.45562
Democratic Republic of the Congo	Both	319.92(207.77,542.69)	359.57(228.55,700.79)	498.88(319.30,907.13)	609.21(380.91,1060.78)	0.123937	0.387435	0.221155	0.904257
	Male	254.50(149.19,465.71)	255.21(141.08,564.91)	340.39(184.76,694.95)	412.54(232.43,801.68)	0.00278978	0.333764	0.211963	0.620982
	Female	65.42(44.95,91.88)	104.35(72.14,153.67)	158.49(101.97,238.40)	196.67(115.65,305.57)	0.595078	0.518831	0.240898	2.00627
Denmark	Both	1860.09(1708.55,2000.76)	2230.46(2026.63,2386.53)	2756.29(2429.74,3023.07)	3038.65(2577.10,3451.60)	0.199114	0.23575	0.102442	0.633604
	Male	1256.12(1160.71,1360.88)	1235.99(1120.70,1343.99)	1421.92(1235.16,1612.50)	1540.40(1291.51,1826.93)	-0.0160255	0.15043	0.083324	0.226316
	Female	603.96(534.89,679.67)	994.46(887.71,1070.67)	1334.37(1182.81,1465.57)	1498.25(1268.62,1678.00)	0.646566	0.341804	0.122815	1.48071
Djibouti	Both	2.15(1.52,2.93)	4.93(3.51,6.73)	9.85(6.57,13.71)	14.89(9.62,20.64)	1.29302	0.997972	0.511675	5.92558
	Male	1.55(1.00,2.23)	3.64(2.47,5.10)	7.37(4.57,10.78)	11.04(6.31,16.11)	1.34839	1.02473	0.497965	6.12258
	Female	0.60(0.38,0.91)	1.29(0.86,1.85)	2.48(1.65,3.59)	3.85(2.53,5.52)	1.15	0.922481	0.552419	5.41667
Dominica	Both	5.06(4.22,5.99)	4.86(4.10,5.81)	5.51(4.64,6.44)	6.19(4.94,7.63)	-0.0395257	0.133745	0.123412	0.22332
	Male	3.61(2.98,4.27)	3.07(2.51,3.73)	3.27(2.67,3.95)	4.02(3.08,5.08)	-0.149584	0.0651466	0.229358	0.113573
	Female	1.44(1.11,1.96)	1.79(1.45,2.18)	2.24(1.82,2.69)	2.17(1.67,2.73)	0.243056	0.251397	-0.03125	0.506944
Dominican Republic	Both	136.59(113.71,161.41)	320.50(262.81,384.80)	432.97(336.65,530.15)	530.39(365.69,718.66)	1.34644	0.35092	0.225004	2.88308
	Male	92.47(76.16,109.88)	211.04(165.31,264.40)	281.83(207.57,356.44)	337.19(213.46,468.04)	1.28225	0.335434	0.19643	2.64648
	Female	44.12(35.36,53.26)	109.45(84.25,135.92)	151.14(116.58,190.22)	193.20(136.93,261.25)	1.48073	0.380905	0.278285	3.37897
Ecuador	Both	181.73(166.70,196.16)	418.69(369.49,469.00)	538.01(477.69,588.14)	645.94(521.47,792.31)	1.30391	0.284984	0.20061	2.55439
	Male	122.26(110.12,134.48)	262.33(229.11,298.07)	301.42(262.24,342.32)	364.53(287.14,454.35)	1.14567	0.149011	0.209376	1.9816
	Female	59.47(53.88,64.83)	156.36(136.78,177.13)	236.59(206.84,268.39)	281.41(225.32,350.41)	1.62922	0.513111	0.189442	3.73197
Egypt	Both	287.19(238.84,341.60)	955.98(793.69,1154.12)	1840.78(1588.62,2127.56)	2243.63(1765.73,2801.98)	2.32874	0.925542	0.218847	6.81235
	Male	222.31(179.94,267.18)	739.00(599.66,913.32)	1398.09(1179.81,1634.57)	1671.74(1287.76,2130.82)	2.32419	0.891867	0.195731	6.51986
	Female	64.89(53.08,79.06)	216.98(177.69,261.05)	442.70(370.81,533.01)	571.90(450.69,701.97)	2.34381	1.04028	0.291845	7.81338
El Salvador	Both	92.04(79.74,106.81)	173.38(152.77,192.65)	239.74(207.42,273.60)	258.24(206.67,325.53)	0.883746	0.382743	0.0771669	1.80574
	Male	51.57(44.34,59.74)	95.67(84.64,107.02)	124.13(106.20,141.94)	125.76(100.60,156.08)	0.855148	0.297481	0.0131314	1.43863
	Female	40.48(33.83,47.75)	77.71(66.55,88.08)	115.62(95.32,136.53)	132.48(102.16,172.42)	0.919713	0.487839	0.145823	2.27273
Equatorial Guinea	Both	4.87(3.32,7.71)	8.11(5.45,12.03)	16.16(10.05,25.49)	18.36(12.22,25.89)	0.665298	0.992602	0.136139	2.77002
	Male	3.88(2.41,6.68)	5.64(3.47,8.96)	10.92(6.63,17.94)	11.98(7.90,17.86)	0.453608	0.93617	0.0970696	2.08763
	Female	0.99(0.65,1.45)	2.47(1.34,4.74)	5.25(2.80,10.01)	6.39(3.78,10.75)	1.49495	1.12551	0.217143	5.45455
Eritrea	Both	10.35(7.76,14.08)	23.01(17.20,29.90)	39.01(30.20,49.62)	43.95(34.17,55.71)	1.22319	0.69535	0.126634	3.24638
	Male	6.54(4.26,10.50)	14.02(9.78,20.08)	23.82(16.93,34.24)	25.90(18.56,35.91)	1.14373	0.699001	0.0873216	2.96024
	Female	3.81(2.68,5.26)	8.98(6.14,12.27)	15.19(10.46,20.88)	18.05(12.64,25.77)	1.35696	0.691537	0.188282	3.73753
Estonia	Both	216.30(203.26,231.00)	307.72(286.38,327.82)	356.45(324.52,388.78)	351.21(294.96,402.43)	0.422654	0.158358	-0.0147005	0.623717
	Male	154.37(143.87,164.98)	228.37(212.17,245.77)	253.68(231.03,276.76)	234.17(198.31,268.61)	0.479368	0.110829	-0.0769079	0.51694
	Female	61.93(56.20,67.95)	79.35(70.58,87.03)	102.77(89.32,117.20)	117.04(97.56,135.96)	0.281285	0.295148	0.138854	0.889876
Eswatini	Both	11.55(7.20,18.60)	20.12(11.50,29.30)	25.05(14.78,36.84)	26.02(14.93,37.83)	0.741991	0.24503	0.0387226	1.25281
	Male	7.73(4.35,13.82)	12.84(6.72,20.96)	14.91(8.04,23.91)	14.32(8.18,22.38)	0.661061	0.161215	-0.0395708	0.852523
	Female	3.82(2.13,7.75)	7.28(3.39,14.51)	10.14(4.72,18.26)	11.70(5.59,20.42)	0.905759	0.392857	0.153846	2.06283
Ethiopia	Both	500.98(380.77,663.31)	529.39(442.20,663.25)	750.25(637.93,860.29)	945.07(754.24,1153.55)	0.0567089	0.417197	0.259673	0.886443
	Male	440.66(321.93,611.96)	455.30(374.51,595.69)	629.11(522.82,732.23)	775.20(601.63,964.65)	0.0332229	0.381748	0.232217	0.759179
	Female	60.32(39.77,89.74)	74.09(56.35,93.00)	121.14(103.48,143.62)	169.87(136.42,210.36)	0.228282	0.635038	0.402262	1.81615
Fiji	Both	10.11(8.15,12.36)	12.20(10.60,14.12)	18.89(15.21,23.03)	23.00(17.12,29.30)	0.206726	0.548361	0.217575	1.27498
	Male	7.48(5.71,9.37)	8.59(7.23,10.09)	12.13(9.38,14.99)	14.27(10.50,18.06)	0.148396	0.412107	0.176422	0.907754
	Female	2.62(1.92,3.57)	3.60(2.99,4.32)	6.76(5.15,8.60)	8.73(6.30,11.54)	0.374046	0.877778	0.29142	2.33206
Finland	Both	1035.54(950.20,1106.14)	1345.48(1205.74,1458.81)	1763.43(1546.13,1930.00)	2151.29(1861.27,2418.81)	0.299303	0.310633	0.219946	1.07746
	Male	786.32(718.18,849.61)	934.86(839.42,1025.86)	1107.07(967.20,1239.74)	1350.12(1164.63,1535.58)	0.188905	0.184209	0.219543	0.717011
	Female	249.22(223.70,275.75)	410.62(349.87,455.85)	656.36(542.34,744.49)	801.17(635.23,934.75)	0.647621	0.598461	0.220626	2.21471
France	Both	9738.38(9021.96,10432.33)	15974.58(14620.82,17073.82)	20815.40(18399.02,22839.16)	22691.35(19828.13,25156.52)	0.640373	0.303033	0.0901232	1.33009
	Male	8024.22(7391.62,8658.39)	12397.34(11426.87,13333.28)	14752.87(13057.69,16206.22)	15980.19(13924.45,17681.63)	0.54499	0.190003	0.0831919	0.991495
	Female	1714.16(1483.88,1886.78)	3577.24(3049.89,3988.84)	6062.53(5054.52,6830.30)	6711.15(5436.68,7868.51)	1.08688	0.694751	0.106988	2.91512
Gabon	Both	26.88(17.65,38.77)	32.25(21.82,46.71)	37.89(26.63,51.92)	41.44(29.74,55.84)	0.199777	0.174884	0.0936923	0.541667
	Male	20.58(12.14,30.17)	22.23(14.15,33.41)	26.22(17.48,37.68)	28.79(20.15,40.34)	0.0801749	0.179487	0.0980168	0.398931
	Female	6.30(3.73,12.05)	10.02(5.97,17.28)	11.67(7.41,18.29)	12.65(8.03,18.40)	0.590476	0.164671	0.083976	1.00794
Gambia	Both	2.92(2.24,3.66)	6.12(4.81,7.59)	8.84(6.45,11.66)	9.58(6.86,13.31)	1.09589	0.444444	0.0837104	2.28082
	Male	2.43(1.83,3.07)	4.86(3.70,6.07)	6.90(5.01,9.21)	7.38(5.26,10.30)	1	0.419753	0.0695652	2.03704
	Female	0.50(0.37,0.64)	1.26(0.95,1.68)	1.94(1.24,2.92)	2.20(1.34,3.48)	1.52	0.539683	0.134021	3.4
Georgia	Both	351.52(317.15,385.24)	408.92(368.34,456.13)	568.54(518.79,621.41)	524.64(458.77,588.17)	0.163291	0.390345	-0.0772153	0.49249
	Male	251.22(224.36,280.07)	309.80(277.77,346.87)	450.95(410.39,496.03)	412.52(361.97,461.57)	0.233182	0.455617	-0.0852201	0.642067
	Female	100.30(89.14,109.79)	99.11(88.84,111.10)	117.59(106.55,129.13)	112.12(96.98,128.20)	-0.0118644	0.186459	-0.0465176	0.117846
Germany	Both	17522.73(16152.53,18730.07)	23058.11(21167.96,24569.64)	32129.25(28664.62,34492.77)	31702.29(27838.92,35011.81)	0.315897	0.393403	-0.0132888	0.80921
	Male	13127.56(12002.98,14207.63)	16068.92(14748.26,17196.91)	20763.12(18783.23,22393.91)	19729.26(17128.08,22319.09)	0.22406	0.292129	-0.0497931	0.502889
	Female	4395.18(3884.07,4795.62)	6989.19(6120.74,7642.80)	11366.13(9658.03,12534.21)	11973.03(10045.24,13464.80)	0.590194	0.626244	0.0533955	1.72413
Ghana	Both	100.01(78.84,125.48)	188.28(153.52,224.29)	290.73(230.43,353.07)	335.19(251.30,424.46)	0.882612	0.544136	0.152925	2.35156
	Male	86.64(66.84,109.09)	161.77(129.01,195.75)	243.97(189.99,304.78)	273.74(199.88,353.00)	0.867151	0.508129	0.122023	2.15951
	Female	13.37(9.41,18.75)	26.50(20.59,33.65)	46.77(36.13,60.87)	61.45(43.37,83.25)	0.982049	0.764906	0.313876	3.59611
Greece	Both	3058.76(2785.81,3311.64)	4371.17(4000.98,4715.13)	4801.19(4277.78,5225.47)	5119.10(4523.21,5597.13)	0.429066	0.0983764	0.0662148	0.673587
	Male	2485.86(2243.33,2725.55)	3501.38(3179.96,3829.46)	3778.37(3416.16,4138.44)	3962.56(3523.16,4348.31)	0.408519	0.0791088	0.0487485	0.59404
	Female	572.90(521.46,625.56)	869.79(766.27,955.10)	1022.82(866.85,1127.97)	1156.54(970.36,1300.27)	0.518223	0.175939	0.130737	1.01875
Greenland	Both	8.73(7.25,10.44)	11.78(10.11,13.47)	13.76(11.40,16.60)	14.48(11.13,18.80)	0.34937	0.168081	0.0523256	0.658648
	Male	4.76(3.86,5.79)	6.36(5.44,7.30)	8.38(6.70,10.37)	9.08(6.79,12.23)	0.336134	0.31761	0.0835322	0.907563
	Female	3.97(3.29,4.72)	5.43(4.42,6.60)	5.38(4.17,6.64)	5.40(3.99,6.98)	0.367758	-0.0092081	0.00371747	0.360202
Grenada	Both	3.93(3.51,4.34)	5.50(4.93,6.12)	4.60(4.21,4.99)	5.17(4.47,5.85)	0.399491	-0.163636	0.123913	0.315522
	Male	2.81(2.45,3.17)	4.54(4.02,5.09)	2.95(2.64,3.31)	3.39(2.88,4.00)	0.615658	-0.35022	0.149153	0.206406
	Female	1.12(0.98,1.26)	0.97(0.84,1.08)	1.65(1.45,1.86)	1.77(1.53,2.03)	-0.133929	0.701031	0.0727273	0.580357
Guam	Both	7.68(6.52,8.84)	12.88(11.09,14.70)	17.31(14.98,19.69)	17.63(14.17,21.20)	0.677083	0.343944	0.0184864	1.29557
	Male	5.38(4.40,6.47)	8.68(7.38,10.28)	11.11(9.53,12.80)	12.40(10.27,15.15)	0.613383	0.279954	0.116112	1.30483
	Female	2.30(1.85,2.84)	4.19(3.45,4.94)	6.20(5.02,7.35)	5.23(3.33,7.10)	0.821739	0.479714	-0.156452	1.27391
Guatemala	Both	96.51(89.34,104.15)	213.01(197.16,227.75)	227.19(209.23,243.68)	263.55(224.81,303.68)	1.20713	0.0665696	0.160042	1.73081
	Male	57.89(51.38,64.70)	122.82(111.99,134.77)	133.05(120.40,145.73)	143.93(120.39,170.21)	1.12161	0.0832926	0.0817738	1.48627
	Female	38.61(35.34,42.33)	90.19(82.23,97.86)	94.15(85.63,102.47)	119.62(102.32,137.99)	1.33592	0.0439073	0.270526	2.09816
Guinea	Both	73.64(55.33,95.57)	132.61(101.71,167.55)	143.05(108.19,191.80)	146.13(101.84,198.90)	0.800788	0.0787271	0.0215309	0.984383
	Male	61.78(45.11,80.96)	109.65(83.81,139.63)	120.70(90.15,162.26)	122.40(85.07,174.19)	0.774846	0.100775	0.0140845	0.981224
	Female	11.85(8.03,16.09)	22.96(16.67,31.11)	22.34(14.84,32.17)	23.73(14.39,34.79)	0.937553	-0.0270035	0.0622202	1.00253
Guinea-Bissau	Both	9.41(6.66,12.99)	9.41(7.02,12.84)	13.02(9.58,17.36)	14.82(11.12,19.41)	0	0.383634	0.138249	0.57492
	Male	7.85(5.11,11.46)	7.13(4.87,10.70)	9.63(6.60,14.12)	10.77(7.74,15.51)	-0.0917197	0.350631	0.11838	0.371975
	Female	1.56(1.06,2.16)	2.28(1.60,3.12)	3.40(2.37,4.69)	4.05(2.78,5.62)	0.461538	0.491228	0.191176	1.59615
Guyana	Both	8.79(7.86,9.81)	9.63(8.57,10.77)	11.24(9.64,12.98)	12.71(10.06,15.78)	0.0955631	0.167186	0.130783	0.445961
	Male	6.29(5.49,7.20)	6.48(5.59,7.39)	7.02(5.84,8.30)	7.70(5.90,9.84)	0.0302067	0.0833333	0.0968661	0.224165
	Female	2.50(2.18,2.89)	3.16(2.75,3.65)	4.22(3.56,4.94)	5.02(3.83,6.28)	0.264	0.335443	0.189573	1.008
Haiti	Both	113.80(78.80,174.25)	161.63(111.46,253.10)	196.73(128.96,308.47)	216.27(139.32,348.69)	0.420299	0.217163	0.0993239	0.900439
	Male	85.75(52.90,145.36)	117.98(73.75,210.82)	141.59(85.77,255.07)	153.70(91.27,280.39)	0.37586	0.200119	0.0855286	0.79242
	Female	28.05(20.07,39.46)	43.65(30.88,58.14)	55.14(37.96,78.72)	62.57(43.00,91.60)	0.55615	0.26323	0.134748	1.23066
Honduras	Both	82.80(64.48,105.05)	186.75(128.32,263.15)	402.38(264.30,566.54)	467.08(307.72,668.67)	1.25543	1.15465	0.160793	4.64106
	Male	50.04(37.63,64.81)	99.76(67.78,139.32)	226.13(153.41,317.69)	246.71(179.65,335.39)	0.993605	1.26674	0.0910096	3.93026
	Female	32.76(24.60,44.10)	86.99(53.93,133.43)	176.25(92.78,288.58)	220.38(117.37,365.14)	1.65537	1.02609	0.250383	5.72711
Hungary	Both	2005.78(1816.07,2190.68)	2840.59(2589.08,3088.96)	3291.91(2999.52,3574.50)	3552.67(3024.84,4122.31)	0.416202	0.158882	0.0792124	0.771216
	Male	1450.17(1316.72,1589.95)	1896.91(1714.84,2075.07)	1937.93(1775.94,2137.82)	2004.23(1706.08,2306.39)	0.30806	0.0216246	0.0342118	0.382066
	Female	555.61(478.48,629.81)	943.68(804.65,1055.56)	1353.98(1162.57,1534.87)	1548.44(1282.57,1809.85)	0.698458	0.434787	0.143621	1.78692
Iceland	Both	47.30(42.54,51.69)	78.64(69.99,85.69)	102.79(88.59,114.35)	105.63(88.75,121.19)	0.662579	0.307096	0.0276291	1.23319
	Male	27.05(24.23,29.84)	42.55(38.26,46.58)	45.38(40.31,50.78)	43.89(37.51,50.55)	0.573013	0.06651	-0.0328338	0.622551
	Female	20.25(17.66,22.80)	36.09(30.52,40.83)	57.40(47.62,65.76)	61.74(49.50,72.01)	0.782222	0.590468	0.0756098	2.04889
India	Both	4781.48(4030.68,5608.90)	9626.81(8493.45,10575.73)	15761.35(14315.35,17132.05)	21674.85(17849.01,24930.64)	1.01335	0.637235	0.37519	3.53308
	Male	3734.59(3012.56,4573.38)	7153.84(6229.24,7914.75)	10827.47(9634.19,11971.27)	14617.52(11535.83,17177.83)	0.915562	0.513519	0.35004	2.91409
	Female	1046.89(827.60,1271.98)	2472.97(2052.43,2808.56)	4933.88(4346.90,5470.57)	7057.33(5812.98,8384.56)	1.36221	0.995123	0.430381	5.74123
Indonesia	Both	3845.39(2838.47,4771.47)	8338.50(6147.62,10497.92)	11874.93(8376.95,15197.77)	15291.11(10151.37,19445.99)	1.16844	0.424109	0.28768	2.97648
	Male	2727.11(1890.14,3388.14)	5719.00(4183.33,7319.35)	8097.89(5887.97,10677.92)	10539.50(7091.08,13762.21)	1.09709	0.415963	0.301512	2.86471
	Female	1118.27(685.63,1584.59)	2619.50(1662.25,3494.63)	3777.04(2240.89,5240.78)	4751.61(2726.49,6556.50)	1.34246	0.441893	0.258025	3.24907
Iran (Islamic Republic of)	Both	695.06(551.46,853.12)	1638.40(1493.43,1767.84)	2741.86(2472.65,2970.09)	2908.92(2559.89,3220.36)	1.35721	0.673499	0.0609294	3.18514
	Male	530.71(425.25,664.98)	1217.00(1104.64,1325.13)	1904.25(1697.11,2084.25)	1934.57(1697.26,2182.35)	1.29315	0.564708	0.0159223	2.64525
	Female	164.36(122.27,208.56)	421.40(372.50,464.89)	837.61(736.47,909.62)	974.35(799.73,1131.23)	1.56388	0.987684	0.16325	4.92815
Iraq	Both	372.04(275.45,491.54)	484.20(360.56,655.18)	906.68(679.17,1169.71)	1426.39(1062.45,1808.69)	0.301473	0.872532	0.573201	2.83397
	Male	307.28(219.70,414.58)	379.26(273.50,520.65)	672.91(496.11,884.15)	1069.45(766.14,1407.16)	0.234249	0.774271	0.589291	2.48038
	Female	64.75(43.39,90.60)	104.93(80.72,138.18)	233.77(179.96,299.91)	356.94(268.14,469.70)	0.620541	1.22787	0.526885	4.51259
Ireland	Both	829.95(767.70,885.74)	1042.48(949.73,1117.52)	1245.87(1113.96,1370.27)	1305.70(1105.39,1466.62)	0.256076	0.195102	0.0480227	0.573227
	Male	547.80(504.75,592.45)	604.42(557.29,652.97)	683.90(612.72,750.03)	712.09(625.15,790.97)	0.103359	0.131498	0.0412195	0.299909
	Female	282.16(256.43,305.80)	438.06(390.36,478.27)	561.98(477.53,630.48)	593.61(473.20,693.07)	0.552523	0.282884	0.0562831	1.10381
Israel	Both	522.78(474.63,567.21)	914.65(824.24,989.15)	1173.97(1033.79,1280.56)	1385.83(1183.79,1555.13)	0.749589	0.283518	0.180465	1.65089
	Male	349.61(317.29,378.18)	596.97(539.35,642.31)	729.32(655.27,793.53)	868.60(752.79,966.09)	0.707531	0.221703	0.190972	1.48448
	Female	173.17(153.76,192.62)	317.68(275.55,353.88)	444.64(368.98,497.46)	517.22(413.18,601.61)	0.834498	0.399647	0.163233	1.98678
Italy	Both	13092.24(12159.33,13717.52)	21799.48(19696.68,23048.39)	25121.92(21855.13,27008.68)	25721.78(22156.45,28068.74)	0.665069	0.152409	0.023878	0.964658
	Male	10359.04(9708.34,10818.52)	16769.43(15444.14,17647.07)	17910.35(15998.66,19086.17)	17823.66(15845.92,19162.93)	0.618821	0.0680357	-0.00484022	0.72059
	Female	2733.19(2394.16,2932.31)	5030.06(4172.06,5565.96)	7211.57(5748.56,8069.22)	7898.12(6243.10,8965.70)	0.840362	0.433695	0.0952012	1.88971
Jamaica	Both	121.74(110.24,133.96)	169.12(152.93,185.76)	215.36(187.22,247.05)	218.34(168.24,278.57)	0.38919	0.273415	0.0138373	0.793494
	Male	92.77(84.13,102.41)	129.71(117.84,142.82)	161.76(137.96,189.26)	159.39(120.74,205.26)	0.398189	0.24709	-0.0146513	0.71812
	Female	28.96(24.90,32.92)	39.41(34.34,44.27)	53.60(45.16,61.81)	58.96(44.33,76.32)	0.360843	0.360061	0.1	1.03591
Japan	Both	28102.77(25809.71,29492.66)	56251.14(49807.71,59750.45)	83134.70(71135.07,90150.89)	96774.86(81326.07,105684.93)	1.00162	0.47792	0.164073	2.44361
	Male	19835.10(18689.93,20687.06)	39823.01(36871.80,41848.14)	57466.09(51917.90,61353.79)	66424.10(58498.04,71362.42)	1.0077	0.443037	0.155883	2.34882
	Female	8267.68(7221.78,8918.61)	16428.13(12952.11,18284.44)	25668.61(19441.41,29366.91)	30350.76(22300.46,35029.81)	0.98703	0.562479	0.182408	2.67101
Jordan	Both	37.37(29.36,47.78)	71.70(58.63,84.89)	176.36(142.27,216.28)	229.04(177.79,293.67)	0.918651	1.45969	0.298707	5.12898
	Male	30.14(22.92,39.60)	53.74(41.70,65.80)	136.63(107.37,171.24)	172.80(126.91,233.38)	0.783013	1.54243	0.26473	4.73324
	Female	7.23(5.40,9.63)	17.97(14.52,22.09)	39.74(30.56,49.83)	56.24(37.01,75.88)	1.48548	1.21146	0.415199	6.7787
Kazakhstan	Both	992.69(918.92,1071.17)	897.62(801.32,986.82)	746.68(674.63,819.20)	726.40(621.19,839.17)	-0.0957701	-0.168156	-0.0271602	-0.268251
	Male	685.37(622.99,746.76)	674.25(600.76,752.26)	556.30(496.64,622.90)	523.47(447.44,602.91)	-0.0162248	-0.174935	-0.0590149	-0.236223
	Female	307.32(269.56,347.38)	223.37(195.38,247.22)	190.38(165.41,215.22)	202.93(167.58,241.64)	-0.273168	-0.147692	0.0659208	-0.339679
Kenya	Both	47.73(30.78,69.22)	93.16(65.50,131.42)	155.39(120.67,202.78)	205.60(161.36,260.42)	0.951812	0.667991	0.323122	3.30756
	Male	31.31(20.19,42.47)	59.01(40.54,79.75)	90.53(70.32,112.20)	116.26(90.79,141.13)	0.884701	0.534147	0.284215	2.71319
	Female	16.42(8.84,28.15)	34.14(20.54,57.64)	64.85(43.19,97.91)	89.34(62.52,131.40)	1.07917	0.899531	0.377641	4.44093
Kiribati	Both	1.35(1.01,1.67)	1.96(1.50,2.45)	2.48(1.91,3.24)	2.69(2.01,3.64)	0.451852	0.265306	0.0846774	0.992593
	Male	1.03(0.66,1.29)	1.44(1.07,1.83)	1.81(1.36,2.37)	1.90(1.40,2.52)	0.398058	0.256944	0.0497238	0.84466
	Female	0.32(0.23,0.44)	0.51(0.36,0.69)	0.67(0.43,0.96)	0.79(0.50,1.17)	0.59375	0.313725	0.179104	1.46875
Kuwait	Both	19.81(17.40,22.36)	43.61(38.80,48.24)	57.63(50.44,63.98)	71.01(56.62,87.80)	1.20141	0.321486	0.232171	2.58455
	Male	15.71(13.78,18.05)	36.25(31.97,40.23)	48.40(42.68,54.18)	60.06(47.77,74.89)	1.30745	0.335172	0.240909	2.82304
	Female	4.11(3.49,4.64)	7.37(6.41,8.26)	9.23(7.52,10.70)	10.95(8.54,13.16)	0.793187	0.252374	0.186349	1.66423
Kyrgyzstan	Both	154.48(137.31,169.75)	131.45(119.39,144.75)	116.71(104.89,129.71)	123.44(101.46,150.44)	-0.149081	-0.112134	0.0576643	-0.200932
	Male	105.29(91.89,117.73)	92.81(82.06,104.53)	81.64(71.74,91.41)	87.31(70.40,106.91)	-0.11853	-0.120353	0.0694512	-0.170766
	Female	49.19(43.90,54.36)	38.64(34.04,43.28)	35.07(30.67,39.41)	36.13(29.72,44.46)	-0.214474	-0.0923913	0.0302253	-0.265501
Lao People's Democratic Republic	Both	132.49(87.51,211.07)	182.54(133.09,248.49)	240.26(176.07,322.14)	290.60(209.24,397.16)	0.377764	0.316205	0.209523	1.19337
	Male	106.68(65.35,188.69)	141.41(96.87,208.87)	177.00(120.30,245.90)	211.89(141.19,300.05)	0.325553	0.25168	0.197119	0.98622
	Female	25.81(15.68,41.97)	41.13(27.70,63.45)	63.26(43.42,100.27)	78.71(53.12,128.56)	0.593568	0.53805	0.24423	2.04959
Latvia	Both	338.89(306.92,374.07)	463.32(422.30,503.38)	480.32(423.00,537.44)	460.40(387.87,530.72)	0.367169	0.0366917	-0.0414724	0.358553
	Male	244.77(220.22,271.05)	357.87(322.75,394.83)	360.84(316.23,407.53)	327.03(273.95,380.97)	0.462066	0.0082991	-0.093698	0.336071
	Female	94.12(84.40,104.09)	105.45(94.96,115.14)	119.49(104.02,133.98)	133.37(110.43,156.10)	0.120378	0.133144	0.11616	0.417021
Lebanon	Both	164.77(123.20,216.42)	425.88(349.44,512.22)	720.91(568.75,890.15)	725.26(552.80,950.37)	1.58469	0.692754	0.00603404	3.40165
	Male	128.86(92.12,175.06)	328.19(264.28,404.31)	534.07(407.73,685.37)	518.37(380.15,696.17)	1.54687	0.62732	-0.0293969	3.02274
	Female	35.91(25.80,49.39)	97.69(76.68,123.14)	186.84(132.00,243.53)	206.90(130.07,285.97)	1.72041	0.912581	0.107365	4.76163
Lesotho	Both	29.52(21.63,43.66)	45.38(33.38,60.48)	50.77(35.71,66.28)	57.92(40.73,78.05)	0.537263	0.118775	0.140831	0.96206
	Male	21.07(14.34,33.72)	28.08(20.14,43.13)	30.95(20.43,45.13)	37.79(24.86,54.21)	0.332701	0.102208	0.221002	0.793545
	Female	8.45(5.87,11.58)	17.29(11.42,24.70)	19.82(11.78,29.15)	20.14(11.07,31.18)	1.04615	0.146327	0.0161453	1.38343
Liberia	Both	24.84(19.13,32.05)	24.09(17.68,36.62)	30.45(21.00,44.86)	32.19(21.20,48.16)	-0.0301932	0.26401	0.0571429	0.295894
	Male	20.00(15.09,26.96)	18.59(13.03,29.65)	22.76(14.78,35.26)	23.75(14.69,37.79)	-0.0705	0.224314	0.0434974	0.1875
	Female	4.84(3.55,6.48)	5.50(4.04,7.43)	7.69(5.20,10.74)	8.44(5.10,12.12)	0.136364	0.398182	0.0975293	0.743802
Libya	Both	145.86(106.26,191.88)	258.10(213.56,303.90)	353.72(269.91,450.24)	387.88(279.26,523.44)	0.769505	0.370477	0.0965736	1.65926
	Male	134.55(97.97,176.33)	233.63(192.32,278.98)	317.81(240.93,407.98)	347.66(245.02,475.57)	0.736381	0.360313	0.093924	1.58387
	Female	11.32(6.89,17.50)	24.47(19.06,31.19)	35.92(25.72,49.87)	40.22(24.29,57.69)	1.16166	0.46792	0.11971	2.553
Lithuania	Both	424.16(392.47,455.51)	637.91(589.91,683.75)	688.83(620.32,747.89)	687.10(589.92,786.94)	0.503937	0.0798232	-0.00251151	0.619908
	Male	318.08(290.93,345.92)	498.43(455.33,541.72)	523.65(470.65,575.61)	498.13(422.56,579.47)	0.566996	0.0505989	-0.0487348	0.566053
	Female	106.08(95.01,116.49)	139.48(124.70,152.64)	165.18(141.36,183.94)	188.98(154.42,223.55)	0.314857	0.184256	0.144085	0.781486
Luxembourg	Both	97.46(90.27,104.11)	127.88(118.31,137.42)	170.94(153.42,186.86)	162.04(140.57,181.71)	0.312128	0.336722	-0.0520651	0.662631
	Male	78.61(72.46,84.53)	91.01(83.72,98.43)	110.49(99.93,121.75)	104.91(91.51,117.20)	0.157741	0.214042	-0.0505023	0.334563
	Female	18.85(16.99,20.82)	36.88(32.78,41.09)	60.44(52.27,67.01)	57.13(48.40,65.07)	0.956499	0.638829	-0.0547651	2.03077
Madagascar	Both	78.74(64.10,96.45)	79.05(62.88,102.69)	96.90(74.99,124.19)	122.16(90.85,155.57)	0.00393701	0.225806	0.260681	0.551435
	Male	57.80(46.14,71.98)	54.85(41.83,72.37)	65.02(47.98,86.62)	80.44(58.51,106.32)	-0.0510381	0.185415	0.237158	0.391696
	Female	20.94(15.47,27.71)	24.20(17.79,31.71)	31.88(23.63,43.69)	41.71(28.48,58.10)	0.155683	0.317355	0.308344	0.991882
Malawi	Both	22.09(17.46,27.06)	32.70(26.38,40.04)	40.23(32.01,50.23)	49.52(37.58,65.78)	0.480308	0.230275	0.230922	1.24174
	Male	18.44(13.81,23.00)	26.79(21.38,33.85)	32.28(24.83,41.78)	38.82(28.04,53.41)	0.45282	0.204927	0.202602	1.10521
	Female	3.65(2.63,4.82)	5.92(4.48,7.64)	7.95(5.55,10.78)	10.70(6.58,15.58)	0.621918	0.342905	0.345912	1.93151
Malaysia	Both	480.23(384.56,610.79)	928.42(792.86,1079.20)	1364.62(1151.08,1578.51)	1813.99(1478.41,2177.28)	0.933282	0.46983	0.3293	2.77734
	Male	371.57(296.53,472.20)	655.58(561.21,786.36)	946.09(774.48,1125.22)	1291.24(1014.77,1585.03)	0.764351	0.443134	0.364817	2.47509
	Female	108.66(77.16,151.43)	272.84(214.92,350.49)	418.54(324.62,514.55)	522.75(413.78,638.19)	1.51095	0.534013	0.248985	3.81088
Maldives	Both	3.26(2.36,4.46)	7.15(5.89,8.71)	9.50(7.96,11.34)	10.44(8.15,12.83)	1.19325	0.328671	0.0989474	2.20245
	Male	2.83(2.00,3.98)	5.82(4.66,7.19)	7.13(5.70,8.78)	7.61(5.74,9.50)	1.05654	0.225086	0.0673212	1.68905
	Female	0.42(0.26,0.65)	1.34(1.04,1.67)	2.37(1.89,2.94)	2.83(2.16,3.58)	2.19048	0.768657	0.194093	5.7381
Mali	Both	48.41(39.01,59.60)	61.65(50.15,75.18)	109.90(83.75,138.23)	125.44(92.87,163.10)	0.273497	0.782644	0.141401	1.5912
	Male	36.14(28.21,45.20)	44.41(34.41,55.86)	80.10(57.87,102.07)	88.71(62.15,117.47)	0.228832	0.803648	0.107491	1.45462
	Female	12.27(9.21,15.92)	17.24(13.07,21.99)	29.80(22.19,39.01)	36.74(26.16,49.32)	0.405053	0.728538	0.232886	1.9943
Malta	Both	49.58(44.59,55.40)	73.31(65.86,80.52)	94.68(83.51,105.14)	110.73(94.25,126.95)	0.47862	0.291502	0.169518	1.23336
	Male	43.00(38.63,48.03)	60.57(54.61,66.65)	73.46(64.62,81.47)	81.21(69.19,92.69)	0.408605	0.212812	0.1055	0.888605
	Female	6.57(5.78,7.45)	12.74(10.94,14.53)	21.22(17.45,24.55)	29.52(23.70,35.26)	0.939117	0.66562	0.39114	3.49315
Marshall Islands	Both	1.18(0.87,1.71)	1.20(0.85,1.70)	1.57(1.08,2.20)	2.31(1.54,3.25)	0.0169492	0.308333	0.471338	0.957627
	Male	0.89(0.58,1.41)	0.89(0.58,1.44)	1.19(0.75,1.85)	1.75(1.07,2.78)	0	0.337079	0.470588	0.966292
	Female	0.29(0.22,0.38)	0.31(0.20,0.40)	0.38(0.24,0.54)	0.56(0.34,0.83)	0.0689655	0.225806	0.473684	0.931034
Mauritania	Both	25.40(19.21,32.11)	29.94(23.64,38.27)	45.48(34.34,58.50)	59.50(43.28,81.47)	0.17874	0.519038	0.308267	1.34252
	Male	17.86(13.51,23.16)	21.03(16.15,27.10)	32.28(23.33,42.71)	42.26(29.91,58.90)	0.177492	0.53495	0.30917	1.36618
	Female	7.53(5.03,10.29)	8.91(6.97,11.45)	13.20(9.86,17.30)	17.24(12.36,23.90)	0.183267	0.481481	0.306061	1.28951
Mauritius	Both	31.95(29.33,34.70)	54.46(50.15,58.98)	56.16(51.03,61.27)	73.55(65.89,80.46)	0.704538	0.0312156	0.309651	1.30203
	Male	22.37(20.28,24.57)	37.97(34.98,41.46)	38.69(34.59,42.54)	49.41(43.90,54.79)	0.697363	0.0189623	0.277074	1.20876
	Female	9.58(8.60,10.71)	16.49(14.65,18.51)	17.47(15.32,19.61)	24.14(20.98,27.47)	0.721294	0.05943	0.381797	1.51983
Mexico	Both	2348.94(2243.78,2420.01)	3456.22(3277.08,3573.34)	3736.95(3524.60,3868.66)	4231.46(3766.96,4689.31)	0.471396	0.0812246	0.13233	0.801434
	Male	1596.43(1526.39,1649.63)	2352.78(2240.09,2432.09)	2408.11(2286.58,2496.63)	2630.51(2236.54,3054.56)	0.473776	0.0235169	0.0923546	0.647745
	Female	752.51(706.79,791.24)	1103.44(1033.60,1154.31)	1328.84(1232.89,1387.99)	1600.94(1390.62,1805.83)	0.466346	0.20427	0.204765	1.12747
Micronesia (Federated States of)	Both	4.23(3.17,5.70)	4.43(3.36,6.08)	4.17(3.04,5.71)	5.09(3.61,7.10)	0.0472813	-0.0586907	0.220624	0.20331
	Male	2.97(2.11,4.32)	3.01(2.11,4.55)	2.67(1.83,3.99)	3.34(2.25,5.15)	0.013468	-0.112957	0.250936	0.124579
	Female	1.26(0.93,1.66)	1.42(1.05,1.88)	1.50(1.07,2.00)	1.75(1.20,2.38)	0.126984	0.056338	0.166667	0.388889
Monaco	Both	18.36(13.92,23.46)	35.64(28.21,43.38)	37.56(30.21,45.22)	40.82(32.17,50.42)	0.941176	0.0538721	0.0867945	1.22331
	Male	13.27(10.29,17.07)	22.58(18.19,27.51)	22.92(18.51,27.50)	24.57(19.43,30.38)	0.701583	0.0150576	0.0719895	0.851545
	Female	5.09(3.46,6.74)	13.06(9.51,16.61)	14.63(11.03,18.75)	16.25(11.94,20.76)	1.56582	0.120214	0.110731	2.19253
Mongolia	Both	97.72(75.07,127.08)	92.38(66.09,123.52)	115.17(87.83,147.30)	128.32(96.43,170.10)	-0.0546459	0.246698	0.114179	0.31314
	Male	74.34(55.79,97.25)	70.37(50.19,93.60)	85.70(65.22,109.03)	91.69(68.02,122.81)	-0.0534033	0.217849	0.069895	0.233387
	Female	23.39(16.21,32.58)	22.01(14.82,30.93)	29.46(21.10,39.26)	36.64(25.56,48.84)	-0.0589996	0.338483	0.24372	0.566481
Montenegro	Both	76.84(60.73,96.26)	141.09(116.76,167.33)	180.11(140.48,220.96)	193.37(146.63,250.67)	0.836153	0.276561	0.0736217	1.51653
	Male	58.34(46.35,72.14)	106.42(87.11,127.63)	131.90(101.44,165.10)	137.13(101.45,178.35)	0.824134	0.239429	0.0396513	1.35053
	Female	18.51(13.22,25.78)	34.66(28.08,42.05)	48.22(36.11,61.72)	56.24(41.26,73.50)	0.872501	0.391229	0.166321	2.03836
Morocco	Both	585.84(460.45,740.18)	806.66(653.60,1007.83)	1313.79(938.77,1715.26)	1566.50(1147.23,1940.17)	0.376929	0.628679	0.192352	1.67394
	Male	556.61(427.30,710.08)	752.73(603.95,946.70)	1218.40(857.63,1608.17)	1454.05(1056.75,1820.63)	0.352347	0.618641	0.193409	1.61233
	Female	29.23(20.71,39.82)	53.93(41.87,70.74)	95.39(69.14,128.82)	112.45(79.14,152.13)	0.845022	0.768774	0.178845	2.84707
Mozambique	Both	97.10(78.66,117.32)	136.33(113.37,165.49)	192.98(150.35,239.46)	216.69(156.27,288.05)	0.404016	0.415536	0.122862	1.23162
	Male	67.10(51.15,83.03)	92.56(75.93,113.69)	123.34(95.63,154.51)	132.24(99.04,174.30)	0.379434	0.332541	0.0721583	0.97079
	Female	30.01(23.14,39.20)	43.77(33.58,56.87)	69.64(48.27,95.23)	84.45(54.24,126.56)	0.458514	0.591044	0.212665	1.81406
Myanmar	Both	1344.25(976.52,1908.08)	2096.57(1569.27,2768.51)	2424.82(1896.92,3052.15)	2912.89(2272.78,3741.05)	0.559658	0.156565	0.201281	1.16693
	Male	972.06(653.46,1492.36)	1429.06(1006.45,2048.59)	1568.39(1126.47,2051.15)	1842.04(1237.71,2403.94)	0.470136	0.0974977	0.174478	0.894986
	Female	372.19(270.42,526.28)	667.51(498.68,890.29)	856.44(637.61,1183.36)	1070.85(766.84,1526.45)	0.793466	0.283037	0.25035	1.87716
Namibia	Both	8.10(6.38,9.99)	15.31(12.56,18.16)	18.76(14.87,22.97)	21.28(16.55,26.63)	0.890123	0.225343	0.134328	1.62716
	Male	5.17(3.93,6.77)	9.21(7.38,11.35)	10.77(8.63,13.49)	11.81(9.41,15.02)	0.781431	0.169381	0.0965645	1.28433
	Female	2.93(2.04,3.95)	6.10(4.57,7.92)	7.99(5.62,10.56)	9.47(6.66,12.85)	1.08191	0.309836	0.185232	2.23208
Nauru	Both	0.44(0.24,0.62)	0.52(0.27,0.67)	0.52(0.26,0.67)	0.59(0.33,0.76)	0.181818	0	0.134615	0.340909
	Male	0.35(0.16,0.50)	0.38(0.17,0.55)	0.35(0.16,0.48)	0.38(0.17,0.52)	0.0857143	-0.0789474	0.0857143	0.0857143
	Female	0.09(0.05,0.17)	0.14(0.08,0.20)	0.16(0.10,0.25)	0.22(0.12,0.32)	0.555556	0.142857	0.375	1.44444
Nepal	Both	118.22(75.38,176.91)	183.20(121.35,267.48)	348.38(257.73,477.43)	442.12(315.32,615.63)	0.549653	0.901638	0.269074	2.73981
	Male	91.89(57.50,133.45)	131.57(92.08,187.08)	243.89(180.36,329.51)	297.01(219.43,401.12)	0.431821	0.85369	0.217803	2.23223
	Female	26.32(11.69,50.62)	51.63(27.20,98.26)	104.49(64.16,169.95)	145.12(87.38,235.86)	0.961626	1.02382	0.388841	4.51368
Netherlands	Both	4336.84(4027.71,4619.16)	5273.06(4858.40,5619.60)	6701.59(6058.20,7179.46)	7417.27(6506.15,8177.99)	0.215876	0.270911	0.106793	0.710294
	Male	3759.14(3510.68,3999.98)	3830.95(3546.57,4093.80)	4246.94(3880.64,4569.59)	4580.10(4081.70,5031.51)	0.0191028	0.108587	0.0784471	0.21839
	Female	577.70(504.06,640.04)	1442.11(1275.28,1599.28)	2454.65(2113.24,2703.66)	2837.17(2390.28,3212.98)	1.4963	0.702124	0.155835	3.91115
New Zealand	Both	710.00(646.37,771.30)	1007.35(912.67,1079.53)	1308.19(1155.84,1427.55)	1497.94(1297.84,1666.87)	0.418803	0.298645	0.145048	1.10977
	Male	482.44(440.08,529.53)	614.24(563.56,667.29)	704.60(632.76,777.24)	762.41(669.55,865.89)	0.273195	0.147109	0.0820466	0.580321
	Female	227.56(201.98,252.08)	393.12(342.59,432.68)	603.59(504.10,675.15)	735.53(611.80,838.21)	0.727544	0.535384	0.218592	2.23225
Nicaragua	Both	30.31(25.80,35.18)	69.93(60.66,80.67)	84.11(71.72,95.39)	95.27(75.85,117.83)	1.30716	0.202774	0.132683	2.14319
	Male	20.20(16.46,24.10)	45.16(37.99,53.44)	49.68(40.95,58.11)	54.66(42.36,69.80)	1.23564	0.100089	0.100242	1.70594
	Female	10.11(8.08,12.44)	24.78(20.83,29.18)	34.44(28.69,40.28)	40.61(31.12,51.93)	1.45104	0.389831	0.179152	3.01682
Niger	Both	31.04(21.29,46.66)	47.30(32.61,72.84)	87.88(60.44,140.99)	112.72(79.36,187.94)	0.52384	0.857928	0.282658	2.63144
	Male	25.38(15.97,40.23)	38.39(24.11,62.14)	70.02(44.26,115.67)	87.41(58.42,146.77)	0.512608	0.823912	0.248358	2.44405
	Female	5.67(3.57,9.07)	8.91(5.70,14.26)	17.86(10.98,30.81)	25.31(15.94,42.46)	0.571429	1.00449	0.417133	3.46384
Nigeria	Both	184.20(133.66,235.39)	259.93(199.64,334.12)	385.69(315.08,482.76)	420.94(351.70,511.91)	0.411129	0.483823	0.0913946	1.28523
	Male	137.80(93.42,184.92)	202.93(141.24,270.06)	281.31(206.40,378.85)	284.41(214.80,373.51)	0.472642	0.386242	0.0110199	1.06393
	Female	46.40(29.63,66.46)	56.99(40.67,76.64)	104.38(79.61,134.34)	136.53(103.28,176.35)	0.228233	0.831549	0.308009	1.94246
Niue	Both	0.24(0.18,0.31)	0.27(0.20,0.35)	0.28(0.20,0.36)	0.26(0.19,0.35)	0.125	0.037037	-0.0714286	0.0833333
	Male	0.14(0.11,0.18)	0.18(0.13,0.23)	0.18(0.13,0.23)	0.16(0.12,0.21)	0.285714	0	-0.111111	0.142857
	Female	0.10(0.07,0.13)	0.09(0.06,0.12)	0.10(0.07,0.14)	0.10(0.07,0.14)	-0.1	0.111111	0	0
North Macedonia	Both	135.41(114.49,160.96)	284.75(247.20,324.78)	365.23(312.01,425.46)	359.43(282.32,444.86)	1.10287	0.282634	-0.0158804	1.65438
	Male	112.37(95.14,132.84)	226.72(195.93,260.84)	283.32(239.01,332.72)	272.63(210.86,337.69)	1.01762	0.249647	-0.0377312	1.42618
	Female	23.04(17.85,29.33)	58.03(47.80,68.70)	81.91(66.68,99.00)	86.80(66.23,111.64)	1.51866	0.411511	0.0596997	2.76736
Northern Mariana Islands	Both	1.70(1.42,2.05)	3.27(2.81,3.77)	4.19(3.53,4.80)	6.16(5.10,7.18)	0.923529	0.281346	0.470167	2.62353
	Male	1.32(1.08,1.59)	2.56(2.18,2.96)	3.16(2.56,3.70)	4.64(3.73,5.54)	0.939394	0.234375	0.468354	2.51515
	Female	0.38(0.28,0.50)	0.70(0.56,0.88)	1.02(0.80,1.26)	1.53(1.19,1.88)	0.842105	0.457143	0.5	3.02632
Norway	Both	901.70(840.00,942.63)	1363.09(1232.02,1447.08)	1663.47(1459.48,1795.13)	2084.83(1812.70,2272.61)	0.511689	0.220367	0.253302	1.31211
	Male	630.87(593.97,662.17)	837.33(770.01,890.44)	916.22(826.84,990.10)	1061.34(952.77,1164.75)	0.327262	0.0942161	0.15839	0.682343
	Female	270.83(243.92,291.03)	525.77(457.09,574.26)	747.25(633.87,822.45)	1023.48(857.94,1138.37)	0.941329	0.421249	0.369662	2.77905
Oman	Both	11.23(7.50,15.70)	15.47(12.15,19.64)	23.59(18.66,29.78)	23.72(17.74,31.56)	0.37756	0.524887	0.00551081	1.1122
	Male	9.44(6.08,13.37)	12.80(9.79,16.48)	18.74(14.72,24.27)	17.95(12.86,24.79)	0.355932	0.464062	-0.0421558	0.901483
	Female	1.78(1.04,2.80)	2.67(2.05,3.40)	4.85(3.48,6.22)	5.76(3.90,8.06)	0.5	0.816479	0.187629	2.23596
Pakistan	Both	2176.91(1696.26,2614.03)	3202.61(2610.86,3821.71)	3850.09(2938.68,4817.58)	4367.44(3284.91,5635.79)	0.471172	0.202173	0.134373	1.00626
	Male	1940.82(1480.93,2356.01)	2758.03(2195.87,3332.01)	3207.54(2386.13,4154.04)	3560.21(2587.56,4694.08)	0.421064	0.162982	0.10995	0.834384
	Female	236.09(184.10,296.19)	444.58(343.22,552.72)	642.55(466.28,854.75)	807.23(542.32,1147.63)	0.883095	0.445297	0.256291	2.41916
Palau	Both	1.74(1.38,2.20)	2.40(1.97,2.90)	2.58(2.13,3.12)	3.28(2.62,4.11)	0.37931	0.075	0.271318	0.885057
	Male	0.86(0.67,1.09)	1.10(0.89,1.37)	0.96(0.78,1.22)	1.29(1.00,1.63)	0.27907	-0.127273	0.34375	0.5
	Female	0.88(0.67,1.15)	1.30(1.03,1.58)	1.62(1.31,1.98)	1.99(1.59,2.49)	0.477273	0.246154	0.228395	1.26136
Palestine	Both	63.62(48.14,81.89)	102.30(84.61,120.60)	118.14(100.63,135.86)	139.89(112.72,168.53)	0.607985	0.154839	0.184104	1.19884
	Male	54.01(39.59,70.26)	84.15(68.61,101.23)	89.91(75.69,104.46)	106.78(85.93,130.44)	0.558045	0.0684492	0.187632	0.977041
	Female	9.61(6.44,13.87)	18.15(14.29,22.61)	28.24(23.63,33.64)	33.11(25.67,40.60)	0.888658	0.555923	0.17245	2.44537
Panama	Both	76.28(69.34,83.87)	134.32(121.81,147.52)	170.92(153.73,186.12)	183.86(141.59,221.06)	0.760881	0.272484	0.0757079	1.41033
	Male	55.33(49.88,61.00)	91.24(83.16,99.99)	114.78(104.30,126.36)	119.60(91.92,145.16)	0.649015	0.258001	0.0419934	1.16158
	Female	20.95(18.44,23.80)	43.08(37.87,47.81)	56.14(47.92,61.92)	64.27(49.54,77.63)	1.05632	0.303157	0.144817	2.06778
Papua New Guinea	Both	69.75(43.07,118.03)	125.10(78.86,204.28)	181.82(117.57,298.92)	240.39(152.57,387.92)	0.793548	0.453397	0.322132	2.44645
	Male	53.82(32.87,90.13)	94.12(59.64,156.35)	138.64(88.70,224.77)	180.72(114.38,294.70)	0.748792	0.473013	0.30352	2.35786
	Female	15.93(7.74,29.80)	30.98(15.79,53.33)	43.18(22.25,75.33)	59.67(31.00,102.82)	0.944758	0.393802	0.38189	2.74576
Paraguay	Both	75.98(63.06,91.82)	195.31(163.45,231.07)	308.84(252.39,369.57)	360.73(271.59,479.09)	1.57054	0.581281	0.168016	3.7477
	Male	57.78(45.61,71.46)	150.15(121.53,182.68)	232.94(183.92,285.45)	272.12(196.81,373.08)	1.59865	0.551382	0.168198	3.70959
	Female	18.20(14.45,22.72)	45.17(35.51,56.46)	75.90(61.04,95.74)	88.60(64.76,121.23)	1.48187	0.680319	0.167325	3.86813
Peru	Both	644.94(535.94,777.66)	917.54(774.41,1073.01)	1272.91(1061.04,1522.03)	1731.90(1250.11,2218.48)	0.422675	0.387307	0.360583	1.68537
	Male	422.89(347.56,503.58)	533.36(440.65,645.37)	698.52(556.60,857.32)	941.40(683.84,1216.40)	0.261226	0.30966	0.347707	1.22611
	Female	222.04(179.40,270.27)	384.17(312.66,457.93)	574.39(471.64,698.65)	790.50(545.70,1063.58)	0.730184	0.495145	0.376243	2.56017
Philippines	Both	1466.00(1313.91,1665.74)	2320.01(2129.31,2500.97)	3200.81(2974.82,3420.37)	3997.96(3376.04,4694.71)	0.582544	0.379654	0.249046	1.72712
	Male	1021.36(903.43,1166.87)	1579.68(1435.99,1730.54)	2116.41(1933.02,2300.91)	2564.53(2046.53,3181.56)	0.546644	0.339771	0.211736	1.5109
	Female	444.63(384.34,526.45)	740.32(664.06,814.53)	1084.40(984.94,1184.28)	1433.42(1177.04,1742.04)	0.665025	0.464772	0.321855	2.22385
Poland	Both	4978.88(4768.58,5146.24)	9580.14(9138.66,9930.91)	10810.53(10119.09,11272.83)	13316.72(11954.27,14467.74)	0.924156	0.128431	0.231829	1.67464
	Male	3775.93(3620.39,3902.26)	7195.14(6888.09,7436.46)	7355.96(6966.20,7648.03)	8393.02(7493.97,9262.64)	0.905528	0.0223512	0.140982	1.22277
	Female	1202.95(1120.62,1264.19)	2385.00(2188.91,2513.35)	3454.57(3089.44,3660.85)	4923.70(4277.38,5464.28)	0.982626	0.448457	0.425271	3.09302
Portugal	Both	1078.16(980.77,1179.14)	1698.54(1548.34,1829.48)	2158.56(1918.46,2367.57)	2346.28(2021.87,2645.20)	0.575406	0.270833	0.0869654	1.17619
	Male	811.81(738.27,892.85)	1309.59(1188.48,1424.74)	1584.50(1413.21,1756.19)	1701.25(1482.33,1921.68)	0.613173	0.209921	0.0736825	1.09563
	Female	266.35(240.17,288.31)	388.96(347.09,422.30)	574.06(472.57,642.43)	645.04(523.35,736.42)	0.460334	0.475884	0.123646	1.42178
Puerto Rico	Both	299.22(275.36,320.39)	394.09(359.36,428.07)	453.82(408.47,492.40)	476.30(388.37,560.05)	0.317058	0.151564	0.0495351	0.591805
	Male	206.41(187.26,226.08)	256.20(230.72,281.87)	292.94(259.93,325.71)	302.60(248.90,358.86)	0.241219	0.143404	0.032976	0.466014
	Female	92.81(84.25,102.05)	137.89(121.88,150.16)	160.88(139.79,177.67)	173.70(140.37,208.32)	0.485724	0.166727	0.0796867	0.871566
Qatar	Both	5.25(4.19,6.55)	10.21(8.15,12.73)	15.57(12.63,20.03)	20.86(15.81,28.46)	0.944762	0.524976	0.339756	2.97333
	Male	4.51(3.56,5.64)	8.60(6.77,10.75)	12.24(9.40,16.11)	15.67(11.22,22.35)	0.906874	0.423256	0.280229	2.4745
	Female	0.74(0.51,1.02)	1.61(1.24,2.14)	3.33(2.42,4.37)	5.19(3.61,7.07)	1.17568	1.06832	0.558559	6.01351
Republic of Korea	Both	2344.33(2047.14,2666.79)	8559.53(7589.02,9543.07)	16290.13(13864.00,18490.97)	19701.52(15963.92,23591.81)	2.65116	0.903157	0.209415	7.4039
	Male	1561.87(1348.46,1785.84)	5676.18(5096.90,6332.65)	11301.57(9757.90,12897.85)	13547.56(11129.96,15981.56)	2.63422	0.991052	0.198733	7.67394
	Female	782.46(636.09,965.57)	2883.35(2387.44,3366.18)	4988.56(3825.89,5816.58)	6153.96(4333.23,7831.87)	2.68498	0.730126	0.233615	6.86489
Republic of Moldova	Both	282.83(262.03,303.42)	226.83(205.39,250.10)	290.34(267.91,314.89)	314.86(277.76,356.28)	-0.197999	0.279989	0.0844527	0.113248
	Male	199.89(184.46,215.64)	165.65(147.15,184.54)	207.56(187.34,226.79)	221.17(192.96,254.69)	-0.171294	0.253003	0.0655714	0.106459
	Female	82.93(74.22,92.32)	61.18(53.20,69.20)	82.78(72.82,93.11)	93.69(77.58,111.45)	-0.262269	0.353057	0.131795	0.129748
Romania	Both	1137.48(1035.54,1241.62)	2717.65(2499.56,2954.57)	3790.70(3472.99,4085.50)	4105.81(3562.50,4685.62)	1.38918	0.394845	0.0831271	2.60957
	Male	819.58(733.51,910.23)	2018.65(1818.05,2229.51)	2734.97(2464.66,3000.34)	2881.05(2489.23,3313.35)	1.46303	0.354851	0.0534119	2.51528
	Female	317.89(288.60,344.20)	699.00(643.83,759.18)	1055.73(949.47,1139.92)	1224.75(1049.03,1393.34)	1.19887	0.510343	0.160098	2.85275
Russian Federation	Both	14500.33(13978.53,14885.49)	18812.17(18217.88,19237.65)	20475.97(19520.39,20963.95)	21200.95(19414.48,22973.17)	0.297362	0.0884427	0.0354064	0.462101
	Male	10199.92(9883.98,10455.16)	14461.88(14105.30,14773.30)	15192.46(14627.88,15540.57)	15113.17(13421.66,16609.77)	0.417842	0.0505176	-0.00521904	0.481695
	Female	4300.41(4075.34,4454.69)	4350.29(4131.74,4518.40)	5283.50(4902.38,5474.38)	6087.78(5434.62,6640.25)	0.0115989	0.214517	0.152225	0.415628
Rwanda	Both	57.34(42.64,71.12)	56.04(41.48,73.21)	88.25(64.85,125.75)	123.99(84.00,170.08)	-0.0226718	0.574768	0.404986	1.16236
	Male	40.00(27.07,53.97)	37.47(24.81,49.69)	56.09(29.33,80.97)	77.92(39.45,116.42)	-0.06325	0.496931	0.389196	0.948
	Female	17.35(11.73,24.22)	18.58(10.89,26.70)	32.15(17.45,49.16)	46.07(24.34,70.85)	0.0708934	0.730355	0.43297	1.65533
Saint Kitts and Nevis	Both	2.13(1.95,2.31)	1.93(1.78,2.10)	1.80(1.63,1.97)	2.21(1.87,2.55)	-0.0938967	-0.0673575	0.227778	0.0375587
	Male	1.38(1.26,1.53)	1.27(1.15,1.39)	1.04(0.93,1.14)	1.37(1.15,1.63)	-0.0797101	-0.181102	0.317308	-0.00724638
	Female	0.74(0.66,0.84)	0.66(0.58,0.74)	0.77(0.68,0.86)	0.84(0.71,0.99)	-0.108108	0.166667	0.0909091	0.135135
Saint Lucia	Both	5.15(4.72,5.63)	7.17(6.47,7.82)	8.11(7.20,8.96)	11.32(9.28,13.49)	0.392233	0.131102	0.395808	1.19806
	Male	3.62(3.28,3.98)	5.13(4.61,5.62)	5.59(4.96,6.23)	7.60(6.19,9.13)	0.417127	0.0896686	0.359571	1.09945
	Female	1.53(1.37,1.69)	2.05(1.79,2.28)	2.52(2.19,2.85)	3.73(3.03,4.47)	0.339869	0.229268	0.480159	1.43791
Saint Vincent and the Grenadines	Both	3.13(2.87,3.43)	3.45(3.17,3.70)	4.71(4.32,5.09)	5.24(4.64,5.94)	0.102236	0.365217	0.112527	0.674121
	Male	2.02(1.81,2.24)	2.21(2.02,2.40)	3.09(2.80,3.40)	3.45(3.06,3.91)	0.0940594	0.39819	0.116505	0.707921
	Female	1.11(1.00,1.24)	1.24(1.11,1.39)	1.63(1.47,1.83)	1.79(1.47,2.13)	0.117117	0.314516	0.0981595	0.612613
Samoa	Both	2.25(1.83,2.69)	3.26(2.61,4.01)	3.63(2.81,4.52)	3.89(2.91,4.97)	0.448889	0.113497	0.0716253	0.728889
	Male	1.91(1.55,2.34)	2.69(2.07,3.42)	2.88(2.23,3.60)	3.09(2.29,3.99)	0.408377	0.070632	0.0729167	0.617801
	Female	0.33(0.26,0.44)	0.57(0.41,0.76)	0.75(0.49,1.06)	0.80(0.51,1.15)	0.727273	0.315789	0.0666667	1.42424
San Marino	Both	7.06(5.84,8.39)	10.41(8.59,12.31)	12.65(10.12,15.20)	8.36(5.63,11.50)	0.474504	0.215178	-0.33913	0.184136
	Male	5.63(4.50,6.79)	8.24(6.75,9.94)	9.59(7.55,11.64)	6.10(4.18,8.45)	0.463588	0.163835	-0.363921	0.0834813
	Female	1.43(1.06,1.85)	2.18(1.60,2.75)	3.06(2.17,3.96)	2.27(1.41,3.27)	0.524476	0.40367	-0.25817	0.587413
Sao Tome and Principe	Both	3.14(2.55,3.80)	4.63(3.83,5.69)	6.12(4.72,7.87)	6.38(4.90,8.39)	0.474522	0.321814	0.0424837	1.03185
	Male	2.40(1.87,3.00)	3.63(2.88,4.64)	4.70(3.55,6.22)	4.88(3.68,6.63)	0.5125	0.294766	0.0382979	1.03333
	Female	0.75(0.58,0.94)	1.00(0.73,1.36)	1.42(0.90,2.11)	1.50(0.90,2.34)	0.333333	0.42	0.056338	1
Saudi Arabia	Both	105.44(80.02,134.63)	180.63(154.33,210.62)	204.55(171.69,248.42)	246.51(196.77,305.37)	0.713107	0.132425	0.205133	1.33792
	Male	87.04(64.19,112.98)	141.34(119.70,165.95)	162.65(130.43,200.12)	199.36(153.25,253.82)	0.623851	0.150771	0.225699	1.29044
	Female	18.40(13.48,24.50)	39.29(31.19,48.78)	41.90(32.85,52.85)	47.15(32.60,63.47)	1.13533	0.0664291	0.125298	1.5625
Senegal	Both	75.10(57.90,94.83)	114.87(89.52,146.85)	176.90(138.21,230.91)	218.61(163.40,282.41)	0.529561	0.540002	0.235783	1.91092
	Male	61.46(45.47,80.13)	90.53(68.10,121.19)	134.80(102.73,181.86)	163.27(119.75,217.82)	0.472991	0.489009	0.211202	1.65652
	Female	13.64(9.61,18.45)	24.34(17.38,32.61)	42.10(31.76,54.52)	55.33(41.69,72.46)	0.784457	0.729663	0.314252	3.05645
Serbia	Both	998.74(802.57,1239.75)	2040.86(1789.07,2317.47)	2323.60(2019.13,2726.60)	2540.71(2008.07,3137.53)	1.04343	0.13854	0.0934369	1.54392
	Male	745.56(601.62,918.70)	1539.35(1331.82,1758.45)	1667.25(1437.13,1953.48)	1787.18(1388.35,2215.47)	1.06469	0.083087	0.0719328	1.3971
	Female	253.18(185.72,337.88)	501.51(408.25,604.30)	656.35(548.19,797.25)	753.53(571.79,963.10)	0.980844	0.308748	0.148061	1.97626
Seychelles	Both	4.34(3.73,5.02)	5.53(4.81,6.31)	5.32(4.56,6.08)	6.20(5.20,7.34)	0.274194	-0.0379747	0.165414	0.428571
	Male	3.43(2.87,4.08)	4.02(3.39,4.75)	3.58(2.91,4.25)	4.41(3.58,5.43)	0.172012	-0.109453	0.231844	0.285714
	Female	0.92(0.76,1.11)	1.51(1.25,1.79)	1.74(1.46,2.07)	1.78(1.42,2.21)	0.641304	0.152318	0.0229885	0.934783
Sierra Leone	Both	48.00(37.17,62.84)	47.83(35.96,65.07)	65.73(47.88,87.56)	77.45(54.45,105.97)	-0.00354167	0.374242	0.178305	0.613542
	Male	40.05(30.84,52.85)	37.83(27.82,53.45)	49.46(34.73,69.17)	57.79(39.99,82.49)	-0.0554307	0.307428	0.168419	0.442946
	Female	7.95(5.68,10.98)	10.00(7.71,12.99)	16.27(11.81,21.52)	19.66(13.15,27.01)	0.257862	0.627	0.208359	1.47296
Singapore	Both	314.03(289.36,340.53)	508.70(464.30,545.08)	734.23(643.99,803.22)	1068.35(920.27,1200.26)	0.619909	0.443346	0.455062	2.40206
	Male	209.92(190.56,230.39)	333.98(305.16,362.61)	482.17(427.36,535.61)	646.04(564.64,736.15)	0.590987	0.443709	0.339859	2.07755
	Female	104.11(95.27,113.04)	174.72(153.86,193.07)	252.06(211.43,282.39)	422.31(346.31,482.45)	0.678225	0.442651	0.675434	3.05638
Slovakia	Both	750.75(620.35,880.19)	956.77(855.09,1077.28)	1008.20(836.06,1195.08)	1182.31(928.34,1463.52)	0.274419	0.0537538	0.172694	0.574838
	Male	613.72(507.96,721.35)	737.55(646.25,832.37)	744.39(606.30,896.35)	871.42(661.68,1098.23)	0.20177	0.00927395	0.17065	0.419898
	Female	137.03(105.82,169.30)	219.22(185.99,260.65)	263.81(204.70,322.23)	310.89(235.35,407.33)	0.599796	0.203403	0.178462	1.26877
Slovenia	Both	239.36(218.76,259.31)	521.93(478.69,567.13)	623.46(566.54,679.07)	689.85(583.78,779.48)	1.18052	0.194528	0.106486	1.88206
	Male	175.48(158.48,193.83)	368.65(336.41,404.46)	412.23(371.51,452.31)	436.47(370.63,501.31)	1.10081	0.118215	0.0588021	1.48729
	Female	63.88(57.45,70.18)	153.28(136.57,168.72)	211.23(181.03,234.80)	253.38(205.37,294.62)	1.3995	0.378066	0.199546	2.9665
Solomon Islands	Both	5.79(4.20,7.67)	9.78(7.46,13.17)	13.80(10.88,17.77)	15.46(12.01,19.87)	0.689119	0.411043	0.12029	1.67012
	Male	4.80(3.51,6.38)	7.56(5.60,10.48)	10.05(7.74,13.08)	10.96(8.37,14.32)	0.575	0.329365	0.0905473	1.28333
	Female	0.99(0.64,1.46)	2.22(1.59,3.00)	3.75(2.82,4.94)	4.50(3.43,5.99)	1.24242	0.689189	0.2	3.54545
Somalia	Both	22.64(14.92,37.59)	29.54(19.42,52.73)	44.99(29.18,79.47)	56.68(35.73,102.45)	0.30477	0.52302	0.259836	1.50353
	Male	17.58(10.99,31.09)	21.37(12.94,41.27)	32.34(19.55,61.47)	40.51(23.60,80.23)	0.215586	0.513336	0.252628	1.30432
	Female	5.05(2.96,7.96)	8.16(5.22,12.81)	12.65(7.64,20.30)	16.17(9.91,26.24)	0.615842	0.550245	0.278261	2.20198
South Africa	Both	987.16(843.48,1198.94)	1910.04(1775.38,2039.87)	2473.55(2272.91,2667.42)	2665.43(2391.64,2957.55)	0.934884	0.295025	0.0775727	1.7001
	Male	649.98(542.90,802.11)	1209.67(1122.82,1300.10)	1466.65(1336.25,1597.60)	1547.80(1352.86,1731.47)	0.861088	0.212438	0.0553302	1.3813
	Female	337.17(245.79,468.42)	700.37(629.85,770.33)	1006.90(882.91,1101.77)	1117.63(949.06,1283.91)	1.0772	0.437669	0.109971	2.31474
South Sudan	Both	60.55(39.47,89.80)	62.30(43.02,94.22)	67.75(46.91,94.63)	67.70(48.26,91.56)	0.0289017	0.0874799	-0.000738007	0.118084
	Male	50.48(30.84,78.42)	52.85(33.92,80.61)	55.69(35.25,79.48)	53.73(36.19,74.94)	0.0469493	0.053737	-0.0351948	0.0643819
	Female	10.07(4.89,17.67)	9.45(4.88,16.66)	12.06(7.13,19.71)	13.97(9.55,20.24)	-0.061569	0.27619	0.158375	0.387289
Spain	Both	7244.36(6692.69,7723.47)	12486.61(11480.41,13502.92)	14247.19(12581.47,15611.98)	14104.65(12077.38,15671.66)	0.723632	0.140997	-0.0100048	0.946984
	Male	6271.44(5774.45,6708.16)	10784.10(9934.30,11656.42)	11736.69(10450.37,12963.34)	11455.90(9970.44,12847.73)	0.719557	0.0883328	-0.0239241	0.826678
	Female	972.92(861.12,1062.69)	1702.51(1418.83,1891.77)	2510.50(2015.78,2839.03)	2648.76(2081.44,3122.75)	0.749897	0.474588	0.0550727	1.72248
Sri Lanka	Both	294.09(249.45,354.88)	455.82(414.08,507.38)	633.21(531.99,743.64)	767.54(507.66,1044.10)	0.549934	0.389167	0.212141	1.60988
	Male	228.66(185.13,292.70)	322.62(286.16,368.88)	440.55(355.20,539.78)	499.86(313.26,709.81)	0.410916	0.365538	0.134627	1.18604
	Female	65.43(52.66,80.58)	133.20(111.42,153.57)	192.66(158.56,227.75)	267.67(187.55,365.75)	1.03576	0.446396	0.389339	3.09094
Sudan	Both	226.37(155.59,369.66)	329.85(223.91,517.26)	450.64(327.62,632.75)	532.93(366.72,780.01)	0.457128	0.366197	0.182607	1.35424
	Male	183.18(118.44,316.40)	267.00(171.57,437.81)	357.00(247.88,526.69)	419.40(274.33,638.00)	0.457583	0.337079	0.17479	1.28955
	Female	43.19(29.03,64.12)	62.84(43.81,94.94)	93.64(67.96,125.98)	113.54(75.49,160.69)	0.454966	0.490134	0.212516	1.62885
Suriname	Both	11.06(9.46,12.89)	20.76(17.96,23.86)	29.29(25.21,33.93)	28.40(20.97,38.04)	0.877034	0.410886	-0.0303858	1.56781
	Male	7.69(6.52,9.12)	14.55(12.40,16.85)	19.09(16.08,22.77)	17.91(12.62,24.61)	0.892068	0.312027	-0.0618125	1.329
	Female	3.36(2.70,4.22)	6.21(5.09,7.53)	10.19(8.39,12.26)	10.50(7.69,14.06)	0.848214	0.640902	0.030422	2.125
Sweden	Both	1490.46(1359.53,1598.91)	1955.75(1792.85,2099.71)	2468.22(2179.97,2645.17)	2791.01(2356.78,3177.42)	0.312179	0.262032	0.130778	0.872583
	Male	1007.12(920.60,1088.97)	1126.57(1043.99,1217.88)	1253.25(1127.98,1351.80)	1295.71(1095.97,1504.03)	0.118606	0.112448	0.0338799	0.28655
	Female	483.35(424.77,525.35)	829.18(734.94,903.12)	1214.97(1040.06,1331.03)	1495.30(1216.70,1739.34)	0.715486	0.465267	0.23073	2.09362
Switzerland	Both	1502.16(1361.67,1629.67)	2014.93(1792.77,2176.23)	2739.87(2411.27,2993.28)	2891.91(2434.94,3203.25)	0.341355	0.359784	0.0554917	0.925168
	Male	1078.78(979.31,1180.32)	1366.71(1240.06,1477.86)	1688.90(1486.51,1851.18)	1709.16(1461.15,1911.57)	0.266903	0.235741	0.011996	0.584345
	Female	423.38(356.31,489.44)	648.22(541.89,732.81)	1050.97(848.15,1202.91)	1182.75(924.88,1398.40)	0.53106	0.621317	0.125389	1.79359
Syrian Arab Republic	Both	176.21(130.71,222.46)	287.60(241.21,341.51)	424.48(317.65,538.77)	477.52(343.06,623.95)	0.632143	0.475939	0.124953	1.70995
	Male	137.06(100.38,174.33)	219.01(181.47,264.99)	311.82(230.90,395.03)	345.63(247.80,450.23)	0.597913	0.423771	0.108428	1.52174
	Female	39.15(24.96,56.85)	68.59(54.62,84.16)	112.66(79.40,150.86)	131.90(82.45,188.29)	0.75198	0.642513	0.170779	2.36909
Taiwan (Province of China)	Both	1387.69(1299.03,1466.85)	4784.82(4495.41,5075.12)	5897.84(5403.58,6262.12)	6136.21(5418.69,6711.44)	2.44805	0.232615	0.0404165	3.42189
	Male	987.69(916.70,1053.65)	3446.04(3224.72,3661.92)	3768.93(3463.92,4045.21)	3749.68(3326.53,4109.24)	2.48899	0.0936989	-0.00510755	2.79641
	Female	400.00(367.57,433.63)	1338.77(1211.51,1440.90)	2128.91(1861.94,2326.12)	2386.53(1978.51,2726.87)	2.34693	0.590198	0.12101	4.96633
Tajikistan	Both	98.98(78.31,122.09)	99.06(70.83,137.93)	88.59(61.92,121.91)	94.61(63.02,138.35)	0.000808244	-0.105694	0.0679535	-0.0441503
	Male	64.78(51.27,80.16)	70.12(49.06,99.19)	63.33(42.25,89.57)	65.16(41.72,95.89)	0.0824328	-0.096834	0.0288963	0.00586601
	Female	34.20(25.37,44.37)	28.94(19.65,40.32)	25.26(16.48,38.26)	29.45(18.19,47.28)	-0.153801	-0.12716	0.165875	-0.138889
Thailand	Both	3394.63(2763.12,4052.88)	6591.70(5628.82,7610.95)	8628.69(7342.83,10014.18)	12142.75(9410.92,15072.99)	0.941802	0.309023	0.407253	2.57705
	Male	2333.46(1743.12,2946.03)	4248.81(3460.36,5156.56)	5378.28(4490.61,6415.87)	7593.76(5710.86,9730.04)	0.82082	0.265832	0.411931	2.25429
	Female	1061.17(796.72,1323.22)	2342.89(1905.48,2872.22)	3250.41(2563.55,3888.48)	4548.99(3334.95,5853.45)	1.20784	0.387351	0.399513	3.28677
Timor-Leste	Both	7.31(5.09,10.43)	18.24(14.18,23.50)	36.35(27.93,48.54)	45.99(34.79,59.55)	1.49521	0.992873	0.265199	5.29138
	Male	5.52(3.43,8.57)	13.48(10.01,18.93)	26.48(19.00,38.13)	32.92(23.51,46.13)	1.44203	0.964392	0.243202	4.96377
	Female	1.79(1.00,2.94)	4.76(3.45,6.70)	9.87(7.14,13.83)	13.07(9.50,17.92)	1.65922	1.07353	0.324215	6.30168
Togo	Both	23.85(17.76,31.42)	36.44(25.82,48.93)	59.04(40.36,83.67)	77.01(51.04,110.04)	0.527883	0.620198	0.30437	2.22893
	Male	18.75(13.20,25.45)	27.91(18.85,39.35)	42.84(27.91,61.77)	53.76(34.24,77.68)	0.488533	0.534934	0.254902	1.8672
	Female	5.10(3.67,6.85)	8.54(5.59,11.75)	16.20(9.68,23.65)	23.25(13.46,33.82)	0.67451	0.896956	0.435185	3.55882
Tokelau	Both	0.12(0.10,0.15)	0.17(0.13,0.22)	0.16(0.13,0.20)	0.16(0.12,0.20)	0.416667	-0.0588235	0	0.333333
	Male	0.09(0.07,0.11)	0.12(0.09,0.17)	0.11(0.08,0.14)	0.10(0.08,0.13)	0.333333	-0.0833333	-0.0909091	0.111111
	Female	0.04(0.03,0.05)	0.05(0.03,0.06)	0.06(0.04,0.08)	0.06(0.04,0.08)	0.25	0.2	0	0.5
Tonga	Both	5.58(4.50,6.86)	9.25(7.62,11.11)	9.64(7.67,11.75)	9.82(7.60,12.34)	0.657706	0.0421622	0.0186722	0.759857
	Male	4.62(3.67,5.78)	7.60(6.09,9.27)	7.47(5.83,9.25)	7.46(5.71,9.45)	0.645022	-0.0171053	-0.00133869	0.614719
	Female	0.95(0.74,1.26)	1.65(1.28,2.04)	2.16(1.59,2.83)	2.36(1.63,3.22)	0.736842	0.309091	0.0925926	1.48421
Trinidad and Tobago	Both	37.45(34.74,40.28)	47.65(44.12,51.41)	58.52(53.63,63.91)	75.79(59.27,93.91)	0.272363	0.228122	0.295113	1.02377
	Male	28.83(26.39,31.44)	36.65(33.42,40.25)	42.58(38.46,46.94)	55.70(42.43,70.66)	0.271245	0.161801	0.308126	0.932015
	Female	8.62(7.78,9.49)	11.00(9.96,12.09)	15.94(14.06,17.94)	20.10(15.79,24.84)	0.276102	0.449091	0.260979	1.33179
Tunisia	Both	335.01(268.08,414.50)	551.38(410.58,691.46)	704.20(500.08,949.12)	797.40(547.08,1096.77)	0.645861	0.277159	0.132349	1.38023
	Male	312.39(249.28,388.38)	501.25(369.00,631.51)	624.08(438.25,849.57)	700.93(470.13,981.65)	0.604565	0.245047	0.123141	1.24377
	Female	22.62(16.54,29.20)	50.13(38.47,65.23)	80.12(55.83,110.07)	96.47(65.86,134.45)	1.21618	0.598245	0.204069	3.26481
Türkiye	Both	4145.21(3192.80,5342.07)	6370.04(5173.17,7664.17)	9806.24(8287.67,11405.55)	11242.76(8834.86,14085.31)	0.536723	0.539431	0.14649	1.71223
	Male	3633.41(2728.05,4726.56)	5505.60(4396.05,6693.11)	7898.23(6475.02,9356.64)	8925.83(6852.46,11423.88)	0.515271	0.434581	0.130105	1.4566
	Female	511.80(367.21,673.29)	864.44(649.85,1139.95)	1908.00(1590.83,2273.78)	2316.93(1778.82,3001.30)	0.689019	1.20721	0.214324	3.52702
Turkmenistan	Both	56.22(50.53,61.86)	45.74(40.20,51.68)	58.51(52.01,65.80)	63.35(48.70,80.79)	-0.186411	0.279187	0.0827209	0.126823
	Male	37.19(33.50,40.84)	32.26(28.36,36.46)	42.35(37.88,47.45)	44.99(34.78,57.20)	-0.132563	0.312771	0.0623377	0.209734
	Female	19.03(16.84,21.11)	13.48(11.83,15.42)	16.16(14.11,18.37)	18.36(14.03,23.80)	-0.291645	0.198813	0.136139	-0.0352076
Tuvalu	Both	0.39(0.30,0.57)	0.70(0.55,0.96)	0.74(0.58,1.00)	0.86(0.67,1.11)	0.794872	0.0571429	0.162162	1.20513
	Male	0.26(0.18,0.42)	0.49(0.36,0.72)	0.50(0.36,0.75)	0.57(0.41,0.81)	0.884615	0.0204082	0.14	1.19231
	Female	0.13(0.10,0.17)	0.21(0.16,0.27)	0.24(0.18,0.32)	0.30(0.21,0.40)	0.615385	0.142857	0.25	1.30769
Uganda	Both	112.48(89.02,137.68)	162.98(135.27,196.84)	228.16(185.32,279.15)	274.75(207.31,357.51)	0.448969	0.399926	0.204199	1.44266
	Male	76.11(57.49,96.34)	91.80(73.69,114.16)	112.38(88.75,143.24)	124.07(92.33,166.44)	0.206149	0.224183	0.104022	0.630141
	Female	36.37(25.84,48.90)	71.19(54.80,92.65)	115.78(86.54,148.68)	150.68(101.81,217.79)	0.957382	0.626352	0.301434	3.14297
Ukraine	Both	7142.19(6646.42,7617.17)	6749.54(6301.96,7226.35)	5080.66(4722.01,5495.45)	4659.43(3554.65,5985.20)	-0.0549761	-0.247258	-0.0829085	-0.347619
	Male	4765.95(4368.65,5131.52)	5082.95(4690.26,5511.96)	3805.29(3484.33,4146.75)	3347.91(2351.40,4638.53)	0.0665135	-0.251362	-0.120196	-0.297536
	Female	2376.24(2155.98,2592.32)	1666.58(1519.44,1818.39)	1275.36(1159.25,1403.39)	1311.52(947.79,1783.05)	-0.298648	-0.234744	0.0283528	-0.448069
United Arab Emirates	Both	15.25(10.14,21.51)	23.49(18.27,29.74)	59.66(44.18,80.18)	71.05(51.69,102.56)	0.540328	1.5398	0.190915	3.65902
	Male	11.61(7.49,16.29)	16.81(12.72,21.67)	33.28(24.46,48.50)	37.69(26.62,58.30)	0.44789	0.979774	0.132512	2.24634
	Female	3.64(1.82,6.44)	6.68(4.69,9.58)	26.38(17.60,36.93)	33.36(21.45,49.53)	0.835165	2.9491	0.264594	8.16484
United Kingdom	Both	24460.17(23322.14,25099.58)	25961.06(24131.37,26955.13)	31348.34(28011.19,32936.86)	32600.81(28898.04,34398.37)	0.0613606	0.207514	0.0399533	0.332812
	Male	16279.70(15718.08,16651.98)	14712.76(13937.32,15196.39)	16417.54(15065.26,17144.18)	16972.94(15591.43,17810.65)	-0.0962512	0.115871	0.0338297	0.0425831
	Female	8180.47(7574.68,8522.06)	11248.30(10165.42,11852.61)	14930.80(12925.78,15882.16)	15627.86(13377.34,16731.00)	0.375019	0.327383	0.046686	0.910387
United Republic of Tanzania	Both	201.14(155.64,263.14)	294.97(228.46,386.47)	410.42(326.07,535.33)	495.93(362.58,655.40)	0.466491	0.391396	0.208348	1.4656
	Male	144.92(110.10,190.80)	205.95(156.78,276.27)	270.16(193.43,374.91)	322.88(221.48,452.03)	0.421129	0.311775	0.195144	1.22799
	Female	56.21(39.92,78.79)	89.02(62.62,126.22)	140.26(103.57,187.11)	173.05(121.84,230.07)	0.583704	0.575601	0.23378	2.07863
United States of America	Both	83558.24(77056.97,87103.56)	119142.18(106615.73,124948.08)	120717.32(105892.14,128321.88)	130178.37(114722.05,138796.74)	0.425858	0.0132207	0.0783736	0.557936
	Male	52146.06(49222.94,54025.95)	63751.32(58694.13,66363.94)	61966.55(56593.71,65005.71)	66843.63(61303.82,70487.78)	0.222553	-0.0279958	0.078705	0.281854
	Female	31412.18(27964.45,33239.86)	55390.86(48203.20,59189.22)	58750.77(49627.57,63570.90)	63334.74(53259.52,68739.81)	0.763356	0.0606582	0.078024	1.01625
United States Virgin Islands	Both	5.02(3.99,6.18)	9.23(7.46,11.25)	10.91(8.51,13.98)	12.46(9.12,16.95)	0.838645	0.182015	0.142071	1.48207
	Male	3.16(2.43,3.98)	6.01(4.67,7.60)	6.91(5.22,9.13)	8.52(6.17,11.80)	0.901899	0.14975	0.232996	1.6962
	Female	1.86(1.47,2.30)	3.22(2.56,3.93)	4.01(3.00,5.23)	3.94(2.61,5.50)	0.731183	0.245342	-0.0174564	1.11828
Uruguay	Both	563.84(521.47,600.63)	663.29(613.89,707.43)	747.26(681.58,800.94)	813.07(736.97,893.47)	0.17638	0.126596	0.0880684	0.442023
	Male	482.46(445.07,514.28)	525.75(487.87,565.08)	536.88(489.71,581.33)	591.53(536.25,649.98)	0.0897276	0.0211698	0.101792	0.226071
	Female	81.38(71.47,89.53)	137.54(121.24,150.34)	210.38(183.18,232.58)	221.54(185.81,250.54)	0.690096	0.529591	0.0530469	1.72229
Uzbekistan	Both	371.01(331.40,409.52)	404.08(354.39,459.34)	334.39(293.99,377.44)	358.22(296.96,430.81)	0.0891351	-0.172466	0.0712641	-0.0344735
	Male	226.62(197.16,257.03)	278.49(237.75,321.03)	234.33(203.25,270.24)	240.49(194.82,291.87)	0.228885	-0.158569	0.0262877	0.0612038
	Female	144.39(129.24,160.86)	125.60(105.79,150.07)	100.06(89.31,111.12)	117.72(95.97,140.85)	-0.130134	-0.203344	0.176494	-0.184708
Vanuatu	Both	2.93(1.92,4.84)	4.86(3.29,7.97)	7.22(4.80,11.45)	8.69(5.86,14.00)	0.658703	0.485597	0.203601	1.96587
	Male	2.44(1.59,4.27)	3.93(2.58,6.88)	5.67(3.62,9.59)	6.69(4.25,11.63)	0.610656	0.442748	0.179894	1.7418
	Female	0.49(0.29,0.78)	0.93(0.61,1.41)	1.55(1.07,2.27)	2.00(1.39,2.92)	0.897959	0.666667	0.290323	3.08163
Venezuela (Bolivarian Republic of)	Both	548.75(505.20,590.23)	1081.01(994.50,1154.75)	1618.25(1472.36,1743.04)	2009.07(1570.74,2515.62)	0.96995	0.49698	0.241508	2.66118
	Male	333.47(303.43,364.30)	685.18(625.66,744.37)	929.49(850.22,1008.16)	1182.62(936.31,1477.50)	1.0547	0.356563	0.272332	2.54641
	Female	215.28(193.66,232.58)	395.83(352.66,431.36)	688.76(602.46,751.26)	826.45(604.78,1115.96)	0.838675	0.74004	0.19991	2.83895
Viet Nam	Both	2150.24(1732.06,2650.65)	4375.59(3690.55,5113.42)	4952.11(4201.19,5782.45)	5806.64(4501.98,6949.88)	1.03493	0.131758	0.172559	1.70046
	Male	1638.41(1287.61,2083.57)	3153.90(2593.48,3796.94)	3251.94(2666.82,3855.30)	3794.97(2892.01,4696.39)	0.924976	0.0310853	0.166986	1.31625
	Female	511.83(403.25,659.09)	1221.69(969.72,1532.91)	1700.18(1306.91,2115.55)	2011.66(1511.26,2570.95)	1.38691	0.391662	0.183204	2.93033
Yemen	Both	100.69(60.50,176.51)	204.21(132.12,322.95)	342.74(232.79,516.01)	402.49(247.68,656.17)	1.02811	0.67837	0.17433	2.99732
	Male	79.35(46.82,143.39)	163.58(105.93,265.62)	270.24(182.57,416.42)	314.92(187.60,517.01)	1.0615	0.652036	0.165335	2.96875
	Female	21.34(10.30,37.56)	40.63(24.97,64.17)	72.50(48.18,109.21)	87.57(49.62,138.14)	0.903936	0.784396	0.207862	3.10356
Zambia	Both	57.61(45.26,70.37)	93.96(75.55,116.38)	146.28(113.87,200.55)	172.69(130.73,239.49)	0.630967	0.556833	0.180544	1.99757
	Male	43.57(33.13,53.98)	72.44(55.00,93.33)	99.06(70.61,143.00)	110.71(74.99,173.99)	0.662612	0.367477	0.117605	1.54097
	Female	14.04(10.20,18.90)	21.53(15.48,28.70)	47.23(32.34,68.52)	61.98(40.09,91.88)	0.533476	1.19368	0.312302	3.41453
Zimbabwe	Both	151.50(122.05,180.17)	248.01(208.49,296.85)	218.94(181.07,268.89)	244.00(192.77,313.34)	0.63703	-0.117213	0.114461	0.610561
	Male	101.30(80.14,125.14)	141.09(116.05,168.75)	124.89(99.46,155.73)	130.21(100.18,168.26)	0.392794	-0.11482	0.0425975	0.28539
	Female	50.21(36.98,65.99)	106.92(80.06,142.56)	94.05(66.35,129.59)	113.79(75.32,166.69)	1.12946	-0.12037	0.209888	1.26628
Abbreviations: SDI = sociodemographic index, UI = uncertainty interval.
