# Supplementary material for: Tracheal, bronchus, and lung cancer among older adults: thirty-year global burden trends, precision medicine breakthroughs, and lingering barriers
Source: BMC Cancer. 2025 May 28;25:954. doi: 10.1186/s12885-025-14363-x (PMC12117747; doi:10.1186/s12885-025-14363-x)
Supplement: Supplementary file 2 — Supplementary Material 2: Figure S1. Association between older TBL cancer patients (aged 70 years and older) with ASIRs, ASDRs, and ASMRs and SDIs in 204 countries and territories from 1990 to 2021. SDI vs ASIRs: (A) both sexes, (B) males, (C) females; SDI vs ASMRs: (D) both sexes, (E) males, (F) females; SDI vs ASDRs: (G) both sexes, (H) males, (I) females. Abbreviations: ASIR = age-standardized incidence rate, ASMR = age-standardized mortality rate, ASDR = age-standardized rate of DALYs, DALYs = disability-adjusted life years, SDI = sociodemographic index, TBL = tracheal, bronchial, and lung. Figure S2. AAPCs of the ASIR (A), ASMR (B), and ASDR (C) from 1990 to 2021 in 204 countries and territories according to the SDI in 2021. Abbreviations: ASIR = age-standardized incidence rate, ASMR = age-standardized mortality rate, ASDR = age-standardized rate of DALYs, AAPCs = average annual percent changes, DALYs = disability-adjusted life years, SDI = sociodemographic index, TBL = tracheal, bronchial, and lung. Figure S3. Comparison of the ASIR, ASMR, and ASDR for older TBL cancer patients (aged 70 years and older) in both sexes across 21 geographical GBD regions by the SDI for 1990, 2004, 2015 and 2021. (A) ASIR, (B) ASMR, (C) ASDR. Abbreviations: ASIRs = age-standardized incidence rate, ASMRs = age-standardized mortality rate, ASDRs = age-standardized rate of DALYs, DALYs = disability-adjusted life years, GBD = global burden of disease, SDI = socialdemographic index, TBL = tracheal, bronchial, and lung. Figure S4. Comparison of the ASIR, ASMR, and ASDR for older TBL cancer patients (aged 70 years and older) in male across 21 geographical GBD regions by the SDI for 1990, 2004, 2015 and 2021. (A) ASIR, (B) ASMR, (C) ASDR. Abbreviations: ASIRs = age-standardized incidence rate, ASMRs = age-standardized mortality rate, ASDRs = age-standardized rate of DALYs, DALYs = disability-adjusted life years, GBD = global burden of disease, SDI = socialdemographic index, TBL = tracheal [file 12885_2025_14363_MOESM2_ESM.zip]

Archive with 16 entries (16 files):
- Figure S1.pdf
- Figure S10.pdf
- Figure S11.pdf
- Figure S12.pdf
- Figure S13.pdf
- Figure S14.pdf
- Figure S15.pdf
- Figure S16.pdf
- Figure S2.pdf
- Figure S3.pdf
- Figure S4.pdf
- Figure S5.pdf
- Figure S6.pdf
- Figure S7.pdf
- Figure S8.pdf
- Figure S9.pdf
